# Supplementary material for: Comparative genomic analysis of a naturally competent Elizabethkingia anophelis isolated from an eye infection
Source: Sci Rep. 2018 May 31;8:8447. doi: 10.1038/s41598-018-26874-8 (PMC5981450; doi:10.1038/s41598-018-26874-8)
Supplement: Supplementary file 2 — List of 26 E. anophelis genomes used for comparative genomic analysis after RAST annotation [file 41598_2018_26874_MOESM2_ESM.xlsx]

## Sheet: 0422
contig_id	feature_id	type	location	start	stop	strand	function	aliases	figfam	evidence_codes	nucleotide_sequence	aa_sequence
NZ_LNOG01000001.1	fig|6666666.242113.peg.1	peg	NZ_LNOG01000001.1_866_168	866	168	-	Peptide chain release factor homolog		FIG00002719	isu;Translation_termination_factors_bacterial	atggaaaaactcgtacaaataacctcaggaagaggacctttagaatgccagtgggtagtcgctaagattctgaaggtctttctggaggaagtgaaacaagaaaaaatagattataaaattattcatcgtgaaaacggtgatgagaacctgacattaaaatccgtaaccctgcttttaaaggataaagaattaacaacatttctaaaaagctggttagggagcatttgctgggtcggaaagagtacattcagaaagctgcataaaagaagtaattggtttgttggagtatttgaaattgaagatgcagaagaaatttattttgatgaaaaagacattcagtttcagacaactcgtagccagggaagcggagggcagaatgtaaataaagtaaatacagca…	MEKLVQITSGRGPLECQWVVAKILKVFLEEVKQEKIDYKIIHRENGDENLTLKSVTLLLKDKELTTFLKSWLGSICWVGKSTFRKLHKRSNWFVGVFEIEDAEEIYFDEKDIQFQTTRSQGSGGQNVNKVNTAVRATHLPTGESVFVQDSRSQLENKKLSVKRLKEKVMAQYILQMQHRMQETWSNHMQVQRGNPIRTYSGTDFKKNHQDKSFKKQRQYLKNELKNYRNEIN
NZ_LNOG01000001.1	fig|6666666.242113.peg.2	peg	NZ_LNOG01000001.1_1438_845	1438	845	-	hypothetical protein				atgaaaaagagatataaacaacagtattatgcctaccatgaagattgtctggttgtctgtccctcttgtggaaaagatgcgacagtaaaaagtaaatgcagctgccatgaaaaagcagtgctggaatgcctgcactgtaatctcagaaagaagaaggaagatttggagttttataaagcaatcgtaaagctcaattgtccttcatgtggacattttattcatcataagcaaggtgggttgaaattaaaaccagaaactttgcctgtaaattgtgaagcctgtaatgctgcattcgagattaagcctaagacagagaaatatgtaatgaattacgctacaaaagaaaatggcttaatccgtgactcagtatttggctgttcattttattttcaggaagat…	MKKRYKQQYYAYHEDCLVVCPSCGKDATVKSKCSCHEKAVLECLHCNLRKKKEDLEFYKAIVKLNCPSCGHFIHHKQGGLKLKPETLPVNCEACNAAFEIKPKTEKYVMNYATKENGLIRDSVFGCSFYFQEDFKGKLFWARNMEHLLEMENYISSELRTRLPYKMRMVERLPTFIKEAKNRDAILKILQKWKNSYK
NZ_LNOG01000001.1	fig|6666666.242113.peg.3	peg	NZ_LNOG01000001.1_2857_1466	2857	1466	-	RNA-2',3'-PO4:RNA-5'-OH ligase			isu;RNA_3'-terminal_phosphate_cyclase isu;tRNA_splicing	atgggaaatttaaaacttaaaggaaaagatatattaaagattggctatcctaataatcagagtgttaatgttgctctggaagtcatgaaaagaaattttgcaactaaaaatattcattatgtaaaatctcttttaaaagaaattctattacatccggaaaactatcaaaaagacttaagtttcggacaaatagcggaagctttattattatctaaaaagactgaaaaacgaatgctgaataatcagagggctgcatttcaggtttttggacataatatttcagaggaggcaaagaatcagctttatactgctctaaaattgccaatatcgcttcagggagcattaatgcctgatgcacatagcggttatggactgcctattggtggtgttttggccgta…	MGNLKLKGKDILKIGYPNNQSVNVALEVMKRNFATKNIHYVKSLLKEILLHPENYQKDLSFGQIAEALLLSKKTEKRMLNNQRAAFQVFGHNISEEAKNQLYTALKLPISLQGALMPDAHSGYGLPIGGVLAVENAVIPYGVGMDIGCRMSLSILDTPVSYLDGAKDKYEKALAEHTKFGMYETHKSHIEHEVFERDTFGMIPVLRRLKAKAIKQMGTSGGGNHFVEFGEVEITEEDSQIGLPKGNYLGILSHSGSRGLGAEIAQYYSRVAVEQCPLPKEARQFAWLDLSTHMGLEYWTAMTLAGDYASACHDDIHRRLVKAVGGRVKAKIENHHNFAWKEIHNGKEVIVHRKGATPANENELGMIPGSMTAKGFIVRGKGNPDSLHSASHGAGRAHSR…
NZ_LNOG01000001.1	fig|6666666.242113.peg.4	peg	NZ_LNOG01000001.1_3400_3693	3400	3693	+	hypothetical protein				atgataatagcaggaggtttagtgttgtttatattttcatgcagcactcggacacaaggtacagcaagtaccgaaaaaccggtttacaagctaactgatcagcaatttgcgactgccaaaaatctttttgaaacccgatgtggtaaatgtcatgatttaccaaaacctgaagatcataccgcggagaaatggaagcctattatggatcagatggccccaaaagctaaattaacggatgaagagaaaaactgggttcttgcttatgtaagcacaaatgcaaaaaaacagaattaa	MIIAGGLVLFIFSCSTRTQGTASTEKPVYKLTDQQFATAKNLFETRCGKCHDLPKPEDHTAEKWKPIMDQMAPKAKLTDEEKNWVLAYVSTNAKKQN
NZ_LNOG01000001.1	fig|6666666.242113.peg.5	peg	NZ_LNOG01000001.1_3942_3745	3942	3745	-	hypothetical protein				atgaaaaagaggcttttaatactgcttttggtaagtatactctgttatttagctggtggctacctgcagaatatttacggattagatccaccttatatcttttactggtcaggatttgtgctgagaattttagctatactttttgtactgacaacccttattgtacacgggatatcctttctaaagaatagaaagtaa	MKKRLLILLLVSILCYLAGGYLQNIYGLDPPYIFYWSGFVLRILAILFVLTTLIVHGISFLKNRK
NZ_LNOG01000001.1	fig|6666666.242113.peg.6	peg	NZ_LNOG01000001.1_6076_3953	6076	3953	-	Methylmalonyl-CoA mutase (EC 5.4.99.2)		FIG01305173	idu(2);Serine-glyoxylate_cycle idu(2);G3E_family_of_P-loop_GTPases_(metallocenter_biosynthesis)	atgagaagacccataacgacgccgaaacctgattttgatattaagccttcagcatttgaaaattataactttgagaaggacggacttcagatgaagacttcgtattctgcggacgatgcccgggctttgattgataaagaatattcggcagggattgctccttatctcagaggtccatatacaacaatgtatgttcagaagccatggacaatcaggcaatatgcaggattctctactgcagaagaatccaatgcattttaccgtagaaatcttgcagcaggtcaaaaaggactttctgtagcatttgatcttgcaacgcacagagggtatgactcggatcatgcaagagttgttggtgatgttggaaaagccggagtggcaatagattcggtagaggat…	MRRPITTPKPDFDIKPSAFENYNFEKDGLQMKTSYSADDARALIDKEYSAGIAPYLRGPYTTMYVQKPWTIRQYAGFSTAEESNAFYRRNLAAGQKGLSVAFDLATHRGYDSDHARVVGDVGKAGVAIDSVEDMKILFNEIPLDQISVSMTMNGAVLPILAFYIVAAEEQGVNQELLSGTIQNDILKEFMVRNTYIYPPAPSMKIIADIFEYTSQNIPKFNSISISGYHMQEAGATPVLEMAYTLADGLEYVRTGIQAGMNIDDFAPRLSFFWAIGMNHFMEIAKMRAARYIWSELIAQFKPQNSKSLALRTHSQTSGWSLTEQEPFNNITRTAIEALSSALGGTQSLHTNALDEAIALPTDYSAKIARNTQIILQQESKICDVVDPMGGSYLVESLTQ…
NZ_LNOG01000001.1	fig|6666666.242113.peg.7	peg	NZ_LNOG01000001.1_6400_6242	6400	6242	-	hypothetical protein				atgaaaaaaattaacagaaaagagttgagcagtattgttggcggagatcttaatgatcaacaaggatactgtcttattgatgggaaactgagaccttggccatgcaaccaaagatgcccaaacagattaattccattgtgccctgcacctgaggaatag	MKKINRKELSSIVGGDLNDQQGYCLIDGKLRPWPCNQRCPNRLIPLCPAPEE
NZ_LNOG01000001.1	fig|6666666.242113.peg.8	peg	NZ_LNOG01000001.1_7620_6535	7620	6535	-	Peptide chain release factor 1		FIG00000188	isu;A_Gammaproteobacteria_Cluster_Relating_to_Translation isu;Translation_termination_factors_bacterial isu;CBSS-216600.3.peg.802	atgtcaaagagtttaattccgaagctggaagctataaaacaaagatataacgaagtcgctgatttgatcattcagccggatgttatctcagatcagaaaagatattcttctttaaataaagaatacagtgatctggggaaaatcgttaaggtttatgatcagtacaaatcggctttagataccataaaagagtccgacgaaattattgctgacggatcagataaagatttatccgatttagctaaaatggagaagcttgaagctcaggaaaaaattcctggctttgaagaagaactgaaagtattgctaatcccgaaagatcctgcagatgataaaaacatcattgtggaattacgtgcaggtactggaggagatgaggctgcaatttttgtggaagat…	MSKSLIPKLEAIKQRYNEVADLIIQPDVISDQKRYSSLNKEYSDLGKIVKVYDQYKSALDTIKESDEIIADGSDKDLSDLAKMEKLEAQEKIPGFEEELKVLLIPKDPADDKNIIVELRAGTGGDEAAIFVEDIYRMYSMYFKTKGWRHEVTDSNEATKGYKELIMKVEGEGVYGIMKFESGVHRVQRVPETESQGRVHTSAITIAVLPEAEEVDVEINPADIEMQTSRSGGAGGQNVNKVETKVQLTHKPSGIVVVCQQARSQLANRELAMEMLRAKLYDIKLQEVVGDIAAQRKTMVSTGDRSAKIKTYNYPQGRVTDHRINKSIYNLDAYMNGDIGEMIDAVIMAENAEKMKGEEEGF
NZ_LNOG01000001.1	fig|6666666.242113.peg.9	peg	NZ_LNOG01000001.1_8033_7758	8033	7758	-	hypothetical protein				atgattttatcatctttttatccattctatcagttcctttggacagtgtatttctttacaatgttcctggctggtttctggtgtatctttatgttcgcaacatacattgttccgctttggttaacagaaggtttgttagaatacttcggaaagaaaaacaaaaactttgatcctgaagaaatcagatacaaaaagctatatgagcaggaaggtgttgaggtaatctaccaaagacctgcaggtgagcgcccggcgcatggacaccacacacactag	MILSSFYPFYQFLWTVYFFTMFLAGFWCIFMFATYIVPLWLTEGLLEYFGKKNKNFDPEEIRYKKLYEQEGVEVIYQRPAGERPAHGHHTH
NZ_LNOG01000001.1	fig|6666666.242113.peg.10	peg	NZ_LNOG01000001.1_9736_8129	9736	8129	-	Fumarate hydratase class I, aerobic (EC 4.2.1.2)		FIG00132768	icw(1);Serine-glyoxylate_cycle isu;TCA_Cycle	atggaatttcagtatcaggaaccatttcctattctaaaagacgacacacaatacaaaaaattgacttccaactatgtaaaggttgagaagttaggtgaaagagaaattgtaactgttgatcctaaaggacttgaacttttagcagaagaagcattaaaggatgtttcattcatgcttcgttcaactcatttacagaagcttaaaaatattatagatgatcctgaagcgacagataatgaccgctttgtggcatataaccttttacagaatgcatctgtagcagtaaagggggcactcccttcttgccaggataccggaacagcaatatgtgttgccaaaaaaggagagaacgtttatacaggagcaaacgatgctgagtggatttccaaaggaatttat…	MEFQYQEPFPILKDDTQYKKLTSNYVKVEKLGEREIVTVDPKGLELLAEEALKDVSFMLRSTHLQKLKNIIDDPEATDNDRFVAYNLLQNASVAVKGALPSCQDTGTAICVAKKGENVYTGANDAEWISKGIYNTYQNQNLRYSQVVPLTMFDEKNSGSNLPAQIDIYAEEGNAYKFLFLAKGGGSANKTFLYQKTKSLLNDKSLEEFVKERIMDLGTAACPPYHLALVIGGTSAEANLAAVKKASAGYYDNLPTEGNIGGQAFRDLEWEKRVQKICQESAIGAQFGGKYLTHDVRVIRLPRHAASCPVGMGVSCSADRNIKGKITKDGIFLEQLEENPEKFLPETAPHLEEPVTIDLNRPMNEVLAELSKYPIKTRLKLNGTLIVARDIAHAKIKELL…
NZ_LNOG01000001.1	fig|6666666.242113.peg.11	peg	NZ_LNOG01000001.1_9781_9897	9781	9897	+	hypothetical protein				atgagagctgtcctatctccaaatatgagtaaaatcaccagcattactcatatttataatgattataaattgtatgaaatctatttaggaaaaacaaacataccgattggtatgtag	MRAVLSPNMSKITSITHIYNDYKLYEIYLGKTNIPIGM
NZ_LNOG01000001.1	fig|6666666.242113.peg.12	peg	NZ_LNOG01000001.1_9931_10518	9931	10518	+	Transcriptional regulator, TetR family				atgaaagaaacgccagaatatattattgaaaaagtagctccggtatttaataagaaaggatatacagctacttcattatcggaaattactaaagccaccagccttactaaaggggctgtatatttctatttcaagaataaagaagatcttgccgttaaagcttttcatttcaatatagagaagattattaagcctttaagacaaaaaatagggtcaaaagaaaacagcatagagaagcttaaggctattactgaatattttagatccgattattttgattttgcaagggaaattggtggttgcccaatgctaaatcttggtgtagatgctcaatttaataataaagtactatttgatgaagcccagaaaatatcaaaagttttcatccggagtatttct…	MKETPEYIIEKVAPVFNKKGYTATSLSEITKATSLTKGAVYFYFKNKEDLAVKAFHFNIEKIIKPLRQKIGSKENSIEKLKAITEYFRSDYFDFAREIGGCPMLNLGVDAQFNNKVLFDEAQKISKVFIRSISDIIKSGILKKEIKAHTEADKISMVIYAMTEGAVFMAITKDDKSFLTHMNNHIDSSIIEKMRI
NZ_LNOG01000001.1	fig|6666666.242113.peg.13	peg	NZ_LNOG01000001.1_10576_11565	10576	11565	+	3-oxoacyl-[acyl-carrier-protein] synthase, KASIII (EC 2.3.1.180)		FIG00015100	ff	atggaagcaactattgaatcaattggggtttatatccccgaaaacaaaatcaccaatcaatatttcgagaagatcattgacaccaatgatgaatggattacgagcagaactggtataaaaacaagatatttcagcaaggaaaatgaatatacaagcgatttgtgtatcaaggccattgaaaatctggaaaaggattataaaaaaggacttacagatatcgatttcatcattatagcaaccagcacaccagatcagcaatttcctagtgttgccagtaagattcagagcagattcaatatttcacaagcgggttgtatagatatctctgcgggttgtgcaggatttgtatatggtattattatggctcagggtcttattgcctctggcagttataaaaag…	MEATIESIGVYIPENKITNQYFEKIIDTNDEWITSRTGIKTRYFSKENEYTSDLCIKAIENLEKDYKKGLTDIDFIIIATSTPDQQFPSVASKIQSRFNISQAGCIDISAGCAGFVYGIIMAQGLIASGSYKKILVTGAETLSKICDFTDRTTCILFGDGAGAVIVEASEQKQLFSSTTITDGSYGKELYKSEVHSSINGENLINDGKIHQNGKTVFKWAVSTLPVEIRRLLEKNKLSLQDIKWMIPHSANIRILENVCDELGFPKEKCLQSVTDYGNTSAASIPIAWYNGVKDGKLQQGDFLVLAGFGSGLTFSGICLRNQIMNKVGK
NZ_LNOG01000001.1	fig|6666666.242113.peg.14	peg	NZ_LNOG01000001.1_11693_13087	11693	13087	+	Fumarate hydratase class II (EC 4.2.1.2)		FIG00000340	icw(1);TCA_Cycle	atgatttacagaaccgaacacgacacaatgggcgaggtaaaggtacccgctgataaattctggggggcacagactgaacgttcccgaaataattttaaaatcggcccggaggcttccatgcctcacgaaattatagaagcttttgcttatctgaagaaggctgcagcttatgctaatacagatctgagagtccttccttccgataaacgggatatgatttctcaggtttgtgatgaaatccttgaaggaaagctttttgatcagtttccgcttgtgatctggcaaactggatcgggtactcaatcgaatatgaatattaatgaggttatttccaacaaagcacatgtgaataatggcgggcagttgggtgagaaatctgaagtacatccaaatgatgat…	MIYRTEHDTMGEVKVPADKFWGAQTERSRNNFKIGPEASMPHEIIEAFAYLKKAAAYANTDLRVLPSDKRDMISQVCDEILEGKLFDQFPLVIWQTGSGTQSNMNINEVISNKAHVNNGGQLGEKSEVHPNDDVNKSQSSNDTYPTAMHIAAYKKVVEHTIPAVETLKNTLKAKSEAFKNIVKIGRTHLMDATPLTLGQEFSGYVAQLEFGLKALKNTLPHLAELALGGTAVGTGLNTPQGYDVKVAEYIAKFTGLPFITAENKFEALAAHDAIVESHGALKQLAVSLFKIAQDIRMLASGPRSGIGEIHIPENEPGSSIMPGKVNPTQNEAMTMVCAQVLGNDTTISFAGTQGNYELNVFKPVMAYNFLQSAQLIADACISFNDHCALGIEPNEPRIK…
NZ_LNOG01000001.1	fig|6666666.242113.peg.15	peg	NZ_LNOG01000001.1_13119_13985	13119	13985	+	aminoglycoside 6-adenylyltransferase		FIG00628460	ff	atgaaaattcgggatgaaaagctccggaaaataatagactgggctaatggaaacgaagatatcagggcagttatattgaccagctctcttgtaaatcccttagctccggtcgacgatttcagtgatctggatgtagagcttatatttgaagacagccaggcttataccgcagatcataaatggctgaatctttttggcaagccaatttctatgattgaagaggatgaaagttgtttcgatggaatacatgccatgaaaatggttttgtatgaagacactgtaaaagtggattttaagctttatcataagtcttcttttctacaggaaataaaacacgaggagcttcctgaagattgggatataggatataaaatattgctagacaaagatggtattacc…	MKIRDEKLRKIIDWANGNEDIRAVILTSSLVNPLAPVDDFSDLDVELIFEDSQAYTADHKWLNLFGKPISMIEEDESCFDGIHAMKMVLYEDTVKVDFKLYHKSSFLQEIKHEELPEDWDIGYKILLDKDGITQNMKPPTHQVSIIKKPDEKKFAKLITDFWWDCTYVAKCLARGDIFYAKFMSENIIRTEYLVPLLEWHIANQHNWDITTNKHGRLFKKYLSQDLWSKTEQTFSGSNIEENWKALFSMTDITGELGKNLAEALNYSYPSEMEHNIRTYLKTVYKSCN
NZ_LNOG01000001.1	fig|6666666.242113.peg.16	peg	NZ_LNOG01000001.1_14791_14084	14791	14084	-	ATP-binding protein		FIG01120992	ff	atgatttcaattcaaaatatatcaaaagtttacggcgttaataaagttttaaatattcaggaacttagcattcccaaaggtgaaacattcgggctggtaggaaataacggcgccgggaaaactactttgttcagtgtactattagatcttatagctccttcatcaggatttatcagtatcgataatattaaagttaacgaatctgaagcctggaaaacaaagcttagtgcttttatcgatgaaagctttcttattggctatcttacaccagaagagtatttttattttctgggtgagctgagaggacagaacagagctagtgtagacgaatttctgaagcaattttcggatttgtttaatggagaaattctgaatgccggaaaatatattcgagacctt…	MISIQNISKVYGVNKVLNIQELSIPKGETFGLVGNNGAGKTTLFSVLLDLIAPSSGFISIDNIKVNESEAWKTKLSAFIDESFLIGYLTPEEYFYFLGELRGQNRASVDEFLKQFSDLFNGEILNAGKYIRDLSKGNMKKVGIVGALIGNPEIIVLDEPFANLDPSTQIKLKNLIRNWSQDANVTFLISSHDLSHTTEVCNRIVILNKGEVVRDIQTNPETLQDLEKYFADQIVS
NZ_LNOG01000001.1	fig|6666666.242113.peg.17	peg	NZ_LNOG01000001.1_16314_14845	16314	14845	-	FIG00651924: hypothetical protein		FIG00656025	ff	atgtttgcaaaactaattcgtctggaatttaaaagttttttcagaagtccgcagttaggagccggtattctgatgaagattggtatgttcttcatcttcgcctatatggcattaatattcttcggaggagcctttgccttattttttggtgccagaaaagagggagtcaatccattgatccttttcagcagattttttctagtatactgggtactggatctgttgcttaaatattttatgcaacagctgccggccaataatataaagccattacttacccttaatattcctaaaaacaaaattacaagttacactctggtaaagattcttttgtcattctttacatgggtatttttgttgtttatgcttccgtttacaatattgctgctagtagatgga…	MFAKLIRLEFKSFFRSPQLGAGILMKIGMFFIFAYMALIFFGGAFALFFGARKEGVNPLILFSRFFLVYWVLDLLLKYFMQQLPANNIKPLLTLNIPKNKITSYTLVKILLSFFTWVFLLFMLPFTILLLVDGGFSILSVLAVFISVVALIFSNAFINTFINKNNTLLYSVFAVIIVLGGLHYFKIIDVLNISEILIYSIYQKWWLFFIPLLLTLVLGKMAFNFIKQNLYLDKGLEMKKAVGKTENIEYLNRFGAIGTFINNDIKLIKRSKAARSALIGGFLFLFYGLLVFNKGYSFSFMQVFLGIFVTGGFNLMFGQRVPAWDSSYYPLMMTQNVPYKEYLKAKWWLFVIVTAVSMVLAVFYVFFTSWTFYFTIFAAGLYNLGVNSYLTLLAGAYNKK…
NZ_LNOG01000001.1	fig|6666666.242113.peg.18	peg	NZ_LNOG01000001.1_17317_16370	17317	16370	-	Aminopeptidase Y (Arg, Lys, Leu preference) (EC 3.4.11.15)		FIG00004058	isu;Aminopeptidases_(EC_3.4.11.-)	atgaaaaatactattctatttactttcttactactaggattatgctcctatgcgcaggagattgaagttaaaaatctaaaaaagcacgtttattttttggcaagtgaccggatgaaaggccgcggaacagggagtaagcaaaatcaagaagccgcaaaatacatcacttcacaatttaaaaaatataaactggagcctttaggagtaaatggttattatcagaactttgaggctaaagtcagaaaagttaaagttaccgatagtatccgacctgccaggaatgtgattggttttttagataataaagcagctaaaactgttgttatcggagcgcactacgatcatcttggagaaggaaaacagggaagttctttggcaaaagacagctatggtatgata…	MKNTILFTFLLLGLCSYAQEIEVKNLKKHVYFLASDRMKGRGTGSKQNQEAAKYITSQFKKYKLEPLGVNGYYQNFEAKVRKVKVTDSIRPARNVIGFLDNKAAKTVVIGAHYDHLGEGKQGSSLAKDSYGMIHNGADDNASGVAGLLELARVYSQNNIKEPVNLLFIAFGAEELGLVGSRYFVKNPTYDLNKVLWMLNMDMIGRLNKERGVSIIGYGTSPEFETIFKEIDPNKFVKFYTGNEGRGGSDQTSFYEKDIPVLFFHTGGHDDYHKPTDDADKIDYESLKGILELEKAIVDGSFNVGSMPFRNTDQKK
NZ_LNOG01000001.1	fig|6666666.242113.peg.19	peg	NZ_LNOG01000001.1_19032_17380	19032	17380	-	DNA repair protein RecN		FIG00000317	isu;DNA_repair,_bacterial	atgttatctaaaatattcattcagaattttgcattgatcgatcggctggaagtagacctgcataaggggctacaggtgattaccggagaaactggagccggtaaatcgattattcttggtgcactgcgcctaatgatgggcgaaagggctgatctgaagtcaattgccgatgctgaaaagaaaagtatcgtggaagggacttttgtactggatgaagcgaagtttaaaagcttttttgaagataacgatcttgactttgagaaagaaacacttatacgcagagaaattgcaccagccggtaaatcgagagcttttgttaatgatgttccggttacattatctgtattacaagagctttcagaaagacttatagatattcattcgcagtttgaaacttct…	MLSKIFIQNFALIDRLEVDLHKGLQVITGETGAGKSIILGALRLMMGERADLKSIADAEKKSIVEGTFVLDEAKFKSFFEDNDLDFEKETLIRREIAPAGKSRAFVNDVPVTLSVLQELSERLIDIHSQFETSNLFSETYQFGIIDGLAKNQKLLAGYQSEFKIYTQAKAKLLQLEKRLAEGNKEADYHQYLLQELEEAQLDQLNLDELKNDLSAQENAETIIEQLSQTYQLLQQDEAGVLTVLNETKAKLSKITGYSENYAQLSERIQSLYFELKDIADSCENELEKVQMNPEALAELNTRLNLVNTLLIKHQVQTVEELVSLRDEYAKEQNLAENLEEHIKEQLQYIEQQKIKLRSIAAELTKNRKSGAKIFVEKSQHILQRLGLEKARMEVDLSED…
NZ_LNOG01000001.1	fig|6666666.242113.peg.20	peg	NZ_LNOG01000001.1_20268_19057	20268	19057	-	Phosphopantothenoylcysteine decarboxylase (EC 4.1.1.36) / Phosphopantothenoylcysteine synthetase (EC 6.3.2.5)		FIG00000330	isu;Coenzyme_A_Biosynthesis isu;Coenzyme_A_Biosynthesis	atggcgaacagcttacaaggaagaaaagtattagtgggcgttacaggcggtattgctgcctataaaatccattttctgatcagagaactggtgaaaaacggtgcagaagtacaggtgattatgacggaagatgcccaccagtttgttacacctctcagcctttcaacattatccagaaaaccagtatatacagatttttataatacagaaggaacctggaataatcatgttgatttggcactatgggcagatgtaatgcttattgctccatgtacagccaatacactggcaaagatggctacaggattatgtgacaatcttttacaggcaacatacctttcagctaaatgtcctgtttttgtagctcctgcaatggatttggatatgtatgcacatcct…	MANSLQGRKVLVGVTGGIAAYKIHFLIRELVKNGAEVQVIMTEDAHQFVTPLSLSTLSRKPVYTDFYNTEGTWNNHVDLALWADVMLIAPCTANTLAKMATGLCDNLLQATYLSAKCPVFVAPAMDLDMYAHPTTTENLKKIEGFGNRIIPAEEGELASGLMGLGRMAEPETIFRHLQQFFSTENSKSLLKGKKILITAGPTFEPIDPVRFIGNHSSGKMGFALAEAAADRGAEVILITGPSSLHTTHPNISLHAVISAKEMLEEVFKYYENVDVAIMSAAVADYTPKYYSDQKIKKKEQDFMIELVKNPDILKTMGEKKSRQLLVGFALETQNEVEYAKSKLVQKNLDLIILNSLQDSGAGFKRDTNKISIFTKEGESKVFDLKKKTEVAEDILNVVE…
NZ_LNOG01000001.1	fig|6666666.242113.peg.21	peg	NZ_LNOG01000001.1_20680_20357	20680	20357	-	FIG00649492: hypothetical protein		FIG00649482	ff	atgagcgttaaagattctaaagcaccagtaaacaccatcacttacgataagaataagatcgaagaaaaagtaggtagtatctacgaagctatcgtaattatgggtaaaagagcggagcagattaatgctgaaatcagaacagaacttcaccaaaaattagatgaatttgctgttcataactcaactctggaagaagtttttgaaaacagagaacaaattgagatttctaagaactacgaaagattaccaaaaccaacttcaatcgcagttcaggaatggatggatggtgatatctacttccgcaagacagaagacagaaactaa	MSVKDSKAPVNTITYDKNKIEEKVGSIYEAIVIMGKRAEQINAEIRTELHQKLDEFAVHNSTLEEVFENREQIEISKNYERLPKPTSIAVQEWMDGDIYFRKTEDRN
NZ_LNOG01000001.1	fig|6666666.242113.peg.22	peg	NZ_LNOG01000001.1_21722_20706	21722	20706	-	lipoprotein protein, putative		FIG00938276	ff	atgaaaaagattctaacctttattactcttgcattgatcgttgtttcttgtaacaaagagtttgacaacgcaatgaaaagcgcagacaaagaagttattcttaaagcagctgacaaatattacgaaaaaaagaattggaagcaggctctagcactttacgacagattaccaaatctgcttgcaggaaccgatgagttagcagatatgagctataagcaagcttatgctaattactatgacaaaagttataaattagccgggcaccagtttaaaagctttactgtaaataatccgagagatccacgcagagaagaagcggcttatatgtcagcgctttgttatcaccaggattcaagagattataatctggatcaggaaagtacaattgctgcgattaat…	MKKILTFITLALIVVSCNKEFDNAMKSADKEVILKAADKYYEKKNWKQALALYDRLPNLLAGTDELADMSYKQAYANYYDKSYKLAGHQFKSFTVNNPRDPRREEAAYMSALCYHQDSRDYNLDQESTIAAINELQEFLNTYPGSERSKNISKLVDELSYKLEFKAYENARQYYKMAEYKAADIAFENVLEDYPSTKLRPQIFNYMMKSKERLATLSSFDLKADRIENAISFTRQVEREFPNSDNSKDAVKIRESLEHEKENFAKLKVEYDKRRAEREARIKKLSAEQAAEMEKKADNNRKAKAVKEYKDKVRGLQKDSAVLNTPPPAATFKIPRKSN
NZ_LNOG01000001.1	fig|6666666.242113.peg.23	peg	NZ_LNOG01000001.1_23478_21901	23478	21901	-	Inner membrane component of tripartite multidrug resistance system		FIG00005204	icw(2);Multidrug_Resistance,_Tripartite_Systems_Found_in_Gram_Negative_Bacteria	atggaaaatccggattctctggtagaatatggttttagaagggctattatcgttttaatggcggtattgtgtgcccttctcgaaatcgtagatactaccattgtgaacgtagctctggactctatgaaagggagtctgggagtaacactggaagatgttgcctgggtagttacagcttatgctattgcaaacgtaattatggtgcccatgacagcatggctttctcagcagtttggtagaagaaattactttgtagcttccatcattatctttaccgcagcttctttcctttgcggaaactcgacctcaatggcggagcttattatcttcagatttatacagggtcttggtggcggagccttgctggtaacctcacaaaccattattaccgaaattttc…	MENPDSLVEYGFRRAIIVLMAVLCALLEIVDTTIVNVALDSMKGSLGVTLEDVAWVVTAYAIANVIMVPMTAWLSQQFGRRNYFVASIIIFTAASFLCGNSTSMAELIIFRFIQGLGGGALLVTSQTIITEIFPVEKRGMAQAIYGMGVIVGPTLGPPLGGYIVDNFSWPYIFYINIPLGIIAALLAMNFVKSPRYGEKRKPSEVDWWGIILLSTSVGSLQYVLEHGQQDDWFNDKIILILSIVTVLSAIFFLWRELTAKYPIVNLRVLKNTNLAVGTVLTFVLGFGLYGSTFIVPIYTQSILGWTATDAGLLLVPSSIMTGLMMPIIGRLLQKGVPQKYLVTLGFAIFFLYSLAMYYEMTPYTSTEEFFWPLVIRGIGLGLLFVPITTLSLSSLKGRE…
NZ_LNOG01000001.1	fig|6666666.242113.peg.24	peg	NZ_LNOG01000001.1_24619_23531	24619	23531	-	Membrane fusion component of tripartite multidrug resistance system		FIG00001080	icw(1);Multidrug_Resistance,_Tripartite_Systems_Found_in_Gram_Negative_Bacteria	atgtctgaacaagttccaaataaaaagaaaattaattcaaaatttatcgccatccttgcagttcttattgtcggaggcggggcatttggattttataaatatcagcatgctcaggtgcaccagacaactgatgatgcgcagatagaaacaaatataacggctatcacaccaagaattcaggcctttataaaagaagtaagagtaaaagataaccaatatgtaaaaaaaggagatacacttttaattcttgatgcaagtgatatcaatactaaagtagaagaagcaagagccggagtctctcaggctgaaagcggtattactgcagctcaggcacagactgaagcttctacttctacattgcctattacaaatagtcaggttgctgcaatgaacgctaat…	MSEQVPNKKKINSKFIAILAVLIVGGGAFGFYKYQHAQVHQTTDDAQIETNITAITPRIQAFIKEVRVKDNQYVKKGDTLLILDASDINTKVEEARAGVSQAESGITAAQAQTEASTSTLPITNSQVAAMNANIDAAKAKLWQATQDYNRYSNLYQDHSITKQQFEQARTAMLEAQATVKGLESQRLATQNQTQATISQSHAVGSQVSVAKANLEKSKASLEAAKINLSYTVITAPVSGYVSRVDLQQGQLLNPGQQLFNIVDEHIWVVANFKETQLEKMRIGQKVEIKADAYPNHKFEAKIGSFSPATGAQFSLLPPDNASGNFVKVVQRLPVSIEFVNPKDPMLKYLRPGMNLDVDVTTK
NZ_LNOG01000001.1	fig|6666666.242113.peg.25	peg	NZ_LNOG01000001.1_25927_24644	25927	24644	-	Outer membrane component of tripartite multidrug resistance system			idu(2);Multidrug_Resistance,_Tripartite_Systems_Found_in_Gram_Negative_Bacteria	ttggctgcatttagcgccgcaggtttagaatttgcgcaaacagtacaaaagctgacattgtccgaagctatagtactaagcatgaaaaataactctaaagttaaaattgctgaagcgcaactgaatacaatggactcgaaagtccaggaggcaaaaaataaaagattaccagatctgaaactaagtggaaatctgatgaaaccatttaatacaatggaaataaaatcagaacttccgttcctgaatggaggcggagcttctccatctgcaccggattatgtggcaatacagcagctaaatcttggaatgccactttttgcaggatttaagattaagaacggaatagctgttgctgaatatcagaagagcattcagcagtatcagctggaaaacgacaag…	MAAFSAAGLEFAQTVQKLTLSEAIVLSMKNNSKVKIAEAQLNTMDSKVQEAKNKRLPDLKLSGNLMKPFNTMEIKSELPFLNGGGASPSAPDYVAIQQLNLGMPLFAGFKIKNGIAVAEYQKSIQQYQLENDKQDIALAATQGFVNLYKAKQAINVINENLSRSHQRSVDFEKLEQNGVVARNDLMRVKLQESNVKLSLADAKKNVNVLNYNLGVLLGLAEGTEIDPEIGGDETQEFVNEQNLQEQSLQQRQEYKILSEQEKVGKANVEIAKAAYYPTVSLTAGYINAWMPNILQINHMTMAGLSLSYDLANLYKNKATVQTAKLQQVEIQENRKALNDKVKTDIHNAFEDYQLQNEKIKVYEEAVGQANENYKVVKNKFDNGLATTTDLLTADVEQLQ…
NZ_LNOG01000001.1	fig|6666666.242113.peg.26	peg	NZ_LNOG01000001.1_26579_25938	26579	25938	-	Transcriptional regulator, TetR family				atgaaaaaaataaaaaaacttagtgaaaagcaactgcatattttagaagttgcagaaagccttatcgcagagaaaggctttaaaggaacatcagtaagagaaatttgtagtcaggccaatataaatgttgccatgatctcatattatttcggatcgaaagataaaatgatgtttcatttgtatcagtacagagttcagaaagcaaaggaaaatttcagcaattttacacaaacgatttcatcagcaagcccggctatgcaaatgaaagaaattctgaattttatccttggacaaatccttaaattcaattatttccatggatttgtaactaatgaatgtcatactgcggaacctaataaagaatttcttcgtgatttttacgcattatgcgtgaccaaa…	MKKIKKLSEKQLHILEVAESLIAEKGFKGTSVREICSQANINVAMISYYFGSKDKMMFHLYQYRVQKAKENFSNFTQTISSASPAMQMKEILNFILGQILKFNYFHGFVTNECHTAEPNKEFLRDFYALCVTKFEEVVQKGIVVGEFKKAVKPENLLATILGTIIFSIRNREFYQAYLPEHNEEDYYQKLEERLKTHLYNTVFSLLGYETNDN
NZ_LNOG01000001.1	fig|6666666.242113.peg.27	peg	NZ_LNOG01000001.1_26669_27295	26669	27295	+	Putative deoxyribonuclease YjjV		FIG00038461	isu;YcfH isu;Deoxyribose_and_Deoxynucleoside_Catabolism	atgctatttgactttcatcaccaccataaaaaccctgattataaaggagtttataacaaatctatttatgaagaattctctccggaattctactctataggtttacatcctcaggatatcagtgacaattgggagtctgaaattgaaaaagtacatactgcagcaaaagcttcaaactgcgtgtccataggcgaatgcggactggatgctttcgtaaacgcagctatcgaagtacaaatagaagtgtttaaatcacaaatattaatagcagaaggccttcaaaaacctctaactatccattgtgtacgtcgctataatgaagttataaatacatgtaaaggaattagtattccaaaaatcatacatggatttaataaaaaagaaactattgcagcacaa…	MLFDFHHHHKNPDYKGVYNKSIYEEFSPEFYSIGLHPQDISDNWESEIEKVHTAAKASNCVSIGECGLDAFVNAAIEVQIEVFKSQILIAEGLQKPLTIHCVRRYNEVINTCKGISIPKIIHGFNKKETIAAQLLQNGFYLSFGASLLNNLSLQKIFRQIPKETFVLETDTAEINIEKLYEKAAIIRGIAMTELENIVDYNLKTIFRW
NZ_LNOG01000001.1	fig|6666666.242113.peg.28	peg	NZ_LNOG01000001.1_27289_28023	27289	28023	+	Molybdopterin biosynthesis protein MoeB		FIG00001230	isu;Molybdenum_cofactor_biosynthesis	atggtagatatctggctggaacgcactgaattactaataaaagaagcaggcatagagaaattaaaaaaatccagtatcctaatcgtaggaatgggtggagttgggtctttcgcagcagaatttatagcccgttcgggtgttggtaatctgactattgtggacggcgacattatagatatcaccaatataaaccgccagcttcctgctcttcattcaactgtcggtgacgataaagttgaattaatggcaagaagaattctggatattaatccggaattaaacttaaccagaattaatgagtttctgaaccctgaaagaatggaggaagttattcagacaggaaacttcgattacattttagattgtattgatagtgtaagtcctaagcttgcactaatt…	MVDIWLERTELLIKEAGIEKLKKSSILIVGMGGVGSFAAEFIARSGVGNLTIVDGDIIDITNINRQLPALHSTVGDDKVELMARRILDINPELNLTRINEFLNPERMEEVIQTGNFDYILDCIDSVSPKLALIKAARKNKIKIISCMGAGGKLDPSKVMVRDISKTRNCYLAKQVRKRLKKEGINKGFRCVFSTEIQREDSLKMTDGSNYKKSFYGTISYMPAIFGLYAASEVIRYLIQDKVAE
NZ_LNOG01000001.1	fig|6666666.242113.peg.29	peg	NZ_LNOG01000001.1_28047_28397	28047	28397	+	Ribonuclease P protein component (EC 3.1.26.5)		FIG00092649	isu;tRNA_processing isu;RNA_modification_cluster isu;Cell_Division_Subsystem_including_YidCD	atgaaagaattcggatttccatcttcggaaaagttaaaagcaaagaaagatatagaccgccttttcaaagagggcaaatggattaccacaggtaatcttcgcattatatggcttgccagtgaatccgagacaaaagtaggtgtaagtgtctctaaaaggtactttaaaaaggctgtacacagaaacagagtaaagagactattacgtgaagcttacaggctaaataagcctcttttgcatgaaagattcggagaacactttcacattatgttattttggacatctccacaacttcctgaaaatctggatcaagtaaaatatttttacgagaaactttgtcgtaaaaattaa	MKEFGFPSSEKLKAKKDIDRLFKEGKWITTGNLRIIWLASESETKVGVSVSKRYFKKAVHRNRVKRLLREAYRLNKPLLHERFGEHFHIMLFWTSPQLPENLDQVKYFYEKLCRKN
NZ_LNOG01000001.1	fig|6666666.242113.peg.30	peg	NZ_LNOG01000001.1_28441_29052	28441	29052	+	hypothetical protein				atgccggaacatatttcatatttacaatatattctcggagcatttattggagtaggtttagccgctgcctcaggattcagagtatttatgcctctcttcgcagtaagcctagcgtcatacttaggctggattcctatgaacgaaagctggcaatggttagccgggttgccaactcttattgctacaggtattgccatgatcgtagaaatactggcttactacatcccttttatagatcatttactggatactatcaatattcctttagccactattgccggaacattattatttgccagccaattcacacatctcggtgcatttccgcaatgggcattagccttaattgccgggggtggaacagcaagtgtaataagttcagggtttgcaggtcttagg…	MPEHISYLQYILGAFIGVGLAAASGFRVFMPLFAVSLASYLGWIPMNESWQWLAGLPTLIATGIAMIVEILAYYIPFIDHLLDTINIPLATIAGTLLFASQFTHLGAFPQWALALIAGGGTASVISSGFAGLRATSTATTGGTGNFMVASTETVGGSLMSVLALASPIIAFIITILLIFLSIRYGKKIWRKIKQFRNPDTEIK
NZ_LNOG01000001.1	fig|6666666.242113.peg.31	peg	NZ_LNOG01000001.1_30636_29110	30636	29110	-	hypothetical protein				atggcgttacaccagtttcagcccgaagcctatcagaaagagctggcattaacggcagcttatacaacagataagaaaattttgtatcagctgattaatccggtatcccatcaacaagaacagatagctgaagttccggttcagaaagctacggcagagttaactgtcgcggtcgaggagcctgaagagatagaagttgatgagggtacaactgagtttgaaaaagaagctgttcttgaggagaaaacagaaaaaattgcttctgaagatgtagaatcagttgcaatagcccaggattcggaagaagaaaatattataaatgttataaaagaaacagatcccacagaagaagattacttgtcggctcagactagttttgcgggggcggacaatttcctt…	MALHQFQPEAYQKELALTAAYTTDKKILYQLINPVSHQQEQIAEVPVQKATAELTVAVEEPEEIEVDEGTTEFEKEAVLEEKTEKIASEDVESVAIAQDSEEENIINVIKETDPTEEDYLSAQTSFAGADNFLPDVKFSIPDNHTEYAKEKKPSAVPGFQHSFVTTITQPIITDTSASAEEHKEEEKHIDHSTLDFADNTHFDFLSRPAEENVSSGISDKVEIQEPEDINAAEDTVEENIPVIINEALEEESVIADIPEPVADLNDDWKPMSFDAHIPDALIGKSVTQVIDEKLPEPELKEEIIPEPEVTEAHEEAPAAEEVVENKIIEEVSATESSERPVINYSFFGTAGTDKEREEVKPEAVTEEPQDSNEEKMEEEIMTETKQETIVTSNVSSFIN…
NZ_LNOG01000001.1	fig|6666666.242113.peg.32	peg	NZ_LNOG01000001.1_31184_30762	31184	30762	-	hypothetical protein				ttgataaaaaactttcctaataatacttcttttaaccccaatcttagtcagcagttctcaacagatctgcaaaacagatttttgcagagaacaaatctaaagggaacaacagaaatgccggatatcttaattgaaggggagattgtagactatcagccatctacaccaacaacgatatctacaccttctacatcgcaggcaacaggtaatgtgatgctggctgcacagaataagctcacaattactgtaaaagtacattacgagaacgctaaatatcctaatgagagttttgacagaacatattcggatgaagctgttttcagtaataccttgtcaattcaacagattgaagatactcaggtaaagattgcaacagacaggattatcaataaaattttt…	MIKNFPNNTSFNPNLSQQFSTDLQNRFLQRTNLKGTTEMPDILIEGEIVDYQPSTPTTISTPSTSQATGNVMLAAQNKLTITVKVHYENAKYPNESFDRTYSDEAVFSNTLSIQQIEDTQVKIATDRIINKIFNDIVANW
NZ_LNOG01000001.1	fig|6666666.242113.peg.33	peg	NZ_LNOG01000001.1_32007_31294	32007	31294	-	hypothetical protein				gtggagaatttatcacaaccgaaatatattattaatcctgactatcagctaaacatcggaaatgctttttcggatggattggcacttttcaaaaaagatacaggcactattctgatcaattatcttttaacgattatcatgggaatgattccgttatgcagccttttggggctgggtaacttctataaagcctgccgtaaaatagaaaacggagaaaagactgattcaggagatatttttaatttcgatgatgtgatcccttatcttatctttgccgggattatgatctttggtgttctggctttgctgatacctgtagaggttgtaattcttgtttctgcagtgcttactgaaaaaaatcagggacaagctcctgtttttgttttgattatgattatt…	MENLSQPKYIINPDYQLNIGNAFSDGLALFKKDTGTILINYLLTIIMGMIPLCSLLGLGNFYKACRKIENGEKTDSGDIFNFDDVIPYLIFAGIMIFGVLALLIPVEVVILVSAVLTEKNQGQAPVFVLIMIIAVLIIFAITMVVSSLMYYYVAVVALFGVKDFSNAFKISWKLFKKNALSSILFSIMISMITSVGILLCGVGILLTLPLAICMRYAATKNIMIRFEEPKIDYESSL
NZ_LNOG01000001.1	fig|6666666.242113.peg.34	peg	NZ_LNOG01000001.1_33333_32008	33333	32008	-	Transcriptional regulator		FIG01312420	ff	atggttgcaaaaccaaaaatctttaatcttataattaaaatgtcagaacttcagaatataaaagcccgctttggaatcattggaaattatccggctcttaacagagctcttgaaaaatccatgcaggttgcgcctaccgatatatcagttttagtaattggtgaaagtggtgtaggtaaagaatttattcctaaaattatacatagcctttcgcaccgtaaacacatgccatatattgtggtaaactgtggtgctatcccggaaggtactatcgattccgaactatttggtcacgaaaagggcgcttttacaggtgctacaacaaccagaaaaggttattttgaagttgccgatggcggaactatttttctggatgaggtaggtgagctaccattgcag…	MVAKPKIFNLIIKMSELQNIKARFGIIGNYPALNRALEKSMQVAPTDISVLVIGESGVGKEFIPKIIHSLSHRKHMPYIVVNCGAIPEGTIDSELFGHEKGAFTGATTTRKGYFEVADGGTIFLDEVGELPLQTQVRLLRVLESGEFMKVGSSVVQKTNVRIVAATNVNMMKAIQDGRFREDLYYRLNTVQIDMPPLRERKGDIHLLFRKFAIDFAEKYRMPEVYLTEDGVHYIENYSFPGNIRQLRNLVEQLTVVEQKREITSETLSHYIPMVSNAPMVITQPNQNSNSGGDFNNEREIMYKILFDMRSDINDLKTLTSELIKNRGASDLSNQEKTLINRIYTPEAQQAVVPNSLLYFENNNTPQNPTIISNNTEDNYEDIEDIELEEAKPESLSLQN…
NZ_LNOG01000001.1	fig|6666666.242113.peg.35	peg	NZ_LNOG01000001.1_33723_33361	33723	33361	-	hypothetical protein				atgagaagtctttcatatattatcattttaatgtctttgattggtagctaccagtcagaaagtacttcttgtaccttcaggtcattagggaaatattatgaaaaacagcaaggagagtgttttaaggttgatcaggcatcagtccatattgaaaagctaaacagatttgtttcactcaccttttttaaattaaaagaaaatcaacaaaaacaggatttctgctttagagatttatatactgttaaagcccttgtttttgataaaaataacagaacagtttttttaagttcaccttttaaaatagaaagtaaactttcgaagattagaaataaagattacctggatttagtatataaaatttaa	MRSLSYIIILMSLIGSYQSESTSCTFRSLGKYYEKQQGECFKVDQASVHIEKLNRFVSLTFFKLKENQQKQDFCFRDLYTVKALVFDKNNRTVFLSSPFKIESKLSKIRNKDYLDLVYKI
NZ_LNOG01000001.1	fig|6666666.242113.peg.36	peg	NZ_LNOG01000001.1_35167_33731	35167	33731	-	tRNA-i(6)A37 methylthiotransferase		FIG00108342	isu;tRNA_processing isu;tRNA_modification_Bacteria isu;Methylthiotransferases	gtgcaggaaaaatatatagacgaaaccaagcaaggggaagcctttgcaattgctgaaagaccagaaaacggtaagaagttgtttctggaaagctacggatgccagatgaatttttctgattccgagattgtagcttcgatccttaatgagcaaggatataatacaacactaaaagtagaggaagcagatcttatattactaaatacctgttctattcgtgaaaaagcagaacagactgtacgtatgcgtctctctcagttcaaaaagcaaaaagaatctaatcctaatttaacggttggagtattaggctgtatggctgaacgtctgaaaactaagttcctggaagaagaacacctggtagacctggtagttggtcccgatgcatatagagacctaccc…	MQEKYIDETKQGEAFAIAERPENGKKLFLESYGCQMNFSDSEIVASILNEQGYNTTLKVEEADLILLNTCSIREKAEQTVRMRLSQFKKQKESNPNLTVGVLGCMAERLKTKFLEEEHLVDLVVGPDAYRDLPNLLKETEGGRDAINVILSKEETYADINPVRLGGNGVTAFVTITRGCDNMCTFCVVPFTRGRERSRDPHSIVNECVELFNNGYKEVTLLGQNVDSYLWYGGGPKKDFAKASEMQKATAVNFSNLLAMVATAVPDMRIRFSTSNPQDMSLDVFHTMAKYDNICKYVHLPVQSGSDNMLKAMNRQHTRAEYLSLINEAKKIVPEVAFSQDMIIGFCGETEEDHQDTLSLMREVEYDYGYMFAYSERPGTPAHKKMEDDIPADIKQKRLA…
NZ_LNOG01000001.1	fig|6666666.242113.peg.37	peg	NZ_LNOG01000001.1_36241_35417	36241	35417	-	hypothetical protein				atgaagaaaatatatgttttactttttataagtatggcgtttgtcctttccgctcaaaattacagagctatttacgaattgaaatttaagcctaataaggataaagattcagttataacagattactatgcactggacctttttccaaagctggaaaagacaagtttttataatcatagttattataaaaatgactccattatgaatgccttaagtgaaaaatcggagcgggaaggtggtgttaatattgatcttaattctttgccaaaagcaaaatatcctttggtgtatataaaagagaatggtaagaaatactcatttaaaactatagatggagattcgtataaattttctgatgaaattaaaatgacttggaaagtattaaaagagtctaaaaag…	MKKIYVLLFISMAFVLSAQNYRAIYELKFKPNKDKDSVITDYYALDLFPKLEKTSFYNHSYYKNDSIMNALSEKSEREGGVNIDLNSLPKAKYPLVYIKENGKKYSFKTIDGDSYKFSDEIKMTWKVLKESKKIKNWNCQKAETEYSGRKWTAWFTTDLLFPEGPYKFSGLPGLIVEISDEKNDFHFALEAIYKNAEKVYLPSAYEKSIVVDKSKYEKALSNYIKDPGVKLRQGTMVDESGNQFQIAGGFSKDFIDQAVAERRKKMKEFNNLLD
NZ_LNOG01000001.1	fig|6666666.242113.peg.38	peg	NZ_LNOG01000001.1_36354_38486	36354	38486	+	FIG00654278: hypothetical protein		FIG00654277	ff	atgaaaagattattccttttactcacttttatggtgagtttcgtacaaatgagagccgacgagggaatgtggctaatgatgctcattaagcgactgaatggtgtagatatgcaaaaagagggactacaccttacaccggaagaaatttattccgtaaataactccagcatgaaagatgctattctccaatttggagggggatgtactgcagagatcgtttctccgaaaggtcttattttcactaatcaccactgtggatacggcgctattgcggcagcttctacgccagagaaagactaccttaccaatggtttctgggcaaaaaataatggtgaagaaattagttctaaaggcctgtcagtaagattctttgtaagaatggatgatgcgacaaaacgt…	MKRLFLLLTFMVSFVQMRADEGMWLMMLIKRLNGVDMQKEGLHLTPEEIYSVNNSSMKDAILQFGGGCTAEIVSPKGLIFTNHHCGYGAIAAASTPEKDYLTNGFWAKNNGEEISSKGLSVRFFVRMDDATKRITSKLNNDMSADQRKAIIDAEIKAIQSENSENGKYTVVVKDFFKGNEFYYFVFQDFKDVRLVGTPPSSIGKYGGDTDNWEWPRHTGDFSVFRVYADKNGNPAEYSADNVPLKPKHYLPISLKGNKPGDFAMIVGYPGTTNRYLTSFGIEQMVSKDYPAWVEASKTAMDVMKKHMDKDDATRLAYASNYASVANYWKNRAGTIEAVYKNGTIGDKKEVEKKYQQWAEKAENKAVYGNVLANTDAYYKQISNRNIEKNYGAQFQRNAK…
NZ_LNOG01000001.1	fig|6666666.242113.peg.39	peg	NZ_LNOG01000001.1_38565_39251	38565	39251	+	membrane protein, putative				atgcttattgctaagaatatcataaaatggactttaataggactgttcatctggtttttcttactgatgtgtaggattacattattctatgtgcccttttctgcgaccgcttcttttctgaatattaagcaaactgaggttactactctccctttttatctgcctattttttatacacatgtctacagcagtattttcgtattactcgctgggttcattcaattctttacaacacgtaaaaagcataaaaccatccaccaatattcagggtacatatatgtgataggacttttattattttcggctccttcaggtatatatatgggcttgcatgctaatggaggattctgggcacaattatcttttattattttaggatgcttatggtggtttaccact…	MLIAKNIIKWTLIGLFIWFFLLMCRITLFYVPFSATASFLNIKQTEVTTLPFYLPIFYTHVYSSIFVLLAGFIQFFTTRKKHKTIHQYSGYIYVIGLLLFSAPSGIYMGLHANGGFWAQLSFIILGCLWWFTTFMAMVNIFQKDIKSHQQWMNRSYALAVSALTLRMWKVILVYLFQPNPMEVYLVIAWLGWVPNLLIIELLILKKYKYEKARYFRSLALPVFVQKGS
NZ_LNOG01000001.1	fig|6666666.242113.peg.40	peg	NZ_LNOG01000001.1_39262_40095	39262	40095	+	hypothetical protein				ttggagaataaaaaagattctgctaaaaccgctccggctaaagtcgtagctccggagttccataaggaattgtatggtatctggacaggatctttctatccggactacaaacgaaatcctgatgatgaaagcggagagacaaaaaaaataagtattaaaatagaccgcattactgcagatactgtttgggcacaaagtattgtatcgggaaatcagcgtccgttaatcggaagaaccagtgatcagggcaataaaatatctttcattttggatgaacccggaaatcgtaaagatgatggaagatttgaactatttacccgaaacgactcattaattggcaagtggacggcctataatactaccggtgtaaaatctccatataaaaaactggatctggca…	MENKKDSAKTAPAKVVAPEFHKELYGIWTGSFYPDYKRNPDDESGETKKISIKIDRITADTVWAQSIVSGNQRPLIGRTSDQGNKISFILDEPGNRKDDGRFELFTRNDSLIGKWTAYNTTGVKSPYKKLDLAQKQFVYNPNFMLSKDAEFIDWATPKEKKETYKDDDGKIQTYTQQVYRSASDDVYKINSSTQKLTEKQLKNLRKLDLEILRNTIFARHGYSFKKQTYRNFFEYTDWYVPVSNNVDKELTPLEKENAQLLSRMEKYAKDTYNSYGR
NZ_LNOG01000001.1	fig|6666666.242113.peg.41	peg	NZ_LNOG01000001.1_40061_40558	40061	40558	+	hypothetical protein				atgcgaaagacacctataattcctatggcagataaggtaaaatttgatgctattattctccagcatcaggatatgaatgcggcttatgttcagtttccttttagtacagaagagttatttggcaaaaaagggcaggtaaagataaaagctatttttgatgatgccgttgaatatcgcggaagccttgccaaaatgaagtctccttgtcatatcctgggactaacacaggaggtacgaaaaagtttgaataaaacatttggagaccgtgtttccgttattttatgggaagataaagaagaacgtattgtagaaattccggaggatatcgcagaactgttcaataagcaccccagagtaaaagaactttatgatgtgatgtcctatacacaccgcaaagaa…	MRKTPIIPMADKVKFDAIILQHQDMNAAYVQFPFSTEELFGKKGQVKIKAIFDDAVEYRGSLAKMKSPCHILGLTQEVRKSLNKTFGDRVSVILWEDKEERIVEIPEDIAELFNKHPRVKELYDVMSYTHRKEYMRWITDAKKPETRENRKSKLIDMIISGKKGI
NZ_LNOG01000001.1	fig|6666666.242113.peg.42	peg	NZ_LNOG01000001.1_40601_41668	40601	41668	+	Calcium/proton antiporter		FIG00634903	ff	atgtctatcaagatctttcagcctttctgggcatttattctcccgcttctcgcttgggggatttatctgctcgggatcaataatagtataattgtagaaattgttgctgggggtttacttatcggctctgtacttgcagcagttcatcatgccgaaacaattgctcaccgactaggagagccattcggaaccataattttggcgatagccatcaccgttatagaagtagctcttattatatctttaatggtagcgggaggccctgaagcagaaacacttcctcgggatacggttctcgcagcgattatgctaatcctgaacggtatcattggtttatgtttattgatcggtggtgccaaatttcatgagcagtacttcggaaaaaaatcagcaaataca…	MSIKIFQPFWAFILPLLAWGIYLLGINNSIIVEIVAGGLLIGSVLAAVHHAETIAHRLGEPFGTIILAIAITVIEVALIISLMVAGGPEAETLPRDTVLAAIMLILNGIIGLCLLIGGAKFHEQYFGKKSANTALITLISILVLTLVLPNYTTSVRGPYYNTSQLIFVAIISLILYGSFIMVQTVRHKDYFVTEGESLPHEEVTTQKMILSLVFLVLCLGIVVLLAKALSPSIEKMVIDIGAPKSLVGVIIAAVVLLPEGISAIKAARKNQLQTSLNLALGSALASIGLTIPAVVVVCLMYDIDLVLGIDVKSMVLLALSFFIVMLSLNQGKTNLHYGVVLLVSLVAYIFNVIVP
NZ_LNOG01000001.1	fig|6666666.242113.peg.43	peg	NZ_LNOG01000001.1_41681_41860	41681	41860	+	hypothetical protein				atgagattcaggattacaacaggattatctgctgaagaaataagagatgcactttccgaacatattgaacctaaagtattttttagaaattatttaaaaaataaaccaaaactgttcgagggtgatatcaacaccagaaatttcagattaagaagggttgaaactcatagagcattataa	MRFRITTGLSAEEIRDALSEHIEPKVFFRNYLKNKPKLFEGDINTRNFRLRRVETHRAL
NZ_LNOG01000001.1	fig|6666666.242113.peg.44	peg	NZ_LNOG01000001.1_42119_42625	42119	42625	+	Acetyltransferase, GNAT family				ttgaaaacatatgaaactgaacgtctgattataaagccaataacgcttgatgacgccacttttctactggatctgtacaacagacctaagtttattcaatatatcggcgataaaaatctgcgaagcattaatgatgctcagacttatattcagaacaaattccttcctcaactggaaagatcgggtttcgggaattatacaattacactaaagaaaaataatgaaatgattggagctgtaggtatttttgaaagagaaggtttacctataatggacattggctattcctttctggaagaatatgaaggaaggggctacgcttatgaagcagccataaaagtaaaagaaatcggtatgaaagatttcgggctcgaaaaactttctgccatcacttccaaa…	MKTYETERLIIKPITLDDATFLLDLYNRPKFIQYIGDKNLRSINDAQTYIQNKFLPQLERSGFGNYTITLKKNNEMIGAVGIFEREGLPIMDIGYSFLEEYEGRGYAYEAAIKVKEIGMKDFGLEKLSAITSKENFASQKLLGKLGLTYVKDVSLPNDNEVLMYFETE
NZ_LNOG01000001.1	fig|6666666.242113.peg.45	peg	NZ_LNOG01000001.1_43359_42685	43359	42685	-	hypothetical protein				atgaacactcagattcagaaaaatgcatcgctttggggactaagtactcctgttctgagatttgtagatgatccgtcaaatccttcatctacttacaatgcaatctcctattcaacagggaaaatttattatggttatgcaatctataaggatgcgaaaacaaaaagctctgacaatattgtaaatgctatgatacttgcccatgagtacggacaccagttacaatataaatacaatattccttcagttcaggaaagtacagcacgttccagtgaattggaagccgatggttttgcaggttattacctaagaagacctgcaggttttaataagactgatttctctcagattgcggcggcttatgagtttgcagcatctatcggagataatcaggttaat…	MNTQIQKNASLWGLSTPVLRFVDDPSNPSSTYNAISYSTGKIYYGYAIYKDAKTKSSDNIVNAMILAHEYGHQLQYKYNIPSVQESTARSSELEADGFAGYYLRRPAGFNKTDFSQIAAAYEFAASIGDNQVNNPNHHGTSPQRRAAVRLGFLLGQYSLTATGFDSNFFYYYSNVLNGQDPALQPSASNFKVDPEIDKTIRAHMAELKKIASGEISAEEFKNLN
NZ_LNOG01000001.1	fig|6666666.242113.peg.46	peg	NZ_LNOG01000001.1_44183_43734	44183	43734	-	Thiol peroxidase, Bcp-type (EC 1.11.1.15)		FIG00132548	isu;Thioredoxin-disulfide_reductase	atgttacaagtaggtgataagcttcctcaatttaaaggaataaaccaaaatggtactgaaatcgattcgaagaattattcaggtaaaaagttagttgttttcttttatcctaaagcaagtactccaggatgtacagcagaagcctgtaatctaagagataattacacaatactaaaagaaaaaggatatcagttattgggtgttagtgcagacgatgagaaaagacaaaagaatttctctgataagtacagttttccttttgatcttttagctgatacaaataaagaagtgatagaagcttttggcgtatggcagctaaagaaattcatgggtagagagtttatgggaattgtacgcacaacttttgtttttgatgaaaatgggatctgtgtaaaggtt…	MLQVGDKLPQFKGINQNGTEIDSKNYSGKKLVVFFYPKASTPGCTAEACNLRDNYTILKEKGYQLLGVSADDEKRQKNFSDKYSFPFDLLADTNKEVIEAFGVWQLKKFMGREFMGIVRTTFVFDENGICVKVIDKVKTKDHAQQLLEE
NZ_LNOG01000001.1	fig|6666666.242113.peg.47	peg	NZ_LNOG01000001.1_44216_44836	44216	44836	+	Endonuclease III (EC 4.2.99.18)		FIG00000290	isu;DNA_Repair_Base_Excision isu;Control_of_cell_elongation_-_division_cycle_in_Bacilli	atgaccaaaaagcaaagagcggaaactgtaatgacagaactggagaaactatacccccaggtaccaatccctttagaccacttcgatccttatacacttttagttgccgtagcgctttctgcgcagacaacggataagaaagtaaatgaagtaactcctttactttttgcaaaggcacaaactccacaacagatggctcgtttggaagaatttgaaattaaagaactgataaaagagattggcctgtcgaatacaaaagctaaaaatctgaaaagaatggctgagcttcttgtagaaagacatcagggagtagttccggaaagttttgaagatcttgaaaatttgccgggtgtaggtcacaaaacagcttctgtagtaatgtcacaggcattcggacac…	MTKKQRAETVMTELEKLYPQVPIPLDHFDPYTLLVAVALSAQTTDKKVNEVTPLLFAKAQTPQQMARLEEFEIKELIKEIGLSNTKAKNLKRMAELLVERHQGVVPESFEDLENLPGVGHKTASVVMSQAFGHPAFPVDTHINRLMKQWKLSEGKNVEQVEADAKKLFPKSAWNKLHLQIIFYGREYSPARGKGEKDFLTKMLFDK
NZ_LNOG01000001.1	fig|6666666.242113.peg.48	peg	NZ_LNOG01000001.1_45111_45848	45111	45848	+	Alpha-acetolactate decarboxylase (EC 4.1.1.5)		FIG00001396	isu;Alpha-acetolactate_operon isu;Acetoin,_butanediol_metabolism	atgaatacaattagacaaaaggaaaaaaaaccaaatattctctataattatggtatatctgaagccctgattggaggactttatgaggggactatttctgttaaaaatctaagacaaaaaggaaattttggtcttggtgccccgggaatgcttgacggagaactaacaatacttgacggaaaagcatatcaaaccaaggcaaacggagaaacgaccgtactgaaagatgaccagatgattgcattttcatcggtaacattttttgaacctgatctggtttctcatatcaatacctttacagaccaacattcattgtaccagataatagtgaatagtctggtgaatgataatgcaatgtatgcaattagaatctccggaaatttcaattatataaaaaca…	MNTIRQKEKKPNILYNYGISEALIGGLYEGTISVKNLRQKGNFGLGAPGMLDGELTILDGKAYQTKANGETTVLKDDQMIAFSSVTFFEPDLVSHINTFTDQHSLYQIIVNSLVNDNAMYAIRISGNFNYIKTRAFPLIEAPFPVLSSILDRQRIFEYEHTSGILVGYLLPEYLNGISISGFHFHFLSSDKKQGGHVLDFTGENLKVEIAELRSMELEVSSDRSFQQFRFRNKYNEDLAKVGRGY
NZ_LNOG01000001.1	fig|6666666.242113.peg.49	peg	NZ_LNOG01000001.1_48050_46242	48050	46242	-	protein of unknown function DUF885		FIG01393107	ff	atgaaaaaactaattaaaataggaatgcttgcttctatggggcttactttagctgcaatatcctgtcagaagaaagattctgtaaagaatgaagctacggagagccgcgaaaatgaaaaacttacgcagctggcggataaatattatgaagcttatcttagacatagtcctttagatgccacatatcagggcgatataagatacaatgatcttttgcccgataacatcagtgcaaaagttatttcagaagaaatcaatttttataataataccataaaagaactttctaagatcaattatgaagcattggatgatcagcataaagtcatctttgatgtactggataatcagcttaaaactaaggtagaaagttatgtctatcatcctgaatatattcct…	MKKLIKIGMLASMGLTLAAISCQKKDSVKNEATESRENEKLTQLADKYYEAYLRHSPLDATYQGDIRYNDLLPDNISAKVISEEINFYNNTIKELSKINYEALDDQHKVIFDVLDNQLKTKVESYVYHPEYIPFSQFEGLPLTMPLLGSGKGSQPFKTVKDYDNWLKRIDQFPAWMATAEQNFRTGMKNKMVLPKKLVVKMIPQLSAAEITTTEFNKNIFYGPVKEFPKDFTTEQRQKYTKLFQEAIKDKIIPAYSHMAKFLKEEYLPNARDTDGYNALPNGKDIYAYYVKTWTTTNKTPDEIHKTGLQEVARIREEMEKVKAQVAYNGTLEEFLVHVKNDPKTMPYKTSKEILDGFQGILTKITPKLKTMFNVTPKTPFEIRQTEKFREATASAEYMQ…
NZ_LNOG01000001.1	fig|6666666.242113.peg.50	peg	NZ_LNOG01000001.1_49691_48153	49691	48153	-	Selenoprotein O and cysteine-containing homologs		FIG00004562	isu;Selenoprotein_O	atgatgaatttaccagaaatcagacagccttttaaagaaacctttccgggtgataatacctataataattacccgagacaaacacccggggtgctttatgcacttgttgagcccatggaatttccaaaaccggaactgattctctttaatgaagaattaggaaaagagctgatgatttctaaagataatattgggtttttcagtgggcagattctgcccaaaggtattgaaacttatgctacagcttatgccgggcaccagtttggcaactgggcggggcagctgggagatggtcgtgccattaacataggggaagtagaaagtttgtccgggaaaaatatagaattgcaatataaaggagccggaagtactccgttttcccgaaatgcagatggaaga…	MMNLPEIRQPFKETFPGDNTYNNYPRQTPGVLYALVEPMEFPKPELILFNEELGKELMISKDNIGFFSGQILPKGIETYATAYAGHQFGNWAGQLGDGRAINIGEVESLSGKNIELQYKGAGSTPFSRNADGRAVFRSSLREYLMSEAMYHLGVSTTRALSLVKTGENVIRDMFYNGHPEAENGAVIIRTAESFIRFGHFELLAARQETETLKQLMDWVIERYFPEIKGNADTEKYLNWFREVAQRTADTIVDWYRVGFVHGVMNTDNMSILGLTIDYGPFSMLDEYSLNFTPNTTDLPGRRYAFGKQANIAHWNLFQLANAIFPVINDQEGLEEILNDFSKYFWAGYDKMMAEKLGLDAVKESDQALLLEWQKLMDELKLDYTLFFSLLEKTHAQTNV…
NZ_LNOG01000001.1	fig|6666666.242113.peg.51	peg	NZ_LNOG01000001.1_52105_49727	52105	49727	-	Multimodular transpeptidase-transglycosylase (EC 2.4.1.129) (EC 3.4.-.-)		FIG00000011	isu;Peptidoglycan_Biosynthesis	atggaaaataacactaaaaataagcagcagtcatttccactgccccctaaaaagaaaaaacaaacttcggataaaggggtgaagagatggataaagtttatatggttaggtcttgcggctcttgtcgtgggaattgccggacttttctttatggtttctcagggacttcttggggaaatgccggatgttaaagagcttgaaaatccagacatttatgttgcatcagagattatttcatccgatggtgtttcattaggaaaatttgaaaaggaaaaagttattcctgttaaatacaaggacttgccgcctcaccttattttcgcacttcaggcaaaagaagatgagcgattcaaagagcactcaggaattgatatgaaatctgttttcagagctgttcgt…	MENNTKNKQQSFPLPPKKKKQTSDKGVKRWIKFIWLGLAALVVGIAGLFFMVSQGLLGEMPDVKELENPDIYVASEIISSDGVSLGKFEKEKVIPVKYKDLPPHLIFALQAKEDERFKEHSGIDMKSVFRAVRFGGGRGGGSTITQQLAKLLFTRNVSKNKFQRVFQKLKEWSVAVSLEKRYTKEEIITLYFNKFDFTKNANGIEMASRIYFNKHTNELTLPEAAMFVAMLEAPNANNPLKNPERAKLRRDVVLKQMLDTGYIDDNTYNQAINTPIVTDYHPVKSVNEGYSAYFKFYLRKEIDGYLKDYEKETGKSLNLFRDGLKIYVTLDSRMQKYAEEAIKQHLTVLQKNFDSEQARNPNRPYYKISKKTANDLMMAAVKRTGRYKQMKAEGMSEDS…
NZ_LNOG01000001.1	fig|6666666.242113.peg.52	peg	NZ_LNOG01000001.1_52584_52114	52584	52114	-	GldH		FIG01399424	ff	atgcaggggtataaatttcttgtaattattgcttttttaggagtactaacgggttgtgtatctcctaatgaacaagtgagaacaatctctcttgatggtaagtgggtgtctaaatatccggctcgtttcgagtttgatattctggatgcgcagaatccaaaaaatattatatttgttatccggaataataatgaatatccttacatgaatttgcgtctagaggcttctgtatcaaagattaatgaaaaaggaaaagcaattgaaattctgaattatatgcttgcagaaccgaatggtctatggacaggtacaggttttggcgcaacaaaagagaccttgggtcgttataagatgaattacagatttccgggtaatggaaaatataaaatagagttaaag…	MQGYKFLVIIAFLGVLTGCVSPNEQVRTISLDGKWVSKYPARFEFDILDAQNPKNIIFVIRNNNEYPYMNLRLEASVSKINEKGKAIEILNYMLAEPNGLWTGTGFGATKETLGRYKMNYRFPGNGKYKIELKHLMYKSPLTGLEDIGIKIETVKP
NZ_LNOG01000001.1	fig|6666666.242113.peg.53	peg	NZ_LNOG01000001.1_53623_52571	53623	52571	-	Signal peptidase-like protein		FIG00007916	isu;Heat_shock_dnaK_gene_cluster_extended	gtgagcctcaccggagagctggtgaaaattcagatgaaaaagaaaaagacctcggaagatcaggctttaaaagtataccgtgttgcttctgctaaagatgttgaaatctggcaagaggctcgcaaaaaagaagatgctattaagctggaggcaagaaaaattgcacgaaatctcaatcttgaaatgaagattacagatatcgaatatcagggggatggagcgaaaataacattctattatactgcggaaggaagagtagactttagacagcttatcaaagaatatgctgttgctttccgcacaaaaattgatatgaagcagataggctatcgccaggaagctgctaaagttggaggcataggttcttgtggacgtgaactgtgctgctctacatggtta…	MSLTGELVKIQMKKKKTSEDQALKVYRVASAKDVEIWQEARKKEDAIKLEARKIARNLNLEMKITDIEYQGDGAKITFYYTAEGRVDFRQLIKEYAVAFRTKIDMKQIGYRQEAAKVGGIGSCGRELCCSTWLTDFRSVNTQAARYQQLSINPQKLAGQCGKLKCCLNYELDSYVDSLSDFPSSSTVLDTEKGRAFCIKIDVFKRKMWFAYVENSMSWYDLDIQIVKKFIGMNKRGEKIPPLEDYKSDDKPLQTVDLIQENNVDRFERKNKNNRNRQKGQKPNNNNKQENKPAQSKSENEQPSRPRQKQETENTNKVAPQGDKKPNKPNNKGKGNFHKNKKRPPRPDAGV
NZ_LNOG01000001.1	fig|6666666.242113.peg.54	peg	NZ_LNOG01000001.1_54252_55490	54252	55490	+	outer membrane protein P1, putative		FIG01465439	ff	atgaaaaaagtttttttatctgtagcactagcagcaagtatggcaacatatgcaggtggtttcaggctatccttacaaggggttaagcaacttgcaatggctcataccagtgctcacacagaagatgccagtgtagcattcttcaacccggcaggtatttcatttatcccttctaagcttagcgtcgcagctggaggctttggggtaaaaacatcaatgacatttcagaatccttcaacattacaatcttacaaaaccgacaatcctataagtactccgatctatgcggctgtaacctataaagttctagaaaatgtttctgttggttttagtttcacaacaccatacggtagccacttggtatgggataagaattgggaaggcagagaagttgttcag…	MKKVFLSVALAASMATYAGGFRLSLQGVKQLAMAHTSAHTEDASVAFFNPAGISFIPSKLSVAAGGFGVKTSMTFQNPSTLQSYKTDNPISTPIYAAVTYKVLENVSVGFSFTTPYGSHLVWDKNWEGREVVQELNLRSFFFQPMISVKLAPWMSVGVSYIHATGKLDWTKSATLVNGEANLKDEKAKGDGFGLGFYFRPDEKLDISVAYRSAVDMKASNGTVQLSNVSPALYPALGLSSSGSDSFKAMLPLVDEYTIGLTYKVTPRWSVSGDFNYYGWDRYSKLNINFANAKLGNDPSDMRVYSAPKNFKNTKSYRVGTQYWFTDMIAGRLGYYYDESPYNDNQFSPETPSMNNNVLTGGIGLKFGKLGVDLAASYNFYKSRTVSNDFYNMNGQIKGS…
NZ_LNOG01000001.1	fig|6666666.242113.peg.55	peg	NZ_LNOG01000001.1_55502_57025	55502	57025	+	FIG00651036: hypothetical protein		FIG00651027	ff	atgaaaaaatatattttaacttcattatctgttgcttcatttcttgctttatcgagctgtaaaacagacttcgatcaaaatgtatcaagaataaagcctaccaatggtgatgctgacttcagtaattatatatctttaggaaactcactaacttccggatatagagataatgccctttaccttgatggacaaaaggagtcctacccttccataatcgcagctcagatgaagcttgcaggtggaggcgaattcaaacaaccattaatgccgaataatactgggggctttattggtatccctggtttttcaggaaaattagaattaaaagttgttgacggtgctttaactcctgtaccttcagctccaggagcagcattagataatgtagcagccggaaga…	MKKYILTSLSVASFLALSSCKTDFDQNVSRIKPTNGDADFSNYISLGNSLTSGYRDNALYLDGQKESYPSIIAAQMKLAGGGEFKQPLMPNNTGGFIGIPGFSGKLELKVVDGALTPVPSAPGAALDNVAAGRPYNNMGVPGAKVAHLLAPGYGNPGGLTAKTANPYFVRFASSATTSVIADFISQKPTFFSLWIGNNDALLYALAGADDTKESLTPPDMFKTYYNTLVAQIASTKAKGVIANIPDVTTIPSLTTVPYNPLTAASLGKGDVTVGNATIDQLNTSLYGPLNQILTAFGAGDRIKPLSKTTANPLLIQDESLTNLGPQITAAALASGNATLVALAPYLGATYGQARQAAPGDLVPLTTRSAIGAQVTLPPGIPAALGANGVAYPFADNYVL…
NZ_LNOG01000001.1	fig|6666666.242113.peg.56	peg	NZ_LNOG01000001.1_57109_58050	57109	58050	+	Ribose-phosphate pyrophosphokinase (EC 2.7.6.1)		FIG00096830	isu;Pentose_phosphate_pathway isu;De_Novo_Purine_Biosynthesis isu;A_Gammaproteobacteria_Cluster_Relating_to_Translation	atgattgagagtcaaccaacctaccttttctctacaagaactagtaaagaactggcagagaaaattgctacccactatggccagaatcttggagccattaatatcttaaattttagcgatggcgagtttgagcctatattagaacagtctgtaagaggcggaagggtattcttaattggatcaacatttcctccggcagacaatttattagagcttcttctaatgattgatgctgcaaagagagcctctgcaaaaaacattacagttgttatcccttactatggattggcaagacaagacagaaaagataagccaagagctccgataggtgctaaattagtggctaatcttttaacagctgctggcgctacaagaattatgacaatggatttacatgca…	MIESQPTYLFSTRTSKELAEKIATHYGQNLGAINILNFSDGEFEPILEQSVRGGRVFLIGSTFPPADNLLELLLMIDAAKRASAKNITVVIPYYGLARQDRKDKPRAPIGAKLVANLLTAAGATRIMTMDLHADQIQGFFEIPVDHLYASTIFIDYIQSLDLENLTIASPDMGGAKRAKNYAGHLGAEVVIAYKERKKANVVEEMFLIGDVKDRNVVLIDDMIDTAGTLCKAADILMEKGAKTVRAMATHGVLSGKAYENIEKSQLLEVIVTDTIPVNTELSSKIKVLSCAPLFADVMRSVHEHQSISDKFII
NZ_LNOG01000001.1	fig|6666666.242113.peg.57	peg	NZ_LNOG01000001.1_58108_58719	58108	58719	+	LSU ribosomal protein L25p		FIG00001896	isu;Ribosome_LSU_bacterial	atgaaatctattacaattcaaggtacaaaaagagaaagcgtgggcaaaaagtctacaaaagctttacgtgatgctgaattagttccttgtgttgtttatggaggaactgaaattttaaacttctctactgaagagaaaagttttaaagctttagtttatactcctgaagcacacacggtatctattgaggttgatggtcaggtaattccagctgttcttcaggacattcagttccacccaattactgacaaaattttacacgttgacttctaccagttatcagaagataagcctgtgattatggaagttcctgtaagaattacaggacgtgcaaaaggtgttgttagaggtggtgttctacgtcagtctttcagaaaactgaagttaagagctcttcca…	MKSITIQGTKRESVGKKSTKALRDAELVPCVVYGGTEILNFSTEEKSFKALVYTPEAHTVSIEVDGQVIPAVLQDIQFHPITDKILHVDFYQLSEDKPVIMEVPVRITGRAKGVVRGGVLRQSFRKLKLRALPANLPDEVVVDVTKLNIGNKIYVGDIKTETYTFMHPDNAVIAAVKMSRNAMKAGAMADDDDDEETTEAAEA
NZ_LNOG01000001.1	fig|6666666.242113.peg.58	peg	NZ_LNOG01000001.1_60139_58817	60139	58817	-	putative outer membrane efflux protein		FIG00438866	ff	atgaagaaaatctgttgtttattgttatgcgttggattttatttttcagtaagtgcccaaaaaaaatggacattgcaggaatgcgtagaatatgcaatgaaaaataatctgaaagtcatacagaatcagtacaataaacagattcaggataaaaatctttcaatggctaaaaattcctctttgcctacgctgggagggtctatatccaataatgccaactttggacagaacgtaacaaatacaggtattattaaccgcacagataactataataactctatcggattaggggctaatatccttatctataataatggcagacttgaaaagcaagtacgtaaagctaactatgatatagaagcaagtatctatgatctggaaacggtgaaaaatgatgtt…	MKKICCLLLCVGFYFSVSAQKKWTLQECVEYAMKNNLKVIQNQYNKQIQDKNLSMAKNSSLPTLGGSISNNANFGQNVTNTGIINRTDNYNNSIGLGANILIYNNGRLEKQVRKANYDIEASIYDLETVKNDVSLQIAQQYLSVLLNKEIIKINESAVNNAQKAFDKAKMTTDVGTTPLTVQYEAEAALAREKQNLSNARIETERALFNLAQLLQLADYKTFDVEDHRIDTLSAPLTSDESVLSKAYETQPQIKAAESRIKSSETQTLITKAAYWPTITGNAGIGTNYYTSLNQNQYTAPALFKQYKDNFSQQLGLSANIPIFNQGNTKVQVEQAKINEEIAKNSLAQQKQAVKENVQKAAFDVNANYEKYLAAKEAEKSTGLALDFAQKSYDAGKTTI…
NZ_LNOG01000001.1	fig|6666666.242113.peg.59	peg	NZ_LNOG01000001.1_61123_60200	61123	60200	-	dTDP-4-dehydrorhamnose reductase (EC 1.1.1.133)		FIG00000368	idu(1);dTDP-rhamnose_synthesis idu(1);Rhamnose_containing_glycans	atgaatggtaaaaatgataatcgtcagataattcttattacaggtagtaatggttttctaggaagacgcctgataaaagaattttcggggcttccttatagagttatagcaacatctcttagtgataacaaaatttcagatttaccaaagaatacaatcttcagaaaacttaacatcgctgataaagaagaggtaaatcatatttttgctgaatataaaccctcttttgtaatcaatgcgggagcattaacaaatgtagaggcgtgtgaaaaagataaagattttgcatatgctattaatgttgatgctgtattgaatattgcagaacaggctaaaaagtatgaaagccttgtggtacaactatcaacagattttgtttttgacggacaaaacggacct…	MNGKNDNRQIILITGSNGFLGRRLIKEFSGLPYRVIATSLSDNKISDLPKNTIFRKLNIADKEEVNHIFAEYKPSFVINAGALTNVEACEKDKDFAYAINVDAVLNIAEQAKKYESLVVQLSTDFVFDGQNGPYKESDKRCPVNEYGRTKALSEEKLEESGCDYAILRTILVYGNSDDLDRGNFVLWVKKMLSEGNEIKVVNNHWRMPTFINDLAEACRLVVEKKAKGIFNISGEEEYSIEEFARKIAQFYHLDESLITAISSEDIGQDKNRPVRTGFDLSHTKEQLGYRPKSLTEALTIMEKEVEK
NZ_LNOG01000001.1	fig|6666666.242113.peg.60	peg	NZ_LNOG01000001.1_61187_61840	61187	61840	+	CBS		FIG00907769	ff	atgtttattaaggaatatatttctaaagactatcctgcctttcatctatcagattctctggaagaagttaaagctattgtgcaggactttggctactcccatatttttgtaaaaaagaacagtgtatttcttggaaatataagtactgagcttatagaagaaagtgaagccaagcatcttaatgaactaagtcatcacctggaaagatttgcgatgctggaagacagcacatctttggacagtataagacttctgcatacattcaacgcgaatgtcgttccgattatcaatcagaatgaaaagtatttaggctacatttcttgcgaagatgtttttgcggatttctctaaatatcctttgttttcagaaaacggagctgtgctaattgtagagactact…	MFIKEYISKDYPAFHLSDSLEEVKAIVQDFGYSHIFVKKNSVFLGNISTELIEESEAKHLNELSHHLERFAMLEDSTSLDSIRLLHTFNANVVPIINQNEKYLGYISCEDVFADFSKYPLFSENGAVLIVETTTRNYSMTEIAKIVESNNGKFYGAFIYHMTEETIQIALKISSENLSSIDETFDRYNYIVVHKFYHNEKDDLLKDRFGFLQKYMEF
NZ_LNOG01000001.1	fig|6666666.242113.peg.61	peg	NZ_LNOG01000001.1_61844_62704	61844	62704	+	NAD kinase (EC 2.7.1.23)		FIG00000075	isu;NAD_and_NADP_cofactor_biosynthesis_global	atgaaggcagctatatacacacaaaagagagatctggatacatttctatatctaagcaggtttatctctgagctcaacaaacgaaatgttaccgctgtacttcataaggacactgccgaaggattacagttttccaaggtttttcctattttttcaaacaaagaagatcttaaagatcaggagattgattattttttcagttttggtggagacggcactattctaaatgcattaatctttgtgcaggatcttgggattcctgtagttggtgttaataccggaagattaggatttctggcaagctttaccaaagaagaagtttttgacaatatagacaaagttctgaataaagagcttatcattacccaaagatcagttattaaggtaaacggcgtcaat…	MKAAIYTQKRDLDTFLYLSRFISELNKRNVTAVLHKDTAEGLQFSKVFPIFSNKEDLKDQEIDYFFSFGGDGTILNALIFVQDLGIPVVGVNTGRLGFLASFTKEEVFDNIDKVLNKELIITQRSVIKVNGVNIDFPYALNDVTISRKETTSMITVNSYINDEFLNVFWGDGLIISTPTGSTAYSLSCGGPIISPENDNFAITPIAPHNLNVRPLILKDDVKIRLKVESRVPQYSLSLDSRLYHIDTLEEISLEKAPFTLSLVQPDDISFFETIRQKLLWGNDKRN
NZ_LNOG01000001.1	fig|6666666.242113.peg.62	peg	NZ_LNOG01000001.1_62770_63840	62770	63840	+	Fructose-bisphosphate aldolase class II (EC 4.1.2.13)		FIG00000370	isu;Calvin-Benson_cycle isu;Glycolysis_and_Gluconeogenesis	atgagcaaaatgtttccagctggcgtggccacaggttcaatggttactgacatttttcagtatgcaaaagaaaacaaatttgccttaccggcagtaaatgttatcggttccagcaacatcaatgcaacaatggaaacagccgctaaacttaatgcaccggttattattcagttttccaatggtggagcaatctacaatgcaggaaaaggattatctaacgagggacaaagagctgcaatacttggagctattgccggagcacaacatatccacacattagcagaagcttacggagcaactgttattttacacactgaccactgcgcaaaaaaattacttccttggatcgacggacttttagatgccagtgaagctttctataagcaaaatggcaaatct…	MSKMFPAGVATGSMVTDIFQYAKENKFALPAVNVIGSSNINATMETAAKLNAPVIIQFSNGGAIYNAGKGLSNEGQRAAILGAIAGAQHIHTLAEAYGATVILHTDHCAKKLLPWIDGLLDASEAFYKQNGKSLYSSHMLDLSEEPLEENLEISAKYFERMAKMQMTLEVEIGVTGGEEDGVDNSGVDNSLLYTQPEDVAYTYEKLKAISDNFTIAAAFGNVHGVYKPGNVKLTPKILDNSQKYVQEKFGTADKPINFVFHGGSGSTLEEIREAIGYGVIKMNIDTDLQFAYAEGIRDYMNEKIEYLRHQIGNPEGADAPNKKFYDPRVWVRKGEETFSKRLVQAFEDLNNIDTLK
NZ_LNOG01000001.1	fig|6666666.242113.peg.63	peg	NZ_LNOG01000001.1_63902_64759	63902	64759	+	Acetyl-coenzyme A carboxyl transferase beta chain (EC 6.4.1.2)		FIG00000437	isu;Fatty_Acid_Biosynthesis_FASII	atggcttttgactggtttaaaagaaagaaacaaaacatcaacactccaacggagcagaagaaagattctccgaaaggattgtggcaccaaacaccaacaggaaaaattattgagcatgaagagctgaagaacaataactttgtttctcctgaggatggattccacgtgagaatcggaagcagagagtacttcgatatgcttttcgacggcagcaagtttaaagagttagatgctaatgtagaaagtgtagatattcttaattttaaagatactaaagcttatactgaccgattaaaagaggtaaaaagcaagactaaattaacggattctgtacgtaatgctgttggtaaagtaaacgggctggaacttgtagtttcctgtatggatttttcctttatc…	MAFDWFKRKKQNINTPTEQKKDSPKGLWHQTPTGKIIEHEELKNNNFVSPEDGFHVRIGSREYFDMLFDGSKFKELDANVESVDILNFKDTKAYTDRLKEVKSKTKLTDSVRNAVGKVNGLELVVSCMDFSFIGGSLGSVMGEKISRAIDYAMKHKLPFMIICQSGGARMQEAAYSLMQLAKVQAKLAQLSDKGLPYVAYLTDPTFGGITASFAMTADIIMAEPGALIGFAGPRVIRETIGKDLPEGFQTSEFLLEKGFVDFIVRRNEIKDTVSRSMRLLMNVNA
NZ_LNOG01000001.1	fig|6666666.242113.peg.64	peg	NZ_LNOG01000001.1_64771_65280	64771	65280	+	hypothetical protein				atgaaaaccctaaaagtttttattaatacttttagacaattaacatttaaaaaatttataaggttgcttaaactctctttaagcaaccctattttttctatattatcctttgtcgcaactgtccgggcgtatcttattgctaaaaaatattttccaagaaccaacagtactgatggtaaaggtaacgccttcaggcatgccttatggtgctgtttaatcctgatgtattgctgcaaggtatcttctccaaaaaaaagtatccgctggtgtaaaaaagtaaccgattttcatgaagagctttttcctaatgaaccgctacaaaccaaaatggatttacataataacgctatagggattcagttttttgaaagcctgttaccaggagtacaccgtcaattt…	MKTLKVFINTFRQLTFKKFIRLLKLSLSNPIFSILSFVATVRAYLIAKKYFPRTNSTDGKGNAFRHALWCCLILMYCCKVSSPKKSIRWCKKVTDFHEELFPNEPLQTKMDLHNNAIGIQFFESLLPGVHRQFFETSFFINGLIEKTRNAVFISNMDEDAGDQLMYIQL
NZ_LNOG01000001.1	fig|6666666.242113.peg.65	peg	NZ_LNOG01000001.1_65969_65286	65969	65286	-	hypothetical protein				atgagaagtataccatatattatcaaaaggacaatctttctgattaaagaaagaggaattgtcaacagttataagtttatgtattcccgttatggctattttttaaaatacgggataaggttgtccaaagtatataccccggatgagctgaatttacccaatatgtatgcctataaatacgagcctattatgcattattcattcaacagaatgttagatgagattgactggaattggaatgaaagtatatttattgatattggttgcggaaaaggagctgctattttattggcgacacgctacaattttaaaaaatatattggagtagagctatcgccacttctggcagaagaatgccataagaatatccaaaaattcacaaggaaaaaaaagataagt…	MRSIPYIIKRTIFLIKERGIVNSYKFMYSRYGYFLKYGIRLSKVYTPDELNLPNMYAYKYEPIMHYSFNRMLDEIDWNWNESIFIDIGCGKGAAILLATRYNFKKYIGVELSPLLAEECHKNIQKFTRKKKISYIIYNRDATTYEIRDDINVFYFFNPFGPPVLKKVLNNIELSLKRNPRKIIILYFNAMDLPIMLDRGYNIIYAEKTDPVARYRYGNFALTNESVD
NZ_LNOG01000001.1	fig|6666666.242113.peg.66	peg	NZ_LNOG01000001.1_66145_67548	66145	67548	+	Fused spore maturation proteins A and B		FIG00020218	isu;Spore_Core_Dehydration	atggctttaagcagaatctggagtgctttcattatcgttgcaattgccgttgcaagtattaaatatcttagctctaacgattataaatcggtctacaatgatatgattgtaggaaaaagcggagacactatacaaatcggaaagaaaaatctgacactactttctcccataatccgggattcaattgctaaaaacccaaattatcaagaagacagaattcactataacaagaaagaaggcagcgaagatgttaaaatatatcgtattcagtcttcagacggggtaattagtactagtaaaactgcagttgatatttgtattggccttattggtattatgactttattcatgggttttatgagtattgccgaaaaagcaggaggtattaatttcctcagc…	MALSRIWSAFIIVAIAVASIKYLSSNDYKSVYNDMIVGKSGDTIQIGKKNLTLLSPIIRDSIAKNPNYQEDRIHYNKKEGSEDVKIYRIQSSDGVISTSKTAVDICIGLIGIMTLFMGFMSIAEKAGGINFLSRLIQPFFSKLFPEIPKGHPSFGHMMLNFSANLLGLDNAATPFGLKAMESLQTLNPNKDRASNAQIMFLCLHASGLTLIPVSIIAIRASMKSATPTDIFLPCMIATFFATMAAMVIVSFKQKINLLQPVVLAYLGGISAIIALLVMFLVRLNKEELDDFSKLLSNGIILLIFLLIVLGGIYKKINIFDAFIEGAKEGFYTCVKIIPYLVGILIAISLLRTSGVFDIIIDGMKYLANLSHLDTRFVDGLPTALIKPLSGSGARGMMVD…
NZ_LNOG01000001.1	fig|6666666.242113.peg.67	peg	NZ_LNOG01000001.1_67558_67938	67558	67938	+	hypothetical protein				atgattcaggataaagactttacaatacgattaatcagacagctttctcaggcattggaaaagctgcttttagggaaaccggaagaaagcttaatgcagaaagaactggattttgattctcttatgagggatattttcaaaatgaatttccaggatgtatcttccaaaacttcggaagaacttattcaactggtcgaggaaagagaaactaaagatcatcctgattattatgaaatgttggggaatcttttttactttcattaccaacaggaaaataacactgaatatgcacagaaagcaaaagcaatgtatcagaactatctgcaaaccagcggaatatttgctctaccaatcattaataaaatcaacagcattcaataa	MIQDKDFTIRLIRQLSQALEKLLLGKPEESLMQKELDFDSLMRDIFKMNFQDVSSKTSEELIQLVEERETKDHPDYYEMLGNLFYFHYQQENNTEYAQKAKAMYQNYLQTSGIFALPIINKINSIQ
NZ_LNOG01000001.1	fig|6666666.242113.peg.68	peg	NZ_LNOG01000001.1_69661_67976	69661	67976	-	FIG00649805: hypothetical protein		FIG00649798	ff	atggtaaattcaagagcgagagaaacgacagaggctatcgagcgtatctatgtttccatgcgacacttattctacagagggtttttcaaacctggaggaatttccggagaagcattacgaaaacttttaatgatcattcaaccagagatctacggtagtatggggaatcccaacaaagtagagcttaatggtcttttatacgttttagacagacttccggaaggaatagaagaatgtgctttcattcatttaacttcagatgaaggcttcgaaaaaggaagctttgaccctattgttcctaaaaaacggcgaagaaattgttatcgtatagatgaacaccaaatgaacattgaagttcttttgggaagatcagaaatttatgatattctaactcacctt…	MVNSRARETTEAIERIYVSMRHLFYRGFFKPGGISGEALRKLLMIIQPEIYGSMGNPNKVELNGLLYVLDRLPEGIEECAFIHLTSDEGFEKGSFDPIVPKKRRRNCYRIDEHQMNIEVLLGRSEIYDILTHLTFLYLEADKIRDIGFDMNEGGRPKRVWKIIEEVALGEKKFSRKEKEVALVHLSALLGRPFDETLEAYNNFGDDDNPDRLFKIIYWLGQVSLEDWKESREREIYFSSILQERVGHHFFGEKWANNVKRVLVENNLHERPLHIISANMHSVQNMLFANDALNKKVTKEVDYLLYQKISNTKELRDKISDYAQSKSVIYIDDDSGSNIDVQIIDLAKTDLKNSPLGHYKYSGDDVIMVFDYAFGEQAFEVMDELLRPFETNNITFKMNV…
NZ_LNOG01000001.1	fig|6666666.242113.peg.69	peg	NZ_LNOG01000001.1_71416_69875	71416	69875	-	Glycyl-tRNA synthetase (EC 6.1.1.14)		FIG00001189	isu;tRNA_aminoacylation,_Gly isu;Glycyl-tRNA_synthetase_containing_cluster	atggctaaacaggaagacgttttcaagaaggtgatttctcacgcgaaagagtatggttttatatttccgtcaagtgaaatttatgacgggctttctgcaatctatgactacggacagaacggtgctgagctgaaaaacaatatcaagcagtattggtggaaagcaatggtacaactgaacgaaaatattgtgggaatcgattctgcaatctttatgcaccctacaatctggaaggcttccggacacgtggacgctttcaatgatccattaattgataataaagattctaaaaaacgtttccgtgcagatgttctggtagaagactattgtgcgaaattagaagataaagctcagaaagagattgataaagcagcaaaacgttttggcgaagcttttgat…	MAKQEDVFKKVISHAKEYGFIFPSSEIYDGLSAIYDYGQNGAELKNNIKQYWWKAMVQLNENIVGIDSAIFMHPTIWKASGHVDAFNDPLIDNKDSKKRFRADVLVEDYCAKLEDKAQKEIDKAAKRFGEAFDKAQFEATNPRVIEYREKQKTILSRLAKSLENEDLADVKSLIEELEIADPDTGSKNWTEVRQFNLMFGTKLGATTETAMDLYLRPETAQGIFVNYLNVQKTSRHKLPFGIAQIGKAFRNEIVARQFIFRMREFEQMEMQFFVPPGTELEYYEKWKQTRLKWHLALGLGEENYKFHDHEKLAHYANAAADIEFKFPFGFKELEGIHSRTDFDLSAHEKFSGKKLQYFDPERNESYVPYVVETSVGLDRLFLSILSHCLKDEVLEDGSE…
NZ_LNOG01000001.1	fig|6666666.242113.peg.70	peg	NZ_LNOG01000001.1_71602_73377	71602	73377	+	DNA mismatch repair protein MutL		FIG00000380	isu;DNA_repair,_bacterial_MutL-MutS_system	atgcctgatatcattagactccttcccgatcatgtagctaaccagattgccgccggcgaagtggtgcagagacctgcatccatcgttaaagagcttttggagaatgctattgatgctggtgcaacgtccatagaactaatagtgaaggacggtggccggactctggtacaggttgtagataacggaagcggaatgtcggctacggatgccagactggcttttgagcgtcatgctacttccaaaataagaacgacggaagatatcttccgaattgctactaaaggcttcagaggagaagctttagcatctattgctgctgttgctcaggtagaccttaaaaccaaacaggcagatacttcatacgggacgcatattatgatccacggtggagagctgatt…	MPDIIRLLPDHVANQIAAGEVVQRPASIVKELLENAIDAGATSIELIVKDGGRTLVQVVDNGSGMSATDARLAFERHATSKIRTTEDIFRIATKGFRGEALASIAAVAQVDLKTKQADTSYGTHIMIHGGELIEQEPVQSTDGSNFAVKNLFYNVPARRKFLKSDNVEIRHIMDEFQRVALAHPGLEFSLYNNDSEVFRLRKSTELQRIVDIFGRRLHSLLVPIKEETDWVRLSGYVGKPEAARKNRGEQFFFVNGRYFKSPYLSRAVQEAFEGLLQPQYIPSYFLFLEIDPEKIDVNIHPQKTEVKFEDENVIFAMLRSSIKRSLGIYNISPSLDFDREPMHDEMIVSRSPSDRVVIPTIQVDRNYNPFREETTTPKPQEIVSLTEMYQTSVSPSPSK…
NZ_LNOG01000001.1	fig|6666666.242113.peg.71	peg	NZ_LNOG01000001.1_73383_74147	73383	74147	+	GlpG protein (membrane protein of glp regulon)		FIG00001436	isu;Glycerol_and_Glycerol-3-phosphate_Uptake_and_Utilization	atgcaaagatatattccacccattaccaaaaccctactaatcgttaatgttctattatttgcagctacttatctgataaaatcgcttggagtaaatttagaagtagttctgggggctttttttccgggatcgcctaactttcagttttatcaggttataacccacatgtttatgcatggcggatttgcacatatcttattcaatatgatcgctttatggtctttcggatcagctattgaaatgacattaggacctaaaaagtatgctatattctattttgtatgtggtattggcgcttatgttctatttaacgttgttaactatatccaggtagacagccttattaatagccttgttgcacagggaacagatatcgaacagctttttcatctttcaaaa…	MQRYIPPITKTLLIVNVLLFAATYLIKSLGVNLEVVLGAFFPGSPNFQFYQVITHMFMHGGFAHILFNMIALWSFGSAIEMTLGPKKYAIFYFVCGIGAYVLFNVVNYIQVDSLINSLVAQGTDIEQLFHLSKLGINGNLINDTTNATFRGNPEEVKELFGFLITPMVGASGAIYGLLVAFAMLYPDAKIMMLIPPIPIKAKYLMPFLIIVEFFLGVRDSQGDNVAHFAHLGGAVIAFILIKIWTKNRFRIDRR
NZ_LNOG01000001.1	fig|6666666.242113.peg.72	peg	NZ_LNOG01000001.1_74144_75127	74144	75127	+	AP endonuclease domain protein		FIG00897027	ff	atgaaagttattcgacttatacttacactattgcatttggtgcttttttttgcccttgctgcaatgttactcaatagttttataccacctaaggtttttaagtggtttaattttgtcccgctagtatttcctccgcttataatcgcatatattgtacttacgattgtatggattgcaacctggaaaaagagggcaatatttttccttattggtcttcttttctttttcaaccctatcagaagatgggttaattacagtcccggttctgcaacgggaaatctaaaagttatcacctataatattcatggcggacaggatcttcctgccttaaaatcctttttggaaggtgaagctcctgatgttatattttttcaggaaaaaggctatcacaataaagaa…	MKVIRLILTLLHLVLFFALAAMLLNSFIPPKVFKWFNFVPLVFPPLIIAYIVLTIVWIATWKKRAIFFLIGLLFFFNPIRRWVNYSPGSATGNLKVITYNIHGGQDLPALKSFLEGEAPDVIFFQEKGYHNKESLSIPGFKHVVEEHVVSIYSKYPVKNQGEIINDGSNGHSLYADISINGKTIRFINVYLEPFYLKKDMLRPTGDNKINEEKAKILGSRMAESFRIHQDQVAAVREFAQNSPYPVILGGDFNSVPSSYEYYHLSKNLNDAFMDAGSGSATSFHDYKFPIRIDYLFSSPAIKATSYTVDRDLKISDHFPVISSFKVK
NZ_LNOG01000001.1	fig|6666666.242113.peg.73	peg	NZ_LNOG01000001.1_75179_75592	75179	75592	+	Late embryogenesis abundant protein precursor				atgaaaaaaacaattttaggtgtagcagtgttctctgcactggctcttacttcttgtaaaaaagaaactacaagtactgaaactaaatctacagattccggtacagttacaacaactacaactactgaaacaactgtagatactacaaaagtaaagcaggaagctcaaaaagctgaagaaaaagtagaaaatgcagctaacaaaactggcgatgcaataaaagatgctgccaataaaactggtgatgctgtaaaagatgcggctaacaagactggtgatgctgtgaaagatgctgctcataaaactggtgatgccgtagacaaagcaggtaaagatattaaacaaggtgctcagaaggcaggtgataaaatagacagagctgcaactgctgctaaagaa…	MKKTILGVAVFSALALTSCKKETTSTETKSTDSGTVTTTTTTETTVDTTKVKQEAQKAEEKVENAANKTGDAIKDAANKTGDAVKDAANKTGDAVKDAAHKTGDAVDKAGKDIKQGAQKAGDKIDRAATAAKEELKK
NZ_LNOG01000001.1	fig|6666666.242113.peg.74	peg	NZ_LNOG01000001.1_75764_77371	75764	77371	+	Na+/H+ antiporter		FIG00008246	ff	atgatagaaaactatttactctggggaataggcattgcctttggcgtaatgcttctggtaatgcttggacaaaggatccgcattgcctatcctatattccttacagttgccggacttctgataagttttatccctggtatacctacttttcaggtagatcccagtattgttttccttatcttccttcctcccattctttttgaagcagcatggaatacctcatggaaagactttctaaggtttagaagacctattttgggactggcctttggtttggtctttcttacctccatagtcgtggcatatctctcttctaatatgattccgggaataaccgtagctatgggattcttactgggcggaattaattcgcctccggatgctgttgccgcaacatct…	MIENYLLWGIGIAFGVMLLVMLGQRIRIAYPIFLTVAGLLISFIPGIPTFQVDPSIVFLIFLPPILFEAAWNTSWKDFLRFRRPILGLAFGLVFLTSIVVAYLSSNMIPGITVAMGFLLGGINSPPDAVAATSILKHLKIPKRTLSILEGESLINDASSLIVMKFALAAILTGQFVMQEAIGNFFVMAIMGALVGLVIAFLLMLIFRILPTTSDIDTIFTLITPYIMYIVAEHFHYSGVLAVVTGGLVMSYNSNRFQTHTTRIQAVNVWSTIIFLMNAFIFILIGLQMPAIIDEMSPEAIKSGLGYAVIIGGAIVLTRFVWTFTWTYLPPLLFKSIRKKDKHLDWREPFILSLAAMRGVVSLAGALAIPLALPSGEAFPHRDMIIFVTFIIILLTLVGQ…
NZ_LNOG01000001.1	fig|6666666.242113.peg.75	peg	NZ_LNOG01000001.1_78664_77444	78664	77444	-	Cysteine desulfurase (EC 2.8.1.7), SufS subfamily		FIG00229199	icw(2);Iron-sulfur_cluster_assembly icw(2);tRNA_modification_Bacteria isu;mnm5U34_biosynthesis_bacteria isu;Alanine_biosynthesis	atgtttgatatacaagaaatccgttcgcagtttcctattcttcaggaaaaggtaaatggtaaagatttagtttacttggataatgcagcaaccagccagaaacctaaaatggttttggatgctattaataactactatgaacattacaatgcaaatgttcacagaggtattcatacacttagtcaggttgctacagaaatgatggaagatgcccgtaagaaggtacagcgatttatcaatgcaaagcatgattatgaagtactgtttactaaggggacaactgaagggattaatcttgttgcttatgcaatgactgatctgattaagaaagatgacgaaatcattatttcttacctggagcatcactctaatattgttccttggcagatgttatgtcaa…	MFDIQEIRSQFPILQEKVNGKDLVYLDNAATSQKPKMVLDAINNYYEHYNANVHRGIHTLSQVATEMMEDARKKVQRFINAKHDYEVLFTKGTTEGINLVAYAMTDLIKKDDEIIISYLEHHSNIVPWQMLCQRTGAKLRVIPMNEDGILQIDVLDEWLSEKTKLVSVNQVSNALGIVNPIDEIIRKVRAKSNAFVFIDGAQAAPHFEIDVQTMDCDFFAFSGHKMYGPTGTGILYGKASVLEQLNPFHGGGEMIDHCTFEKTTYAGLPFRFEAGTPNIAGNIAIGSAVDFMEKVGRSNIAAHEHALLEYAQRKLLEIEGLKVYGEKANRAGVVSFNLSGIGIASDVGMILDKLGIAVRTGHHCTQPIMEYFGVAGTVRASFAVYNTFEEIDILTEGVK…
NZ_LNOG01000001.1	fig|6666666.242113.peg.76	peg	NZ_LNOG01000001.1_79191_78670	79191	78670	-	hypothetical protein				atggacctggatcagatcagctttaatctcaaagcttataaggaacataaccagattcttgatgctgcaaattttgttgtgcatcagtttggtcttgagaataaagactttgaaggtttcggttttcgggaagaaatagagctaaattctattctgttaaccacagaaggggaatttggaggggctcagcggattataattccgaaaaatctgtttgattttgatttagctcttgtaatgaatgtgatcgctcacgagatggttcatgtatcacagagagcagctaaagattttgttgaagataaaaatgaaagagaatggcaggcttattatgaaatgctttttcataagcgctttcctcagttaccggaactttccgactttcataaaaaattcttt…	MDLDQISFNLKAYKEHNQILDAANFVVHQFGLENKDFEGFGFREEIELNSILLTTEGEFGGAQRIIIPKNLFDFDLALVMNVIAHEMVHVSQRAAKDFVEDKNEREWQAYYEMLFHKRFPQLPELSDFHKKFFADKAYIYYGRMGEGSELQQKYADEKAEVDAYIMALTEQKN
NZ_LNOG01000001.1	fig|6666666.242113.peg.77	peg	NZ_LNOG01000001.1_79517_79200	79517	79200	-	PlcB, ORFX, ORFP, ORFB, ORFA, ldh gene		FIG01227221	ff	atgatactaacaaccaccaacacaatcgaaggacatccggtaaaagaatacaaaggaattgttaccggggaaactattatcggagcaaatgctcttaaagatttcatggcaggattaaccgacttttttggagggagatctacaacttatgaaaaagttcttatcgaaggaaaagatacagctttaagagaattacaggagcgcgctgcacaaatgggtgctaatgcggttatcggaatcgatttagactatgaaactgtaggcccgaacggaggaatgttgatggttactgcaagtggaacagcagtagttatatag	MILTTTNTIEGHPVKEYKGIVTGETIIGANALKDFMAGLTDFFGGRSTTYEKVLIEGKDTALRELQERAAQMGANAVIGIDLDYETVGPNGGMLMVTASGTAVVI
NZ_LNOG01000001.1	fig|6666666.242113.peg.78	peg	NZ_LNOG01000001.1_80836_79529	80836	79529	-	Iron-sulfur cluster assembly protein SufD		FIG00072797	isu;Iron-sulfur_cluster_assembly icw(1);tRNA_modification_Bacteria	atgagtttagaaaaacaaatattagataatcatacggcttttttagaaaccctaaaacaccgctttctggatgataaaagaaaggcggccttggctaagttccaggagataggatttcctaaaaagaaaaacgaagaatataaatataccaaccttgcggaaatcgttaataaggaatataatttcttccctaaaaaagagcataatgtatctaaaaaggacttagatgctttacatattggtgaagaaaattttgattatattgttttcattaacggagaattacgcaaagagttttcaaaaatttcaattgaaaatgtagagtttttatctttcaattatgcattgaatgatgaaaagcacaaagaagtttttgagaagtatttcaatacaattacc…	MSLEKQILDNHTAFLETLKHRFLDDKRKAALAKFQEIGFPKKKNEEYKYTNLAEIVNKEYNFFPKKEHNVSKKDLDALHIGEENFDYIVFINGELRKEFSKISIENVEFLSFNYALNDEKHKEVFEKYFNTITHEDNPFADLNLAYCKYGFFLHVPKNTVIEKPIHVFYLSQNQEENTFYNTRNLLIAEAGSKVEVIESHHNFDDTFTFTNSVTEIFVYPNAKADWHKLQNDSDTSYLVDNTYARQEKDSLATVNTFSFGGKLVRNNLDFIHNGENINSFMNGITIINNDQLVDHHTAVHHNFPNCESYQNYKGVFGGKSHGVFNGKVFVDKIAQKTNAYQQNNNVLLSEGATIDTKPQLEIFADDVKCSHGCTVGQLDDEALFYLRARGISKNEARAL…
NZ_LNOG01000001.1	fig|6666666.242113.peg.79	peg	NZ_LNOG01000001.1_81264_80872	81264	80872	-	S23 ribosomal protein		FIG00694190	ff	atggcaactgtctctaactttgaagatttagagatctggaaaaagtccagagaagtttgccgtaaaatagattctattttacttcaaaatccaaattgtagtcaaaaccttaaatatcaaattgattgttcttctgcttcggcgatggataatatcgctgaaggatttgaaagagaaggcaataaagaatttattaattttctgtcaatagcgaaaggttcttgtggtgaagcccggtcccagctgataagggctttcgacagaaattatataacagaaaatgaatataatgatttgaaaaatgaatgtatggaattatcacgaatgatttccgggtttataaagtatttaaaaacaacagaccataaaggaaataagtttcaacgtccataa	MATVSNFEDLEIWKKSREVCRKIDSILLQNPNCSQNLKYQIDCSSASAMDNIAEGFEREGNKEFINFLSIAKGSCGEARSQLIRAFDRNYITENEYNDLKNECMELSRMISGFIKYLKTTDHKGNKFQRP
NZ_LNOG01000001.1	fig|6666666.242113.peg.80	peg	NZ_LNOG01000001.1_82038_81298	82038	81298	-	Iron-sulfur cluster assembly ATPase protein SufC		FIG00018727	icw(1);Iron-sulfur_cluster_assembly isu;tRNA_modification_Bacteria	atgttaaatataaagaatcttcatgcaggaattgaagaaagagaaattttaaaaggaatcaacttagaaataaaaccaggtgaagttcatgctattatggggcctaacggtgccggaaagtctacactttcttctgttattgcagggaaagaagagtatgaagtaactgaaggtgaaattctttttgaaggtgaggaaattcttgaagatgctccggaggaaagagcacacaaaggtatcttcctttctttccaatacccggtagaaattcctggagtctcggttactaacttcattaaagcagcaatgaacgaaaccagaaaagcaaaaggtttggaagaaatgcctgcaaaagaaatgctggcgttaattcgtgaaaaatctgagcttttggaaatt…	MLNIKNLHAGIEEREILKGINLEIKPGEVHAIMGPNGAGKSTLSSVIAGKEEYEVTEGEILFEGEEILEDAPEERAHKGIFLSFQYPVEIPGVSVTNFIKAAMNETRKAKGLEEMPAKEMLALIREKSELLEIKKDFLSRSLNEGFSGGEKKRNEIFQMMMLDPKLAILDETDSGLDIDALRIVADGVNKFRNEGNAVLVITHYQRLLNYIQPDFVHVLADGKIVKTGDKTLALELEEKGYDWLID
NZ_LNOG01000001.1	fig|6666666.242113.peg.81	peg	NZ_LNOG01000001.1_83520_82072	83520	82072	-	Iron-sulfur cluster assembly protein SufB		FIG00000451	icw(3);Iron-sulfur_cluster_assembly icw(3);tRNA_modification_Bacteria isu;Staphylococcal_phi-Mu50B-like_prophages	atgagtaaatacacagaagacgacctaagggttgacctcgagaataaaaaatatgaattcggttgggaaacaaagatcgattacgaagatttcccgattggactgaatgaagatattattcgtgctatttcggcaaaaaaagaagagccagaatggatgacggaatggagactggaatcttaccgtatctggttgaaaatggaagaaccggattgggcaaatattaagtatgaaaaacctgattttcaggctattcgttattatgctgcaccaaaagttaaaccagaattggcaagcttagatgaggtagatccggaattgctgaaaacttttgagaaactaggtatttcaattgatgaacaaaaacgcttaacaggtgttgctgtagatatcgtaatg…	MSKYTEDDLRVDLENKKYEFGWETKIDYEDFPIGLNEDIIRAISAKKEEPEWMTEWRLESYRIWLKMEEPDWANIKYEKPDFQAIRYYAAPKVKPELASLDEVDPELLKTFEKLGISIDEQKRLTGVAVDIVMDSVSVKTTFQETLAEKGIIFCSISEAIKNHPDLVKQYIGKVVPRGDNFYAALNSAVFSDGSFCYIPKGVRCPMELSTYFRINQAGTGQFERTLLIADEGSYVSYLEGCTAPSRDENQLHAAVVELIAMDDAEIKYSTVQNWYPGDESGKGGVFNFVTKRGLCEKRAKISWTQVETGSAVTWKYPSCILKGDYSVGEFYSIAVTNNHQYADTGTKMIHIGKNTKSTIISKGISAGKSNNSYRGQVKVMPSAKGARNFSQCDSLLMGN…
NZ_LNOG01000001.1	fig|6666666.242113.peg.82	peg	NZ_LNOG01000001.1_83965_83960,NZ_LNOG01000001.1_83956_83936,NZ_LNOG01000001.1_83932_83591	83965	83591	-	probable iron binding protein from the HesB_IscA_SufA family		FIG00000502	isu;Iron-sulfur_cluster_assembly	ttgtctttttgcaatctaaatttattcattattgaaataatgataaaagtatccgatcaggcaaaattaaaagctgttcagttgatgactgaggatggctttgatccaacacaagattatatccgtgttggagtgaagagtggtggatgctctggattggagtatgttctgaattttgataaagaaaagcatgatattgaccaggtttttgaagacaacgggatcaaaattatcgtagacaaaaagtcatttctctatctggtaggaacaactttagaatattccggaggacttaatggtaaaggctttatcttcaataatccaaatgcatcaagaacatgcggatgtggagaaagctttagtttataa	MSxFCNLNLFxIIEIMIKVSDQAKLKAVQLMTEDGFDPTQDYIRVGVKSGGCSGLEYVLNFDKEKHDIDQVFEDNGIKIIVDKKSFLYLVGTTLEYSGGLNGKGFIFNNPNASRTCGCGESFSL
NZ_LNOG01000001.1	fig|6666666.242113.peg.83	peg	NZ_LNOG01000001.1_84066_83944	84066	83944	-	hypothetical protein				atgattttatgtcggtttaatcatgtatactgtaaaaagttaaagccatctattcttgttatagataaatatatgatggacggatttgaatttggtattatttgtcttaattttgcaatctaa	MILCRFNHVYCKKLKPSILVIDKYMMDGFEFGIICLNFAI
NZ_LNOG01000001.1	fig|6666666.242113.peg.84	peg	NZ_LNOG01000001.1_84152_84880	84152	84880	+	hypothetical protein				atgaaaacagattcaacccagcgggatcaggtaaaatctgaacttgctaatctggatatagacaaaaccaattctgtcttttatgctgcaaaagctattctgcgggattctataatggattcaaataaaaaaaatcaaattgggtatatctccaaagaacagtctaacatgatgacatccaacataagatatataatcaataaaaaacataaaaatcaagaaatcaactacatatcatctgttggaccggatactttttcttatatagaaataaaaccttttaattggaaaataagtacagaaataaaaaaaattgggagttacaatacccaaaaagccacaacacaatatggtggaagagactgggaaatatggtttaccacagaggttccttttcag…	MKTDSTQRDQVKSELANLDIDKTNSVFYAAKAILRDSIMDSNKKNQIGYISKEQSNMMTSNIRYIINKKHKNQEINYISSVGPDTFSYIEIKPFNWKISTEIKKIGSYNTQKATTQYGGRDWEIWFTTEVPFQDGPYKFCGLPGLIVKAEDSKGDYQFELVEARKISDIYKAPSPSKQIVKVKKEEYNKVYKRFIEDPVAFLPPPPVNANGTTVNPNTNATKVFKDKVTSEIRHYNNPIELN
NZ_LNOG01000001.1	fig|6666666.242113.peg.85	peg	NZ_LNOG01000001.1_84948_85754	84948	85754	+	hypothetical protein				atgaaagcattcaaactattaccaatatttattgtttctcttgcattttcgcagagcacaaggtttatatatcaggtaagcatgaagcctgacgctacaaacaaaggagacattaaaacagaacaggccaatctggatgtaacacctcaaggatctatattctatagtgccaaaacaatacagagggattctataatggatcgtatgcgccagacaagaaattttgaccgtactcagatgcaggatcttcgttctgccattaattatattattgagaaggattatccaaagcaaaatataactcttaaaaacagaattggcagagatcagtactcttattctgaaatccagccatttcaatggaaaatactaaatgaaactgcaaaaatcggggaatac…	MKAFKLLPIFIVSLAFSQSTRFIYQVSMKPDATNKGDIKTEQANLDVTPQGSIFYSAKTIQRDSIMDRMRQTRNFDRTQMQDLRSAINYIIEKDYPKQNITLKNRIGRDQYSYSEIQPFQWKILNETAKIGEYNTQKAETQYGGRTWYAWFTTEVPFQDGPYKFSGLPGLIVKAEDSNNDYSFDLMQTKKIAEPYTIQNRGGQIITVKKADYLKMEKRFQDDPGSFFANNSTGGGNGRRMNMDPQRMKQMQDRFKEEQKKNNNPIELN
NZ_LNOG01000001.1	fig|6666666.242113.peg.86	peg	NZ_LNOG01000001.1_86487_85780	86487	85780	-	hypothetical protein				ttggtaaaaaaagacgttgctgtgacagtaaaaaaaacagaaacaaaacatgaagctgtctcttcttcctcagtattatatgaggcaattgactttaccggcttcaacaaattatcagaaacagttttcgaaaaagcatatcttggatatgtaaatcttaaaaaggcaggaaaagtgcctgaaaacagtaactttctaacaatttgcgactttagtctgtcatccaatctgaaaagattatgggtgattgatgtaaaagagaagaagattgtttttaactctttggttgcacatggaaaaggtacaggagaggagtttgcagaaaagttttcaaacagagaaagctcacatcagagcagcttaggtttttacacaactgaaaatacctatgaaggcgat…	MVKKDVAVTVKKTETKHEAVSSSSVLYEAIDFTGFNKLSETVFEKAYLGYVNLKKAGKVPENSNFLTICDFSLSSNLKRLWVIDVKEKKIVFNSLVAHGKGTGEEFAEKFSNRESSHQSSLGFYTTENTYEGDNGYSLKLEGLDTGYNDAAYKRAIVMHGADYVNEAFALQHKRIGRSWGCPAVPRDIAVSLINTIKEKNILFIYYPDQNYLASSQWLKAPVEEFNMEKASLANN
NZ_LNOG01000001.1	fig|6666666.242113.peg.87	peg	NZ_LNOG01000001.1_87136_86684	87136	86684	-	Peptide methionine sulfoxide reductase MsrB (EC 1.8.4.12)		FIG00380575	idu(2);Peptide_methionine_sulfoxide_reductase idu(2);Unknown_carbohydrate_utilization_(_cluster_Ydj_)	atgaatacagaaacatcaaaaaacaatccatactactccagaacagataaaacaaagctaaatgtttccaatgaggaatggaaaaagatactgtctccggatctttatgcggttgccagagaggctgcaacggaacgtccttttacaggaaagtataatgaaacagatgagttaggagagtattattgtgctgtatgcggaaatcatctttttcggtcatcttcaaaattcgccagtacttgtggttggcctagcttctttcaatctgaaaaagatgctgtaaagtataaaagagattcctcccacggaatggaaagaatagaggttgtgtgtggaagatgtgactctcatttaggtcatgtttttaacgatgggccggagcctacaggagtacgctat…	MNTETSKNNPYYSRTDKTKLNVSNEEWKKILSPDLYAVAREAATERPFTGKYNETDELGEYYCAVCGNHLFRSSSKFASTCGWPSFFQSEKDAVKYKRDSSHGMERIEVVCGRCDSHLGHVFNDGPEPTGVRYCMNSVSLDFVPDSEIQR
NZ_LNOG01000001.1	fig|6666666.242113.peg.88	peg	NZ_LNOG01000001.1_87253_88494	87253	88494	+	probable membrane protein STY4873		FIG01311595	ff	atgacagaatcacaaaaaagaaaacaactctttaagtacaaagctctggctaccggattatttcttctgatggcctgtatctttataacaacaactgtattacaaaaacaatatacctctcactggattggctatatacatgcattttccgaagcagctatggtgggagctcttgcggactggtttgccgttactgcactatttcattatcctatgggtataaaaataccacataccaatctgattgagaacagtaaacagaaaatcggagataatctcgggaactttgtggtcgaaaattttgcttctgcagaaaatatccgtccgtatatagaaaaaataaaagtaaccggttttctaagtgaatggcttttaaaagaaaagaatcaggaaatactg…	MTESQKRKQLFKYKALATGLFLLMACIFITTTVLQKQYTSHWIGYIHAFSEAAMVGALADWFAVTALFHYPMGIKIPHTNLIENSKQKIGDNLGNFVVENFASAENIRPYIEKIKVTGFLSEWLLKEKNQEILVKEIAVLLKNAISQFQDPDIISFIAGKIKEAGENLKINHILSNGIFYLLEKGEQQTIITFMSSKIKNYILENDELIRDKVHQNSYSLVPKFVDNKIANKITTGLASFFEDIENNPDHKVRNEISDSIYQFANEIKTSDRWENELGKIKASILNEDKLNDYATDIWHSLKKTLMSELDNDHSALKQYAQKNIRQFAEDLNKNESQQNKIDQWIRFNAYRLILKNTGKVSELISTTVGNWEGKELSRKLELEVGKDLQFIRINGTIVG…
NZ_LNOG01000001.1	fig|6666666.242113.peg.89	peg	NZ_LNOG01000001.1_88845_91727	88845	91727	+	putative outer membrane protein, probably involved in nutrient binding				atgatggttcttttagcatcttccattggtctatacgcccaggaaggaaaagcaaaagattcaacaaaaacagccaatattcaggaggttgtaattacttctctgggtattaaaagacaagccagatctctaacctattctgcacaacaaattggcggaaatgatcttaccgaagttaaaacccccaatttattaaactcaattaacggaaaagtatccaacgttcagattaataaaacaaatggaggtgttggaggttctgtaagaatagtaatgcgtggtgataaatctactcgaaatagccaacctctatttgttatagatggcatcccgattgtaaacaatacgggggggccaaacgtagattattttgcaggaatgcctgatactggagatatt…	MMVLLASSIGLYAQEGKAKDSTKTANIQEVVITSLGIKRQARSLTYSAQQIGGNDLTEVKTPNLLNSINGKVSNVQINKTNGGVGGSVRIVMRGDKSTRNSQPLFVIDGIPIVNNTGGPNVDYFAGMPDTGDIMSTINPEDIQSINFLKGASAAALYGAQGSNGAILITTKKGAAGKSALSFSSSLTFDQVYALPKFQNSYLQTIPYNPQTGETGSAQSWGAKGTSKDYTKSFYDTGTTWTNSLTFTSGNEKSTNFFSLGNTTNKGVIPTSTFEQYNASFRNSSKFLDDKLTLDANLMGSLQDSKNRLTPGSYFSPIANLYWLPRGIDLDNFRDNYSYFNKERYLPAQNWWAIKPDGSFSVESQNPYWILNRNPVTTKNKNFYGSAALSYAINDWLTAK…
NZ_LNOG01000001.1	fig|6666666.242113.peg.90	peg	NZ_LNOG01000001.1_91740_93374	91740	93374	+	FIG00936945: hypothetical protein		FIG00936943	ff	atgaaaaaattaaaatataaagtaatttccataggtgccttagcattacttaccataaatagctgtacaagggactttaatgaatataattcacaatattctcaaggacttggtgacgagcaattaaaagcagattttgttttattagtaagcccatttaaggaaatgcagagaaatcttgcacatcctaccagttggatttatcagttacaaacgaatcttaatgccgatatgtacagtggattatttagtactgccaccccttataatggagggagaaataataccacttatttcatgatggatgggtggaatgaaagaataatgcaggaacagattgaagatatttttggtcagactaaaaacttcaaaagcaaagcaaaagaaatttatcctgaa…	MKKLKYKVISIGALALLTINSCTRDFNEYNSQYSQGLGDEQLKADFVLLVSPFKEMQRNLAHPTSWIYQLQTNLNADMYSGLFSTATPYNGGRNNTTYFMMDGWNERIMQEQIEDIFGQTKNFKSKAKEIYPEANFSHSLAILNVLKVIAAQKVSDAHGPIIYSKFETPNPDGSTDFDSQQQAYMSFLNDLSQSIQVLQTAIATEDKSVITKSDLIFGGDVQKWAKLANSMKLRIAMRMSYADAANSRKYAEEALSSPVGFIDSNDSNALVKYGGAHPINNIIYSWGDCKIGAPLMAYMNGFKDPRISAYARPATDDAVKNQYIGVRQGVDLGGSTDRYGKFSLPIAAAASGDYFSGSDGKNKIFSAAEIWFLKAEAAIRGYAGAGDAKTNYEKGIQTS…
NZ_LNOG01000001.1	fig|6666666.242113.peg.91	peg	NZ_LNOG01000001.1_93499_95346	93499	95346	+	Zn-dependent aminopeptidase		FIG01360383	ff	atggttagaaacttcctttctattgctcttatgctggttttcggactgggattggctcaaaaagggccttactatcagcaaaaggcaaagtacaagatggatattgatgtagatgctactaagttcacttaccttggaaaacaaagcattcagtataccaacaattcacctgacgaattaaaagttatttatatgcatctttattggaatgccttcaaatcaggctccatgatggatgaaagagtaagaaatcagggtaaaaattctgataaaagattacaaaaagatggtgtatcacgtttagcatcaattcctgcagatcaggaaggacgccaaaatattcactggattaaacaaaacggaaaggatctaaaatttgaaatacaggaaactgtaatg…	MVRNFLSIALMLVFGLGLAQKGPYYQQKAKYKMDIDVDATKFTYLGKQSIQYTNNSPDELKVIYMHLYWNAFKSGSMMDERVRNQGKNSDKRLQKDGVSRLASIPADQEGRQNIHWIKQNGKDLKFEIQETVMKVILNEPLKPNSTTSLSMEWDANIPMQIRRAGRNNSEGVDMTMTQWYPKISEYDYDGWAAFDYIGREFHVPFSDFDVTIKIDKNYVLGAGGNLENPTEVKGYTAASNVKADQDGKATWKWTAKNILDFAWAADRDYSVDEFTVLGGPKVYFVYQKSEKTKYWEEAKPYVTKYFQIMNAQFGQYAWPSYSFIQGGDGGMEYGMCTMILGEAKSVKDLCGLMFHEGSHSWYQQMLATNESVRPWMDEGFTSYAEAYVSNQLFPPAKPQ…
NZ_LNOG01000001.1	fig|6666666.242113.peg.92	peg	NZ_LNOG01000001.1_95351_96109	95351	96109	+	Pantothenate kinase type III, CoaX-like (EC 2.7.1.33)		FIG00000695	isu;Coenzyme_A_Biosynthesis_cluster isu;Coenzyme_A_Biosynthesis	atgaaatcaatagtcatcaatatcggaaataccaatatccgtttcggtttgtttaacggagataattgtgaaatttcctgggtaatcaatacaaaaccttatcgtactagcgatgaactatttattcagttccttacgctttatcagtataacaaaattgatattgataatattgagaaaatcattattggttctgtagtaccccagcttacctacgatatctccagagccgtacacaaaatccataatatgaagcctgttctggtagatcgcagtacaccttctggtgtacaagccaagtctaaacagatgggaacagatatctatgcaaatcttgtagcggcacacaatctttatccggacagaaaaaagattattctggacttcggaaccgcactt…	MKSIVINIGNTNIRFGLFNGDNCEISWVINTKPYRTSDELFIQFLTLYQYNKIDIDNIEKIIIGSVVPQLTYDISRAVHKIHNMKPVLVDRSTPSGVQAKSKQMGTDIYANLVAAHNLYPDRKKIILDFGTALTASCVAETGETLGVIIAPGIITSLNSLINQTAQLPEIELKKPKSVLGLDTVTCMQSGMVYGFLGMVEGFVDRINNEVNDNCFVIATGGVSHVYKPLTEKIHVADRLHTLKGLYYLGKDL
NZ_LNOG01000001.1	fig|6666666.242113.peg.93	peg	NZ_LNOG01000001.1_96123_96635	96123	96635	+	putative acetyltransferase				ttgaaaatagaaacagaacgtctgattctttctcctttgaaagaatcagatattccgttgattacagagtatttacaggaaaaaattatttctgataatacatctaatataccttatccatattccgaatccgatgcccgaacctggataaaaatgtcagatgatgctctgacagctaaaaccggttatacttttgccatacgtgaaaaagaaggggaaataattggcgcaattggcctacatgacaggaatgatgataaagctgaattaggttactggattgctgttcctttctggaacaaaggatatgctacagaagctgctgctgcaattctaagtttcggaattaaagagttaaaattccataaaatttatgccacacactttattcataatccg…	MKIETERLILSPLKESDIPLITEYLQEKIISDNTSNIPYPYSESDARTWIKMSDDALTAKTGYTFAIREKEGEIIGAIGLHDRNDDKAELGYWIAVPFWNKGYATEAAAAILSFGIKELKFHKIYATHFIHNPASGRIMEKIGMHKEAVLKHHIKKDGHYLDIQMYSIII
NZ_LNOG01000001.1	fig|6666666.242113.peg.94	peg	NZ_LNOG01000001.1_97063_96632	97063	96632	-	tRNA-specific adenosine-34 deaminase (EC 3.5.4.-)		FIG00000291	isu;tRNA_processing isu;tRNAmodification_position_34 isu;tRNA_modification_Bacteria	atgtttacagacgaatattttatgaaaaaggcccttcaggaggcacaggcagcgttggaaaaggatgaagtaccggtaggctgtattgtggtctataatgacaggatcattgccagggcacataatcttacagaattactgaatgatgtaacggctcatgcagaaatgcaggcgattactgctgcagcgaatatgctgggcgggaaatatcttatagactgtacaatgtatgttacattagagccatgtgtaatgtgtgccggagcattggcttggtcacaactttcaagaatagtgataggagccagggatgaaaagagaggatttattaataaaagtttgtcacttcatcctaaaactgaaatagtttcaggaattctggaaaatcaatgctctgca…	MFTDEYFMKKALQEAQAALEKDEVPVGCIVVYNDRIIARAHNLTELLNDVTAHAEMQAITAAANMLGGKYLIDCTMYVTLEPCVMCAGALAWSQLSRIVIGARDEKRGFINKSLSLHPKTEIVSGILENQCSALIKDFFKSKR
NZ_LNOG01000001.1	fig|6666666.242113.peg.95	peg	NZ_LNOG01000001.1_97687_97064	97687	97064	-	Ferric siderophore transport system, periplasmic binding protein TonB		FIG00038726	idu(6);Hemin_transport_system idu(6);Ton_and_Tol_transport_systems idu(6);Campylobacter_Iron_Metabolism	atgaaaagatctctatattatttttgctttttattgttttctgttttttgcttttcacaacaaactgaagagttcaaagaggtcaagaatttttatgatcagcatcagctaaaggttaacgaagagtttaaacggaggcttggactggttcgaaatttcgaagaaaaaataaaactggaaagcgaatatggtttctttatcaagaagctggatagtgtgcgcaatcaggcatatcttggagttttaatcaagactaaaaatcttgaacaactgtcaaagctaaataaggaagttcctcagaaaaaagaggtaattgtagagaaaaatcctgatcatgcagctgagtatccgggcggaattgataagctgagagaaatagtaagtaactctttttatttc…	MKRSLYYFCFLLFSVFCFSQQTEEFKEVKNFYDQHQLKVNEEFKRRLGLVRNFEEKIKLESEYGFFIKKLDSVRNQAYLGVLIKTKNLEQLSKLNKEVPQKKEVIVEKNPDHAAEYPGGIDKLREIVSNSFYFDADVDRNAVLKSIVTFVVERDGSIAQVKSEGDNIVFNRQAEICMYLVPDKFIPGTLHGVAVRSRFTFPITMKFD
NZ_LNOG01000001.1	fig|6666666.242113.peg.96	peg	NZ_LNOG01000001.1_98106_99164	98106	99164	+	Glutamyl-tRNA reductase (EC 1.2.1.70)		FIG00004795	isu;Heme_and_Siroheme_Biosynthesis isu;A_Gammaproteobacteria_Cluster_Relating_to_Translation	atgtttgtggcgcagttattttgtgaaaccgtgggtgtacagctaatggatttcatgcaatttgtaactgtaaaaaaaggaacggacgctctggatcatcttttcagagttgcggctggtctggaaagccaaattattggagattttgagattatttctcagatcaaaaatgcctacaaccgtttcaaagaatacaaactacattccaacgcatatctggaaagagcaattaactcttctattcagatatcaaagagaataaagaatgaaacaggaatcagcaatggagcagcttctgtttcttatgctgcagttcattatattctgaaaactcagaaacaacttcctgagaaaaacattttattactgggtgttggtgaaattggacaaaatacaatt…	MFVAQLFCETVGVQLMDFMQFVTVKKGTDALDHLFRVAAGLESQIIGDFEIISQIKNAYNRFKEYKLHSNAYLERAINSSIQISKRIKNETGISNGAASVSYAAVHYILKTQKQLPEKNILLLGVGEIGQNTIENLVKHIYKPKVKIANRTAEKAEKIAEKYHIPHINFEDFPKELEQTDILIVATGASKPILYPENMPKKDILVIDLSIPNNVDKTVADVYGVELIDVDALSVQIQETMEQRKKEIPKAETIIKEMSKDFIEWEKKRKMAPHIHVFKNNLKRIEQNEIHKVARKNGEVDEEDLHLTRKMIQKITNRFAKYIIENPHRSEEVTKLLDDILNLQPKEDSYEDH
NZ_LNOG01000001.1	fig|6666666.242113.peg.97	peg	NZ_LNOG01000001.1_99193_100053	99193	100053	+	Porphobilinogen deaminase (EC 2.5.1.61)		FIG00000363	icw(1);Heme_and_Siroheme_Biosynthesis	atgtggcaagcagagagaatagcttctcagcttcagactcttgggcacaaaacagaacttgttccggttgtctctacaggagataaaaacttacaacagcctttatatgcactaggaataacaggtgttttcacaaaagatctggatattgctttgctcaataaagaaatagatatcgcagtacattcactaaaggatgttcctacagctcttcctacaggtgttattatctctgctgtactggaaagagatttccctgaagatgtactgattagaaatccaaaagcaaaagataaggatatctcagaattatcggttgctaccagtagcctgagaagaaaagctttctggctaaaccaatatccaaatactcatttttcagatattcgtggaaacgta…	MWQAERIASQLQTLGHKTELVPVVSTGDKNLQQPLYALGITGVFTKDLDIALLNKEIDIAVHSLKDVPTALPTGVIISAVLERDFPEDVLIRNPKAKDKDISELSVATSSLRRKAFWLNQYPNTHFSDIRGNVQTRLKKLEDGLADATLLSLAGIKRMEMDIEYEYLPFLLQAPSQGVVCCASLAENEELTSILAQINHEETYKCTKVERDFLRHLEGGCTAPIGARATISGNSITFEGRIASLDGSKEIDLKEIAEWNDDLGVRFAQQVLDNGGKAIMEEIKTQL
NZ_LNOG01000001.1	fig|6666666.242113.peg.98	peg	NZ_LNOG01000001.1_100057_100719	100057	100719	+	Uroporphyrinogen-III synthase, divergent, Flavobacterial type (EC 4.2.1.75)			icw(2);Heme_and_Siroheme_Biosynthesis	atggccatccgtattcttttcacaaaggaattgtctaaagaatacatccaacaacaattgggtgattattttgatcccttatttcttcctgttatcggaatccgttatactgaggatcaaattgatattaaagactatcatcattttattttcacaagtattgagggagtaaaagcaattaaagaaaaaataatcttcccggaaaattcaaaattctatactgtaggcgaaaaatcccgaaaatatttagaaaaaatgggtttttttgtggaaatcatagccaaaaatgcattagaactctctgataaaattcaggagctaaatcccataaaaataatgcatttttgcagttcaaaagctttatctacattaaagaatcaattgtccaaagcaggcttt…	MAIRILFTKELSKEYIQQQLGDYFDPLFLPVIGIRYTEDQIDIKDYHHFIFTSIEGVKAIKEKIIFPENSKFYTVGEKSRKYLEKMGFFVEIIAKNALELSDKIQELNPIKIMHFCSSKALSTLKNQLSKAGFDFAEKIVYETIPLYPEWNTPTDAIVFFSPSGVESFMKNNSVKNERLFAIGETTDNYLKSFTDNEIIKSEQETLEDLLQVIKDTYRND
NZ_LNOG01000001.1	fig|6666666.242113.peg.99	peg	NZ_LNOG01000001.1_100712_101737	100712	101737	+	Uroporphyrinogen III decarboxylase (EC 4.1.1.37)		FIG00000428	icw(3);Heme_and_Siroheme_Biosynthesis	atgattaagaacgacttatacttaagagccctaaaaggtgaaactgttgaaagacctccggtatggatgatgagacaagcgggaagatatcttcctgagtttattgctcttcgcgataaatatgatttcttcacccgctgccagactcctgagctggctgctgaaattacagtacagcctatcagaagatttccgttggatgcagcaatccttttctctgatattttagttgttcctcaggcaatgggcatcgatttcaaaatgaaagagaatgttggcccctggctggacaatcctatacgtacaaaagaagctgtagaacaaattgtagttccagatgtagatgatacattatcttatgttttcgatgctattaccctaacactggaacatcttaat…	MIKNDLYLRALKGETVERPPVWMMRQAGRYLPEFIALRDKYDFFTRCQTPELAAEITVQPIRRFPLDAAILFSDILVVPQAMGIDFKMKENVGPWLDNPIRTKEAVEQIVVPDVDDTLSYVFDAITLTLEHLNNEIPLIGFAGSPWTILCYCVEGKGSKAFDIAKSFCFQQPEAAHQLLQKITDTTIAYLKRKVEKGVSAVQVFDSWGGMLSPADYQEFSWKYINQIVEALSPLTEVVVFAKGCWYALEDMAKSKASALGVDWTVTPEIARKLTGGNITLQGNFDPARLHSSPGTIRKMVHEMIDRFGKDKYIANLGHGILPNIPVENAEAFIRAVVEYKA
NZ_LNOG01000001.1	fig|6666666.242113.peg.100	peg	NZ_LNOG01000001.1_101837_103873	101837	103873	+	Choline-sulfatase (EC 3.1.6.6)		FIG00001198	idu(3);Sulfatases_and_sulfatase_modifying_factor_1 idu(3);Choline_and_Betaine_Uptake_and_Betaine_Biosynthesis	atgaacaaatttcttaagctttttattctgctttttattccctgcagtcttgctgctcaggctgttaaaaagccttcaaaacctaatattattttcattttagtagatgatttaggatacggagatattggtattttaaatcagaaccagagaaaaaaggaaggaaaaccttatatatcgactccgtttcttgacaaactcgctacacaaggagctatacttacccaatcctatagtaacgcacccgtttgtgccccctcacgggcatctctgctaacaggccgtactcaaggacattccgaggtaagagataatcaattcgataaagctcttgaagacaattatacgataggaaataccttgcagaaagtcggatatacaacaatagctataggaaaa…	MNKFLKLFILLFIPCSLAAQAVKKPSKPNIIFILVDDLGYGDIGILNQNQRKKEGKPYISTPFLDKLATQGAILTQSYSNAPVCAPSRASLLTGRTQGHSEVRDNQFDKALEDNYTIGNTLQKVGYTTIAIGKWGLQGTDANWSSHPLKRGFDEYYGYIRHSDGHEHYPKEGKYRGKKEVYDNYSNVAENLDKSYTGDLWTARAKYWITQHNQNQKDKPFFMYLAYDTPHAVIELPTQEYPKGKGLHGGLQWLGKKGQMINTASGEIDSWYAPEYANATYKTNDGTEKPWTDVNKRYATVIQRLDAQVGDLLQLLKDLKIDQNTLVVFSSDNGPSQESYLKESYTPEFFDGYGPFDGIKRDLWEGGERMPVFVQWSSKIAPGQKIDLPNMLSDWMPTFL…
NZ_LNOG01000001.1	fig|6666666.242113.peg.101	peg	NZ_LNOG01000001.1_103976_105160	103976	105160	+	tRNA (5-methylaminomethyl-2-thiouridylate)-methyltransferase (EC 2.1.1.61)		FIG00004415	isu;tRNAmodification_position_34 isu;tRNA_modification_Bacteria isu;RNA_methylation isu;Riboflavin,_FMN_and_FAD_metabolism_in_plants isu;mnm5U34_biosynthesis_bacteria	atgaaaattgtagtcggactatccggaggagtagactccagtgtggcagcttatttactaaaacaacagggacatgatgttgttggacttttcatgcgtaactggaacgatgcttcggttactctggaagatgaatgtccatggatagaagatagtaatgatgcactaatggttgcccaaaagctgggaattccgttccaggtaatcgatatgagcgaactttataaggagcgtattgtagattacatgttcgaagaatacgaaaaaggacgtacacctaatcctgatgtcctgtgtaaccgtgaggtgaagtttgatgccttcatggatgttgctctttctctgggtgctgaaaaggtggctactggtcattatgcacaactttcttctgtagaaaaa…	MKIVVGLSGGVDSSVAAYLLKQQGHDVVGLFMRNWNDASVTLEDECPWIEDSNDALMVAQKLGIPFQVIDMSELYKERIVDYMFEEYEKGRTPNPDVLCNREVKFDAFMDVALSLGAEKVATGHYAQLSSVEKDGETIYRLLAGNDNNKDQSYFLCQLSQDQLSKALFPIGHLTKPQVREIAKEIGLVTADKKDSQGLCFIGKVSLPEFLKQQLQPKEGEIVEIFRDFPGFNQPQPESSSKQEELEYLSSKIKYQKSDGKVIGKHQGAQYYTIGQSKGLGIGGHKESCFVISRDMENNILFVGESHSFPGLYKKALKINNDEVKWIRKDLQLQNGESREVMARIRYRQPLQKATIYQFEDAFYIEFEEPQSAIAEGQFAAWYDGEETLGSGVIS
NZ_LNOG01000001.1	fig|6666666.242113.peg.102	peg	NZ_LNOG01000001.1_105163_105687	105163	105687	+	NADPH-dependent FMN reductase		FIG00515363	ff	atgaaacccagaattttagctattacaggcagcttaagatctgattcttcaaaccagaaaattgtgaaaaagcttgaagaattacttcatcctgattttacattctcctattttaacggattaacaaatcttccttatttcattccggatcaggcctttgaaaatactcctaagaaagtgagattattcagggaagaaatacaatatgcagacattgttctgatctgtacaccggaatatattttcagtattccgggagtactgaaaaatgcactggaatggtttgtcgcaacagacatattcaaccagaaacctgttgcattaattacagcttctgcctcccgggaaaagggacagaaagagttacaccttattatgaaaactttgggtgcaaaattt…	MKPRILAITGSLRSDSSNQKIVKKLEELLHPDFTFSYFNGLTNLPYFIPDQAFENTPKKVRLFREEIQYADIVLICTPEYIFSIPGVLKNALEWFVATDIFNQKPVALITASASREKGQKELHLIMKTLGAKFSEESTLLIPGVKGRFNTDGQLTDPDTIKALQKLSENIRSML
NZ_LNOG01000001.1	fig|6666666.242113.peg.103	peg	NZ_LNOG01000001.1_105732_106121	105732	106121	+	hypothetical protein				atgaaaaaattattctacactacttttttagcctctactattctttcatcatgttcgggaacttttggcatcaggggagtttatgcccagctttggaatattgatgctcataaaaaatatagtctttcttccaattcatcgagaagtcacaattttgacctgattaatacctccactgaggattctacttttaagatctatactcctgacagaaaattgtatcagactattcgtaaaggtgagaaagctcattttaaggatacatcctttaacggaattataatagaaaatatgacctctgtaaacgggaatatacaattctatgtttatatccaggaaaaaggatatcttacggctccaaaagtcaaaatttcggaagtaaacaaataa	MKKLFYTTFLASTILSSCSGTFGIRGVYAQLWNIDAHKKYSLSSNSSRSHNFDLINTSTEDSTFKIYTPDRKLYQTIRKGEKAHFKDTSFNGIIIENMTSVNGNIQFYVYIQEKGYLTAPKVKISEVNK
NZ_LNOG01000001.1	fig|6666666.242113.peg.104	peg	NZ_LNOG01000001.1_107257_106385,NZ_LNOG01000001.1_106381_106340	107257	106340	-	Permease of the drug/metabolite transporter (DMT) superfamily		FIG00846773	idu(5);Queuosine-Archaeosine_Biosynthesis	atggatacaaataaggaaaaatgggttcttctgatggtacttacattaatatggggttcatcatttatcctgattaaaaaatctctgcagcattttaatccgtttgaagtaggggcgatgagaattctgattgcttctctgattttgatgcctctcgctataaaacatctgaaaagctttcctataaaacaattgaaatgggttgtagttgtagcgctttgtggtaatttttttccaatgtttctgtttccaatagcagaaaccagaataagcagcagcattgccggaattatcaattctatgctgcctattttcgtaatcatagttggacccctgctgtggggaattaactcaacaaagaagcagatgattggcgttgctattagctttgttggcgct…	MDTNKEKWVLLMVLTLIWGSSFILIKKSLQHFNPFEVGAMRILIASLILMPLAIKHLKSFPIKQLKWVVVVALCGNFFPMFLFPIAETRISSSIAGIINSMLPIFVIIVGPLLWGINSTKKQMIGVAISFVGACILMLASKNEGGSIEIFPILLLLLATVFYAINVTTVKAKLGSIPAKMLSAYVFSLVLFLPSLVSLAFAGFFTNFKADANFWEGLGFVSLLSVFGTGLAMMLNYRLVNISTPLFSSSVTLLMPIVAVGWGIIDGETLNMIQVAGAILIISGLIFLRTGKxNKKLLAERRCSLK
NZ_LNOG01000001.1	fig|6666666.242113.peg.105	peg	NZ_LNOG01000001.1_107893_107258	107893	107258	-	Leucyl/phenylalanyl-tRNA--protein transferase (EC 2.3.2.6)		FIG00000748	isu;Protein_degradation	atgtatcagctagaccctcatgatatttctttcccggacccggcattgtataatccggaagaaggactaatggcttttggcggagatctttccgttgagagaatctggtttgcataccagctaggtatttttccatggtttaatgagggggaagaaattctttggtggtgtccggatccgcggtttgttttgtttcctaatgaaataaaaatttcaaaatctatgcgtaaggtttttcgtgatgaaacattttcttttaccgaaaatctttgctttactgaagtcatcagaaattgtaaagatatttacagagaagatcaggacggaacctggataacgaatgaaatggaagatgcctatattgagttgcacagattgggtaaagcaaaaagcatagaa…	MYQLDPHDISFPDPALYNPEEGLMAFGGDLSVERIWFAYQLGIFPWFNEGEEILWWCPDPRFVLFPNEIKISKSMRKVFRDETFSFTENLCFTEVIRNCKDIYREDQDGTWITNEMEDAYIELHRLGKAKSIEVWQDEELVGGLYGLDLGNVFCGESMFAKVSNASKAGFIYFAQKYQGTYDVIDCQVYTAHLESLGARMIDKLDYLNFLK
NZ_LNOG01000001.1	fig|6666666.242113.peg.106	peg	NZ_LNOG01000001.1_108339_107956	108339	107956	-	hypothetical protein				atggaattaataggtacagtaaagaaattatttgatgttcagacttttaacagcggttttcagaaaagagaattgattcttctgactcaggaacaatacccgcagcctataagtatagagtttttatcagataaaattgatttgctcaatactatttcagaaggagagcaggtaaaaatcggaattaacattcgtggtagagaatggcaggcaccggatggtcaaatccgttacttcaattctattacaggatggagagtagaaaaagcaacaggtgattttaatgagccggttcaggctgctcctatgcaggctaatcagtcaactgcaagtcaggataccaatgtatttggtaacgatgacgatgatgatttaccattctaa	MELIGTVKKLFDVQTFNSGFQKRELILLTQEQYPQPISIEFLSDKIDLLNTISEGEQVKIGINIRGREWQAPDGQIRYFNSITGWRVEKATGDFNEPVQAAPMQANQSTASQDTNVFGNDDDDDLPF
NZ_LNOG01000001.1	fig|6666666.242113.rna.1	rna	NZ_LNOG01000001.1_108516_108600	108516	108600	+	tRNA-Leu-TAG				gcggatgtggtgtaattggtagccacgccagacttaggatctggtgccgtgaggcgtgggggttcgagtcccttcatccgcacta
NZ_LNOG01000001.1	fig|6666666.242113.rna.2	rna	NZ_LNOG01000001.1_108602_108677	108602	108677	+	tRNA-Gly-GCC			isu;tRNAs	gcgaaaatagctcagctggtagagcacaaccttgccaaggttggggtcgcgggttcgaatcccgtttttcgctcca
NZ_LNOG01000001.1	fig|6666666.242113.rna.3	rna	NZ_LNOG01000001.1_108684_108770	108684	108770	+	tRNA-Leu-TAA				accctggtggtggaattggtagacacgcaggacttaaaatcctgtgcccatttgggcgtacgggttcaagtcccgtctggggtacaa
NZ_LNOG01000001.1	fig|6666666.242113.peg.107	peg	NZ_LNOG01000001.1_108894_109277	108894	109277	+	biphenyl-2,3-diol 1,2-dioxygenase III-related protein		FIG00105129	isu;Biphenyl_Degradation	atgaggattaccagcattgatcatattgtattaacagttgctgacatagaaaagacggtacagttttatactgaagtgttaggatttgaattagttactttcggagacaacagaaaagcacttcgttttggaaatcagaaaataaatttacaccagaagggacacgaatttgaacctaaagctctatatcctacatctggttctgcagatatatgttttattacagaaaccaatgtagaggatattttaaaagaacttcgggctaagaatattcaaatcactgaaggtattgtagaacgtactggtgctcttggaaaaatacgctccgtttatttaagagatcccgatagtaacctcatcgaattaagcaattacctcagatag	MRITSIDHIVLTVADIEKTVQFYTEVLGFELVTFGDNRKALRFGNQKINLHQKGHEFEPKALYPTSGSADICFITETNVEDILKELRAKNIQITEGIVERTGALGKIRSVYLRDPDSNLIELSNYLR
NZ_LNOG01000001.1	fig|6666666.242113.peg.108	peg	NZ_LNOG01000001.1_110437_109343	110437	109343	-	Clostripain-related protein		FIG01325544	ff	gtgacaagttgttcaagagatgatgacagtccttcaggcaataatggcgttgccacccgcactgtaatggtgtatatggctgccaataacagcctggcatcggatgcctataccaatctcaatcagatggaagaaggctttactggtatagacggaaaattaatcgtttatgcccgtatcttcgggcaggagcctaaaatatatgaaattgtccatgatacaagtcctgacattaaaagtaaggtactgaagaaatatggagatcataattcttctgatcctgcggtaatgaaaatgatatttgaagacatgaaaagcctggctcctgcaaattcatacggagtcattctttggtctcatgctaccaattgggtgcctgcaaatcttggtcagctaaaa…	MTSCSRDDDSPSGNNGVATRTVMVYMAANNSLASDAYTNLNQMEEGFTGIDGKLIVYARIFGQEPKIYEIVHDTSPDIKSKVLKKYGDHNSSDPAVMKMIFEDMKSLAPANSYGVILWSHATNWVPANLGQLKTRSFGDDNSKSMDVQQLKSALPGNLDFLIFDACSMASVEVLYELRNAAPYILASPTEVLSVGMPYHQIGRLLYTPDVKTGLTETAKAYVEYYRQKSGLEQSATFSVVDTKQLPLLAQETKKLLQNNPDVIAKIGRNGVQRLDLDPNTPVSAYDYADMLDKYFPQEQLVSVKSALSKAVVYKANTPNFLGKPINAFSGLSCYIPVENEAYIAPFYRTLAWSQDSAYGMLLRW
NZ_LNOG01000001.1	fig|6666666.242113.peg.109	peg	NZ_LNOG01000001.1_111550_110504	111550	110504	-	FIG01093649: hypothetical protein		FIG01093648	ff	atgataaagactaaatcgtataaagcagcattagtttttctgatttttctgttgcagtcaaatctgatgactgctcagcaaaaacactatcaggtatacacagcggctttttataatctggaaaatctttttgatacagaagctgatcctgcaatcagtgatacagagtttacacctgcgggatctaacagatggactactgaaaagtacagtaaaaagcaggcaaatatggcgaaagtaatttcgcgtctgggtaaaaagtacagtcagacaggacctgcttttataggtttgtgcgaactggagaacaggagggttcttgaagatcttgtagcacagccggctttagcctctgcaggctatggtattgttcattacgattccccggatcgacgcgga…	MIKTKSYKAALVFLIFLLQSNLMTAQQKHYQVYTAAFYNLENLFDTEADPAISDTEFTPAGSNRWTTEKYSKKQANMAKVISRLGKKYSQTGPAFIGLCELENRRVLEDLVAQPALASAGYGIVHYDSPDRRGVDVALLYNPALFKVKDSKTFAYHIKDMPEYRTRDILLVKGELAGEDLHVLVNHWPSRYGGKSSELREHAATIVRKVVDSLYAADDKAKVVIMGDLNDDPTDKSVRVVLGAKKYQNEVEKGGLFNTMWQHYDRGIGSLGYQGKWNLFDQIIVSEPLLGEDKTSLKFWKSEIFNPEFLITQEGRYKGYPFRTFSGNVFQNGFSDHFPTLIYLVKELK
NZ_LNOG01000001.1	fig|6666666.242113.peg.110	peg	NZ_LNOG01000001.1_112923_111562	112923	111562	-	hypothetical protein				atgaatatgaaaacgataaaatatttgttttttgcaatatgtatgctggtacttcatgtatcgtgtgagcgggactatacaccaccgccacttaatgaggcaaaatatacaggtcccttagataatgtttccattgcacaactgaaacaacgttttgccaatattacaacccctcagcttatagaagataagcttgttatcaaagggattgttacagggaatgatgaatcaggaaatatatataaacagatttttgtacaggatgcttccggaggtatttatctgggagtagaccagaattctatatatgccagctaccaggtaggacaggaagtttatattcagctgaaagacctgttcatggttaaatacggtggtgaactgcaaataggtatggga…	MNMKTIKYLFFAICMLVLHVSCERDYTPPPLNEAKYTGPLDNVSIAQLKQRFANITTPQLIEDKLVIKGIVTGNDESGNIYKQIFVQDASGGIYLGVDQNSIYASYQVGQEVYIQLKDLFMVKYGGELQIGMGSTNANRISWEMFKAKAFRNSWPNVANATPQVVELNKLTSDMVYKLVEIRGVYFVKGGKNAFTTGDAITSEQVKDASGTTLDVRTSNFSDFAKDILPVGKGTLVGMLGRYNGTWQLTLRTKADVKNFDGKPIEPEKPQTGSFFKETFGTGTYPSGNRPKINEFKDFDMKAPVVYTDDSGVADIRSVSGDNGAHIWLPATKDVIIKVTGINTQNKGDVSLSFQLAANLFDAGSAANINNIQLKVNGVVVALPNQPLTNAGGDNSKFYT…
NZ_LNOG01000001.1	fig|6666666.242113.peg.111	peg	NZ_LNOG01000001.1_115632_112930	115632	112930	-	FIG01092786: hypothetical protein		FIG01092784	ff	atggcttatgcgcagcaaaaagcgcaattatccgggacgcttgtggatgaaaagagtaaaacaccgatcatcggagcagtggtttcgcttgaaaaaagcaagcagagaaccacaaccggatccgatggcggatttgtttttgtaaatcttgatgccggagaagaccagcttctggtaaactcagctggcatcagaccatacagaacgacaataacgataaataccggagaatctaaaaaattacctgtaatatctttggtgcaggaaaaccaaattgatgtacagtctattttaggagttattaatgatgatgtgctaagggatgatgaagatgttaacggtcaggatatccggtcaacagttattatgtcgaatgatctttacctgaacaaagcagga…	MAYAQQKAQLSGTLVDEKSKTPIIGAVVSLEKSKQRTTTGSDGGFVFVNLDAGEDQLLVNSAGIRPYRTTITINTGESKKLPVISLVQENQIDVQSILGVINDDVLRDDEDVNGQDIRSTVIMSNDLYLNKAGFKLSPFRFRVRGYEPLFEQTYVNGVLANDQYRRVFNYASIGALNDLTRNGDAVNYNNGGSYTFGAIGGAENINMRASSYAKGGKVTGSYTNRNYYVRTMFSYSTGLMDNGWAFTGAIGGRYSDEGFIDGTSYQNISYALSIEKQWAKGAHSLSLVTYGSPVVRGQQGASFQEAYDLTGNNLYNPNWGYQDGKVRNSRMVTAYDPTAVLSHIWKIDEKTSLTSGALVHYGRYAGSALNWYNAMDPRPDYYRYLPSYFSMDASKTDTT…
NZ_LNOG01000001.1	fig|6666666.242113.peg.112	peg	NZ_LNOG01000001.1_117250_115820	117250	115820	-	FIG01093264: hypothetical protein		FIG01093263	ff	atgggaaaaaatcaacttttggggctaagcacagcttttgccctggcacttcttgtgcaatcatgtaagaatgatgactatcgtgatcagggtccaggaatgggaggaaatgggaaagctcagtttacttcttctatcggaggaacccctacaacacgtgtaacaggtaatacctgggatagtaaagatgctattggtgtttttatgaaacaaggaactggtttatccaatgttttggcttcaaataaaaaatatacaacagaagggaatggtaatttctccggagacggatcagaagttatcaactaccctgatacaggatcagtagactttattgcatactatccgtatactgcaaacttatcaggtactacattgcctgtttctgttgctacacaa…	MGKNQLLGLSTAFALALLVQSCKNDDYRDQGPGMGGNGKAQFTSSIGGTPTTRVTGNTWDSKDAIGVFMKQGTGLSNVLASNKKYTTEGNGNFSGDGSEVINYPDTGSVDFIAYYPYTANLSGTTLPVSVATQTNLSAIDVLYSNNATGLSKTSGTANLNFAHKLAKIEFMVKAGNGVADVNGLSVTYKNVNTTASLDLATGTLSGAATPKDVTAKTTAKAPGQFVEVILLPGDYSAKTVVFTLASGTYTWTLPANTTFDVNKKYTFDITLQTSSTGNQVAVTGAGTITDWTNVPGGAVNVDKDGGTDPGPNPGTGTEQTLYSETFGNPDPKATTRDRIGTYTGYTATGITYSDLYTAAYADIRATSTMDGHVWLPSLKDTGFKIEGINATGATNLKLS…
NZ_LNOG01000001.1	fig|6666666.242113.peg.113	peg	NZ_LNOG01000001.1_118874_117279	118874	117279	-	FIG01093512: hypothetical protein		FIG01093511	ff	atgggtagtttatttagtgattttaaaaagctgatgaaaataggatggctttgtatgctgggaggtttagtattatctctgaattcctgtagtaaggaatatgaagctgtttctaataatggtaatacagaaaaaggtgtttatttttcgagctcgatagcaggaggatataatacgaaagctcagggtacacaatggagtcagaacgattctattggtatttttatgtttaaaaacggaagtacactaaatgaatcctctattataaataatggatttaataaatcatttattacatcgggtaatggaaacttctctccaaagaaagcgacagaccgtttggaatttacaacaggagtaaaagctgattttgtagcttattatccttacagaaataca…	MGSLFSDFKKLMKIGWLCMLGGLVLSLNSCSKEYEAVSNNGNTEKGVYFSSSIAGGYNTKAQGTQWSQNDSIGIFMFKNGSTLNESSIINNGFNKSFITSGNGNFSPKKATDRLEFTTGVKADFVAYYPYRNTSGLTLNLDVSDQKDQQFLDFMYAKNTSGSEAGQGPVKLAFDRQMAKLELKIKGTNLNGLKAVFTAMPASAVFNLSSGELQPKTDVKDIPAKVSLNASNETIVEWTLFPGAVSTQQKIVFTKADGSTYTWQLAANTTFQKSYRYQYDVTLGKDGVDPVPTVKYMEQPVITAGENIQYNLKMFSPGRRNFSMLYDTNYKLAYWVAYPLSSSYLGSAKRTDAWAYDPSINPIYQANLSRGYPGNGLDRGHQMPSADRTASTAENATTFY…
NZ_LNOG01000001.1	fig|6666666.242113.peg.114	peg	NZ_LNOG01000001.1_119335_120360	119335	120360	+	Rod shape-determining protein MreB		FIG00065314	isu;Bacterial_cell_division_cluster icw(1);Bacterial_Cell_Division icw(2);Bacterial_Cytoskeleton	atgggtttatttgatatgttcacgcaagaaattgctattgaccttgggacggcgaatacgctgatcatccataataataaaattgtaatcgatcagccctctattgttgcaatagagcgttctaccggaaagccaattgccgtaggagaacaggcaaagcatatgcagggaaaaacccacgaagatatcaaaactgtccgcccacttaaagacggagttattgctgatttccaggcttctgaacatatgattaaggaattcatcaaaaaaattcccggaatcaaaggaaaacttttccaaccagctttacgtattgtaatttgtattccttctggtattactgaagttgaaaaacgcgccgtaagagattccgcccaaaaagtgaacgctaaagaagtt…	MGLFDMFTQEIAIDLGTANTLIIHNNKIVIDQPSIVAIERSTGKPIAVGEQAKHMQGKTHEDIKTVRPLKDGVIADFQASEHMIKEFIKKIPGIKGKLFQPALRIVICIPSGITEVEKRAVRDSAQKVNAKEVRLIYEPMAAAIGVGIDVQKPEGNMIIDIGGGTTEIAVVALGGIVCDKSVKIAGDVFTNDIAYYLRTHHNLYIGERTAERVKIEVGSAVEELDMPIEDIPVQGRDLITGKPKEIMVGYKEIARALDKSIIRIEDAVMETLSLTPPELAADIYKTGIYLAGGGALLRGLSDRIHRKTGLPVFVAEDPLRAVVRGTGIALKNMDKFNFLIK
NZ_LNOG01000001.1	fig|6666666.242113.peg.115	peg	NZ_LNOG01000001.1_120391_121239	120391	121239	+	Rod shape-determining protein MreC		FIG00000460	icw(1);Bacterial_cell_division_cluster icw(2);Bacterial_Cell_Division isu;CBSS-354.1.peg.2917 icw(3);Bacterial_Cytoskeleton	atgagctatctgataagattattttcgaagaatggattcttcgtcttctttattgtcttgcagattattgctgtaatcttaattttcagaaaaaattctatgcagcagtcttttattgctgcacaaacttctgcttttaactccaggatttccggatatatagacgaaggaaccaattatctgaaactaaaacagataaatgaggatcttgttgctcaaaacaaagctcttatgatagagctttacggaaaagattattcgggtccagcaaagcttacgaaagtaaatgactctgtaaaaggagaacaggtctacacatttgtagacgccgatgttgtctttaactctattaacaggagtgacaattattttacgataaacagaggatctcagcaggga…	MSYLIRLFSKNGFFVFFIVLQIIAVILIFRKNSMQQSFIAAQTSAFNSRISGYIDEGTNYLKLKQINEDLVAQNKALMIELYGKDYSGPAKLTKVNDSVKGEQVYTFVDADVVFNSINRSDNYFTINRGSQQGIAPEMGVISPQGIAGIVINTTSNFALVQSVLSIHKIRINASLKNSGYFGTLTWRGEDSRTMHLSDVPKYVPLKIGDTVVTDGKSSIFPKGIMIGKIAGYDVDPKTGFWDISVELSEKLGQTQKVFIVNNLKKIPAKQIQDTLIKVQNGK
NZ_LNOG01000001.1	fig|6666666.242113.peg.116	peg	NZ_LNOG01000001.1_121262_121732	121262	121732	+	Rod shape-determining protein MreD		FIG00001024	icw(4);Bacterial_cell_division_cluster isu;Bacterial_Cell_Division icw(1);CBSS-354.1.peg.2917 icw(1);Bacterial_Cytoskeleton	atgattgcattgcttattgcattgcagatatttctgtttaacagactcgcaatttccggatatatcccggtggtataccctatttttgtaatgttctatccattctaccgtaataattatatttatttattttccggctttttattaggtcttggtatcgatgctttcctgggaacctggggaattaatgcatttgccacatgccttatcgcttatttcagaacacaattatttcagtcttctatatccaatgaagctgatagcttttcattccagtccattcagtggacacagtttttgttttttatatttatcaatatttttattcatcaactattggtacaataccttgaattttttaaattgagcagaattctggaagtctttataaatgttatt…	MIALLIALQIFLFNRLAISGYIPVVYPIFVMFYPFYRNNYIYLFSGFLLGLGIDAFLGTWGINAFATCLIAYFRTQLFQSSISNEADSFSFQSIQWTQFLFFIFINIFIHQLLVQYLEFFKLSRILEVFINVIFTTIISFVFILLYALVFRIKQKV
NZ_LNOG01000001.1	fig|6666666.242113.peg.117	peg	NZ_LNOG01000001.1_121828_123720	121828	123720	+	Penicillin-binding protein 2 (PBP-2)		FIG00143531	icw(2);Bacterial_cell_division_cluster isu;CBSS-83331.1.peg.3039 isu;16S_rRNA_modification_within_P_site_of_ribosome icw(1);Peptidoglycan_Biosynthesis	ttgaatgccgccaatacctctattaaaatagaatatattatccctcagcgtggagttatttttgacagaaatggtaaaatcatggtgggtaatcagccttcttttgaaatctcctttactcaggcattgatgaagtcagatttcgatactatttctttctgtaatctggttggaatgaacaaaacgcagtttattcagcgtatagaagaagtgaaggccgaaaaatattactcgaagcttacgcctatgacttttattaaagatttagggagagaggatattgcaagaatccaggagcgtatattcaaataccccgcattctcaattgtgtcgagaccacaaagacaatacgaaatcaatacttcaggaaacttactaggctacaccaatcaggtaaac…	MNAANTSIKIEYIIPQRGVIFDRNGKIMVGNQPSFEISFTQALMKSDFDTISFCNLVGMNKTQFIQRIEEVKAEKYYSKLTPMTFIKDLGREDIARIQERIFKYPAFSIVSRPQRQYEINTSGNLLGYTNQVNPSYIKRDSTYYLPGDIAGMTGVEKSYEKQLRGVKGMKYIQKDIRLRNIGSYKDGKLDKQVVPGDDLTLTIDYDLQKIAEEMLVNKHGAIVAIDPNNGEILVLASGPDIDPNLFTGPEKNKNLYKLQVDTLYDNKPTFDRSLQAAYPPGSTFKLLTALAGMQMGVMDEKTVYPCGGGFNYRGLRIKGHGGADPLIPAIRVSSNCYFSYAFISIMNKYPGDPTRGVDEWKKIMNSFGVGEFLNNDLAVGSKGRIPSGEFYEKRSGTKN…
NZ_LNOG01000001.1	fig|6666666.242113.peg.118	peg	NZ_LNOG01000001.1_123722_124951	123722	124951	+	Rod shape-determining protein RodA		FIG00000803	icw(3);Bacterial_cell_division_cluster isu;Bacterial_Cytoskeleton isu;Peptidoglycan_Biosynthesis	atgaagtgggccgaaggaattgataagctgggactaggactatacttcctgctttgtattttcgctattgcaaatatcaatagtgtagatgctgaattgggtaagaaacaattgattttctttggtatttctgtctttgtaggtattattatatttttcacccgaaataagtttttcgagaatatggcctcaatcatctatgttggcggggtattgctacttattggtttatttcctttcggaaaagagattttaggccagaaaaactggtataaattcgggagctttacgatgcagcctgtagagtttgcgaaaataggaacggctcttatgctggctaactatgttgcaggtcccgattttaatataaaaaataagaaatccttgtggacagccctt…	MKWAEGIDKLGLGLYFLLCIFAIANINSVDAELGKKQLIFFGISVFVGIIIFFTRNKFFENMASIIYVGGVLLLIGLFPFGKEILGQKNWYKFGSFTMQPVEFAKIGTALMLANYVAGPDFNIKNKKSLWTALAIIAIPAVVVLAIPDVGSLLVFGAFFIALYREGLSGWLFGLGFLFAVVFLVSLAINPLYVVLGILIITGLLIFFNYYKISWNIISIASIVGSVLVLSGLAMASPKILEKLPKHQRERIEVLYKGERMFRDTSGYNLLYSKTAIGSGGLWGKGYKEGSVTQGKFVPEQQTDYIFCTVGEEWGFIGSATLIICYVLYIGRIYYLAEKQKSTFNRVFGYSFASILLLHFCINLGMVMGLFPTVGIPMPYFSYGGSSLLAFSMMTFIFFK…
NZ_LNOG01000001.1	fig|6666666.242113.peg.119	peg	NZ_LNOG01000001.1_125924_125277	125924	125277	-	Invasion associated protein p60		FIG00674251	ff	atgaagaaaagaatttcactttatttaatagcaattgtaggagcaatgtcactacaatcgtgtgtttctaattatgttgtttccagccctgtacaatacaaaaccgatgccaaactggcgaaactaagccctaaaaaaatagcagaagctaaaaaagaaatcaaagaaaatgtaggcgaatctgtggctacatttgcgagcttagagaaggcgggaatggaagaagcattaaacgcatcagtaaaaagaaataatacaattgataatgtcctgaagcaggcatatacataccttggtacaccgtaccgtttaggcggtacaactagaagcggaatagattgttctgcttttgttttgtcggtatatgaagaagctacgggtgtagaattaccacgagtg…	MKKRISLYLIAIVGAMSLQSCVSNYVVSSPVQYKTDAKLAKLSPKKIAEAKKEIKENVGESVATFASLEKAGMEEALNASVKRNNTIDNVLKQAYTYLGTPYRLGGTTRSGIDCSAFVLSVYEEATGVELPRVAASQAHEGQPIAKENLQKGDLIFFAHSGRGRISHVGIVEEVTSTGEIKFIHASTSRGVMVSSLDDSYWRGKYRSAKRIISEN
NZ_LNOG01000001.1	fig|6666666.242113.peg.120	peg	NZ_LNOG01000001.1_128425_126170	128425	126170	-	Aerobactin siderophore receptor IutA		FIG00003138	idu(2);Ton_and_Tol_transport_systems idu(2);Siderophore_Aerobactin	ttgctaccagttaaaatatatttatttctgtttatgaaaaaacaaataatattacctgctatagctgtactgacttatttcccgggatatgcacaaagtgtaagagattccggaaatacaaagaatatagacgatgtggtaattgtagcttccagaaagccgatgaagatatcagatattccgggaactgtatgggtagtaccaaaggataaaattgagttgcaggctaagaatggagtgcctattaaagaaatgttgtctatccttataccgagtttagacattggaccgcagggaagaactaattacggacaaaatatgcgtggtcgctcagcattggtaatgattgatggagtttccttgaacagtataagagcaataagccgccaactggacgcc…	MLPVKIYLFLFMKKQIILPAIAVLTYFPGYAQSVRDSGNTKNIDDVVIVASRKPMKISDIPGTVWVVPKDKIELQAKNGVPIKEMLSILIPSLDIGPQGRTNYGQNMRGRSALVMIDGVSLNSIRAISRQLDAIDPFNIERIEVLSGASAIYGGNATGGIINIITKTPSKKGLSGETELGVRTGFMGKGDHDYRAAQSIAGKGEKLFGRLGIAYQQNGGVYGADQKQLITDITQTDLQYNQSIDILATGGYKFNSKHKITASLQYYNSKFNGDRSVYLGENLSAFTKRDPKILSMRDGFSSDKNIGTERYMGTLAYTGNNILGGQDLYVQVATRGEKLGFYPFPGNLRLQTGTISYMSSSQQNTYYTGIKVLLSKNWNKLNITYGVDIDFEKFDANQSV…
NZ_LNOG01000001.1	fig|6666666.242113.rna.4	rna	NZ_LNOG01000001.1_128761_128688	128761	128688	-	tRNA-Asn-GTT				tcctccttagctcagttggttagagcatctgactgttaatcagagggtcgctggttcgagcccagcaggaggag
NZ_LNOG01000001.1	fig|6666666.242113.peg.121	peg	NZ_LNOG01000001.1_130133_128847	130133	128847	-	Membrane-associated zinc metalloprotease		FIG00002803	ff	gtgatcctacatgaattaggacactttatcccggcaaagcttttcaaaactaaagttgaaaagttttatcttttctttgacccttggttttctcttgtaaaaaagaaggttggagaaacggaatacggtataggctggcttcctttcggtggttatgtgaagatcgccggaatggtggacgaaagtatggatactgaacagctgaagaaaccggctgaaccatgggaattcagatctaaacctgcatggcagcgtcttatcatcatgttaggtggtgtaactgttaacttcttcttggcatggttaatatactcgtgtctttcattcttcaatggagagacttaccatgataatgctaaattcgaaaacggaatagctgtttccgaagagggtcgcaaa…	MILHELGHFIPAKLFKTKVEKFYLFFDPWFSLVKKKVGETEYGIGWLPFGGYVKIAGMVDESMDTEQLKKPAEPWEFRSKPAWQRLIIMLGGVTVNFFLAWLIYSCLSFFNGETYHDNAKFENGIAVSEEGRKMGLETGDKILKIDGKPAERMETSMINMLFANEVTVLRNGKEVTFPVNENGVAEVIKSNEAKAYFSPRFPAVIDSIAPNMGAQKAGLLKGDKIISVNGKPALFFDEVSGEVMANKNKTITIGVERKGEKLELPVNVDAKGKIGFTPDFKIMMASFEKTSVTKGYGFLQAIPRGFTRTIDVLVMQIKQFKIIFNQKTKGYTKVSGPIGIIKQMPAQIDWVAFWSFTAMFSVWLAFLNLIPIPGLDGGHVLFTLWEMVTGKPVPQKVLE…
NZ_LNOG01000001.1	fig|6666666.242113.peg.122	peg	NZ_LNOG01000001.1_130752_130288	130752	130288	-	hypothetical protein				atgaaaaatttattgaaatctttatttgctattgtatttttagcaatcggagcaactcaggcaaaagcacagatctacaaaacaagtttgggtctgtctgttgattttggagacgggtctactttagtaggacctgctgtaaagcacttcttcgatggtaacaatgccggacaagcagaggtagtgtttggtaaccatgttacaatgctacaggcgatgtactcttacaacaaaggtatttccggagctaaagggcttaactggtatttaggtatcggaccggctttaggtttcgttaaaggtggggatactcagtttgctatccgcccaatggctggtttagagtacaagattaacggagcacctattgcattttcatttgactggagaccagcattc…	MKNLLKSLFAIVFLAIGATQAKAQIYKTSLGLSVDFGDGSTLVGPAVKHFFDGNNAGQAEVVFGNHVTMLQAMYSYNKGISGAKGLNWYLGIGPALGFVKGGDTQFAIRPMAGLEYKINGAPIAFSFDWRPAFWLTDGGDSNVGRFGFGFKFTL
NZ_LNOG01000001.1	fig|6666666.242113.peg.123	peg	NZ_LNOG01000001.1_131239_130790	131239	130790	-	hypothetical protein				atgaaaaaggtattgttttctataataggaatgtttgctattcaaatggccagtgctcaggcatggaacgggcaaggtgaccaaaaaatacaggcaggcatgaatgtatggggaaaaggtggttttggtgttaaaggatcttatgactacggaattgctgatgcaatctctataggtgccggagttggaatttattctgaaggtaaaacggttgatggaaataaaaaaaccgctatatctgtatacgcacgtgctaattatcatctaaaggatgtgctggaactcccggataaatttgatatttatccaggtataacaatgggcgttttaggcgacacatttgactttggtgcacatattggattcagatatttctttacccctactataggtgctttt…	MKKVLFSIIGMFAIQMASAQAWNGQGDQKIQAGMNVWGKGGFGVKGSYDYGIADAISIGAGVGIYSEGKTVDGNKKTAISVYARANYHLKDVLELPDKFDIYPGITMGVLGDTFDFGAHIGFRYFFTPTIGAFAEVGNRGGIGVVFNLK
NZ_LNOG01000001.1	fig|6666666.242113.peg.124	peg	NZ_LNOG01000001.1_131312_132076	131312	132076	+	Aliphatic amidase AmiE (EC 3.5.1.4)		FIG00638161	ff	atgaaaaatttaaaaatattgggcttacagcatgatattcaatggaaaaataaagataagaattttgaaataatcgaagatcttttacctaaagaggagaaaccggatatttttctccttcctgaaatgtttgccactggcttttgtatggatgtagaagaaatagctgatcagaataatgaagtcctgattaaaatgaaatctttagctgtagataacaatattgctgtgggcggaagtgttgccgtaaaagaaggtggaaagttctacaatcgtttctatttcattgaaaaaaatggaactgtacatcattatgataaaagacatcttttttcctatgcaaaagaagatcagttttatacaccaggaacagaaaaagtggttgtagaatatctgggt…	MKNLKILGLQHDIQWKNKDKNFEIIEDLLPKEEKPDIFLLPEMFATGFCMDVEEIADQNNEVLIKMKSLAVDNNIAVGGSVAVKEGGKFYNRFYFIEKNGTVHHYDKRHLFSYAKEDQFYTPGTEKVVVEYLGWKICLQVCYDLRFPVFVRNTENYDLILNVASWPSTRIDAWDTLLKARAIENQCYVFGLNRVGNDGNKLQYNGSSHCFFADGSEIALLKDNLIYAELDKDLLIDFRTKFPFLADQDNFSISI
NZ_LNOG01000001.1	fig|6666666.242113.peg.125	peg	NZ_LNOG01000001.1_132311_133192	132311	133192	+	Jumonji domain containing 5		FIG01385128	ff	atgggactaattcttaaacctattgatgttgtagacgacatttctcaggaagatttccgtgaaaaatatctaaagccacgtaagccggtggtgattaaaaatatggctaaaaaatggcctgcttatcagaagtggaccatggaatacatgaaggaagttgttggtgacgttaccgttcctttatatgacagctcgaaagctgatccttctgctcctattaactcttcggcagctgaaatgaaattcggtgattatatcgaccttatccaaaaggaacctactgaccttagaatattccttttcgacccaataaaatttgcacctaaattactggatgattacatctctccaaaagatttaatgggtggatttttggataaatatccaaacatgttcttc…	MGLILKPIDVVDDISQEDFREKYLKPRKPVVIKNMAKKWPAYQKWTMEYMKEVVGDVTVPLYDSSKADPSAPINSSAAEMKFGDYIDLIQKEPTDLRIFLFDPIKFAPKLLDDYISPKDLMGGFLDKYPNMFFGGKGSVTFLHFDIDMAHIFHTHFNGRKHILLFDYKWKERLYQIPYATYALEDYDIENPDFSKFPALDGVEGIECYLEHGDTLFMPTGWWHWMKYLDGSFSISLRAWDKSWGVKAHSLWNLTVQRKFDNFMKARYKKRYMDWKEKKAVERANIALKKGLPK
NZ_LNOG01000001.1	fig|6666666.242113.peg.126	peg	NZ_LNOG01000001.1_133344_134021	133344	134021	+	hypothetical protein				atgaaatatcaagagtttgatgaaggttatggaaacatgggaggaagaatactttattatggccataaaccttcaaaaattccaataaaatattatttcagtggaatagcgccaccaccggcaccaccatatgcaaaacaagactataagccaacccgcaaaagccttcaaagagattctttaattgagaaatattttaagggacacttagattttgatatggattataagaataccaaatatgattctttaaataataaaagctttattgttgaggctaggcataaagatactattccacaatatgcaattcctttagaagaaaacatcataaaaagttattattcatttcctgttatcattaaaaatatatctacaagagatttaagattaaatgat…	MKYQEFDEGYGNMGGRILYYGHKPSKIPIKYYFSGIAPPPAPPYAKQDYKPTRKSLQRDSLIEKYFKGHLDFDMDYKNTKYDSLNNKSFIVEARHKDTIPQYAIPLEENIIKSYYSFPVIIKNISTRDLRLNDYSMSITYEVLNYNKKWQIIFNYDTTESCCFCGEAGPGFLFKKEAYMIMSIPYLHGNFKTKMRIRFGYAFSNEFDASINPEIFKKQHEDIFIK
NZ_LNOG01000001.1	fig|6666666.242113.peg.127	peg	NZ_LNOG01000001.1_135746_134025	135746	134025	-	Gll2474 protein		FIG01539390	ff	atgaagcttaaatttcttttattgtcttgcttttcggggttggtgtttggacaaaatacttacctcacaccatatgaaaagggaaacggcaatcagtccgttacttatgatgagatgaatactttctacaaggatttgtctaaaaacttcaaaaacattcagtacctgcaaaaaggagaagatgataacggaaaacctatttatgttgttgtttttaatccgtttaaagagaaaatagaaaaactaggtaaggataaaactgtcctgatgattaataacgggatccacccaggagaaccagatgggatagatgccaccatgatgctgatgcgagatctggcgacgcagaaggtaaaagctcctaagaatattgttatagcggcaattgctgcctataat…	MKLKFLLLSCFSGLVFGQNTYLTPYEKGNGNQSVTYDEMNTFYKDLSKNFKNIQYLQKGEDDNGKPIYVVVFNPFKEKIEKLGKDKTVLMINNGIHPGEPDGIDATMMLMRDLATQKVKAPKNIVIAAIAAYNVSGMLNRGSYSRANQNGPEEYGFRGNARNYDLNRDFIKADTKNARSFQQIYQWLNPDVFIDNHVSNGADYQYTFTYISTHKERLGKSLGDYFFNEFQADNLKQMQTLGYESTPYVNIHGDVPEIGFAAFEDSPRYATGYTSLFNSIGTVVETHMLKPYDKRVDATYKYMLVNLENIDKNYKKIKELRKENLKQYAAGNKYPIRWKVDSAKYSTMDFKGFEAGYKPSGISGQKRLYYDRNKPFTKKIKLFNTYAPTGFVNIPRYYVI…
NZ_LNOG01000001.1	fig|6666666.242113.peg.128	peg	NZ_LNOG01000001.1_136537_135806	136537	135806	-	Serine/threonine protein phosphatase (EC 3.1.3.16)		FIG01323010	ff	atgagcagaacattagttgtaggagatattcatggagggcttaaggcactgaagcaggcgctggagcgtgcaaatgttacagataaagataaactgatttttcttggagattatgtagatggatggagtgaatcctcacaggtaattaatgctcttatcgagctttcacaaaaacaagagtgtatattcattaaaggtaaccatgatctttattgcgaagaatggctaagctttggtcataaacctgaaatgtggctcttaaacggcggcgaaagtactatggagagttacgcagatttttcggataaggagatagataaacatttggaatttttcagccaaatgtataattactatactgatgaacagaaccgtctttttatacatgccggttattct…	MSRTLVVGDIHGGLKALKQALERANVTDKDKLIFLGDYVDGWSESSQVINALIELSQKQECIFIKGNHDLYCEEWLSFGHKPEMWLLNGGESTMESYADFSDKEIDKHLEFFSQMYNYYTDEQNRLFIHAGYSSMHGPEKEMHSSNYRWDRTLWETAVALDTRIEKSSVQYPKRLLLFSEIFIGHTPTLHLGVTYPLNKANIWNVDTGAAFTGAVSIMDINTKDFWQSEPLPHLYPNEKGRNP
NZ_LNOG01000001.1	fig|6666666.242113.peg.129	peg	NZ_LNOG01000001.1_136683_137132	136683	137132	+	Predicted acetyltransferase		FIG01353939	ff	atgattataaaaagagttgattcaactgataaggattttcaaaaacttgtcaggtcattagatgctgatttggccattcgcgatggcgatgatcatgctttctatcaccaattcaacaaaatagatttgttgaaaaattgtattgtaatctatatggataatcacgccgtagcatgtggagcctttaaagccttctctgaaaacagtgtggaaataaaaaggatgtatacctgtcctgaaaagcgaaaatctggcttggcttccaaaatactacatgaactggagatttgggctaaagaaaacggatataaaaaatgtgttctggagacaggtataaagcaacctgaagcaattgctctttatcagaaaaacaaatactataaaatacccaactacggc…	MIIKRVDSTDKDFQKLVRSLDADLAIRDGDDHAFYHQFNKIDLLKNCIVIYMDNHAVACGAFKAFSENSVEIKRMYTCPEKRKSGLASKILHELEIWAKENGYKKCVLETGIKQPEAIALYQKNKYYKIPNYGQYAGIENSICFEKELY
NZ_LNOG01000001.1	fig|6666666.242113.peg.130	peg	NZ_LNOG01000001.1_137243_137887	137243	137887	+	hypothetical protein				atgaaaaaattattattgattttgggctcagcaatgctgtttattgcctgcgataaaatgaaaaataccagcgagaaggaaagtgagaaaacagccccttctacagcaaactctgactggaagcctgtagattctgctacagcaaataaagcatggatggaatatgctactcccaacgagctgcataaagtacttgcaaaatatgacggaaactggacaggcgaaacaactacatggatggaagaaggtggtcagcctgtaaaaaacacttcggattgtaccaataaaatgatttttggcggacgttatcaactaagtaattacaaaggaaatttcatgggaatgccttttgaaggaatgagcataatgggttacgacaatgctaagaaaaaatttgta…	MKKLLLILGSAMLFIACDKMKNTSEKESEKTAPSTANSDWKPVDSATANKAWMEYATPNELHKVLAKYDGNWTGETTTWMEEGGQPVKNTSDCTNKMIFGGRYQLSNYKGNFMGMPFEGMSIMGYDNAKKKFVSTWIDNMGTGMMTAEGEWNPSTKSIEFKGKMTDPTQANKECEIREVYTFNDDNTHTLEMFGPGSKTGKEMKTMEIKFVRKK
NZ_LNOG01000001.1	fig|6666666.242113.peg.131	peg	NZ_LNOG01000001.1_139742_137925	139742	137925	-	Translation elongation factor LepA		FIG00000165	isu;Universal_GTPases isu;Heat_shock_dnaK_gene_cluster_extended isu;Translation_elongation_factors_bacterial	ttgcagatactaatagattcgatgaagaatataagaaatttttgcattattgcccatatcgaccacggtaaaagtactttggccgacaggcttttagaatatacaaacactgtatctcaaagagagctgcaatcgcagacccttgatgatatggatctggaaaaagagcgtggaattacaattaaaagtcacgctattcagatggactatgagtataaaggggagaaatttgttcttaaccttattgatactcccggacacgtggatttttcatatgaagtttcccgttcgattgctgcatgtgaaggggcgctacttattgtagatgctgcacagagtattcaggctcagactatttccaacctatacctggctttggaaaatgaccttaccattatt…	MQILIDSMKNIRNFCIIAHIDHGKSTLADRLLEYTNTVSQRELQSQTLDDMDLEKERGITIKSHAIQMDYEYKGEKFVLNLIDTPGHVDFSYEVSRSIAACEGALLIVDAAQSIQAQTISNLYLALENDLTIIPILNKIDLPSANPEEVTDEIMNLIGCEYEDVLRVSGKTGEGVHNLLEQIVERIPAPVGDPEAPLQALIFDSVYNPFRGIEAYFKVVNGSITKNEKIKFFATGKEYGADEVGTLKLKQVPKKTIQCGDVGYLVSGIKDAREVKVGDTITSFDRPAAGPIEGFEEVKPMVFAGIYPIDSEDFEELRFSLEKLRLNDASLVFEPESSAALGFGFRCGFLGMLHMEIVQERLDREFNMNVITTVPNVSYFGYSKKEPEVPILINNPSEMM…
NZ_LNOG01000001.1	fig|6666666.242113.peg.132	peg	NZ_LNOG01000001.1_140375_139899	140375	139899	-	hypothetical protein				atgatgataaaaacagcacaaatattaagctttttagtattgttaggaatgttttcttcaacaaatgctcagattaaaagcaatcttacttctggtggaaattcggaaaccaaggaggaaagaatgaatgattaccacaaagcaagagttgatattcttgtcaaaaatcttgagttgaatgaaaatcaggaaaaggctttcagagaagtttataaagattatgaagaaagccagatgtacgtaatgagggaatttagaaataaatataataagcctgaactttctgaagaagaaacaaaggaaaaaatttatacaggttttgatgtttcccagaaattattgaacaacaaaagaatctatacagataagcttttgaaggttttgactcctaaacaactt…	MMIKTAQILSFLVLLGMFSSTNAQIKSNLTSGGNSETKEERMNDYHKARVDILVKNLELNENQEKAFREVYKDYEESQMYVMREFRNKYNKPELSEEETKEKIYTGFDVSQKLLNNKRIYTDKLLKVLTPKQLDKMFEMEKRLGRKIMDKKHQEEEKK
NZ_LNOG01000001.1	fig|6666666.242113.peg.133	peg	NZ_LNOG01000001.1_140935_140375	140935	140375	-	hypothetical protein				atgaaaaagacagatattgaagattttgaacgccgtaatatttacgatgttcctgaaggctttttcaaagatatgcagaataatgtccttgaaaaagttgcagaacatgaaaagcctaaaggaaagatacttccaatgagagtgctatctggtattgcagcttctctggctcttattgtaggaactattttattctattatagtaacaataatactatgcaaacaaaggagaaaatagttgacagagaaatattagcagagaatatacagcctaaaattgctgaaaattcttatagcaaagaagagccttctgatgaaggttccggtgaagaaattgcagaaaatcaaaaaaaatctcatgatgaatttaacttttcagaaaattctgcatctaactct…	MKKTDIEDFERRNIYDVPEGFFKDMQNNVLEKVAEHEKPKGKILPMRVLSGIAASLALIVGTILFYYSNNNTMQTKEKIVDREILAENIQPKIAENSYSKEEPSDEGSGEEIAENQKKSHDEFNFSENSASNSKKETLTDSKNTYNGPKVINVVDNKFDKALSNLSSQELAEQSKKYEIDTYLDLY
NZ_LNOG01000001.1	fig|6666666.242113.peg.134	peg	NZ_LNOG01000001.1_141510_140953	141510	140953	-	RNA polymerase ECF-type sigma factor		FIG00937790	ff	atgaaaatcgatgaggggctcattattgaaaaaatgaagtctccgaagacccgtgaagagggacttcggaagcttatgagtgcctatcagagtcgattatactggcatatcagaaggctggtggttcagcatgatgatgctcaggatttgttacaggatacatttgtaaaagtttaccataattttgataaatttaagggtggtagtcagctatatacatggctatatcgtattgctacaaatgaagctttgcagcacctgaataaaataaagaaaatgcagctgacagatgaaggagcagagtattatctgcagaatgctgttgcagaaaacgcaaagcacaatgctgaagaattagaaattatgttacagaaggcaattcagtgtcttcctgaaaaa…	MKIDEGLIIEKMKSPKTREEGLRKLMSAYQSRLYWHIRRLVVQHDDAQDLLQDTFVKVYHNFDKFKGGSQLYTWLYRIATNEALQHLNKIKKMQLTDEGAEYYLQNAVAENAKHNAEELEIMLQKAIQCLPEKQRLVFTLKYYDDLPYEEMSKILDMSVGTLKTNYHYAKEKVTEYLRQNIEEFE
NZ_LNOG01000001.1	fig|6666666.242113.peg.135	peg	NZ_LNOG01000001.1_142844_141630	142844	141630	-	major facilitator family transporter				atgaaaaaagcagcttatattggatgtctcactttaatcggaattattagtacagagtttggagttatcagtatccttcctcagatctcagaatattacaatgtttctatagataaagccggtagtcttttaagtattttttccattacaatagccattaccggatcaattattacacttcttacctcgggattcaaccggaaaaagattatgcttatagccatgattttatttttagtgtcggatattttatcgattatggccccaccgtttggggttttacttgtagtaagaatgttgcctgcttttcttcaacccacatgtattgctgcggcgatttatgcagcagtagctttgggagacgataagtataagaatgaacttataggtatagttata…	MKKAAYIGCLTLIGIISTEFGVISILPQISEYYNVSIDKAGSLLSIFSITIAITGSIITLLTSGFNRKKIMLIAMILFLVSDILSIMAPPFGVLLVVRMLPAFLQPTCIAAAIYAAVALGDDKYKNELIGIVISGIAIASVVTVPLSGYVSGVFQQWQAAYVLQAIISLITIVIIYKMLPSVPAPKETTSLKKQLIILKDPVFILSMVFNLFLITAWFCTYSYIAEYLQKSLGMDEKTTSYMIFLFGVMGVASNWVARKMLNKRMMPAVVLFSLGTIVLPLLLNFNTSPILTISIISLWGFWYGPCVMIAVVYMVSNAPSYALEFANSLQNSTGNLGVALGTSVGGWIIVSKGISVTPWIGAGFGIVSLAILAINSYLKKNREQNSNDKIHETEFLPEQ…
NZ_LNOG01000001.1	fig|6666666.242113.peg.136	peg	NZ_LNOG01000001.1_142931_143305	142931	143305	+	Transcriptional regulator, HxlR family		FIG00906075	ff	atgggaaaaataaaagaaacatcaaccaataatataaacaaacaatacattatagaatgtgatactccttatgctatctcacagattggaggacggtggaagcttcttattttgtgtcagttagagggcggaaaaaaacgctttggagagcttcataagagcatttgcaatattaccgaacgaatgcttaccacacagctccgagaacttgaaaaaagcagtattataaaaagaacagtatatgctgaagttccgcctcgggtggaatatgaatatacagaaatggggctggagctggttcctattttaaaacaactaggctgttggggcgccagaattcgcaagattgcaaaagaagaatcctctgaagaataa	MGKIKETSTNNINKQYIIECDTPYAISQIGGRWKLLILCQLEGGKKRFGELHKSICNITERMLTTQLRELEKSSIIKRTVYAEVPPRVEYEYTEMGLELVPILKQLGCWGARIRKIAKEESSEE
NZ_LNOG01000001.1	fig|6666666.242113.peg.137	peg	NZ_LNOG01000001.1_143342_144094	143342	144094	+	FIG137884: hypothetical protein		FIG00896816	isu;Coenzyme_A_Biosynthesis_cluster	atgacgacagtaataataggctcagggaatgttgcctggcacatggctaaagcctttaaagaagcgggaatagatcttattcagctttatggaagaaatgaacaggaactaaaaaaattatccttagaaattaatgttgaatattcaactaatcagctaaaactggcagatttttatcttatatgtaccagtgataaagcaatagctgaagtttctaaacaaataccatatgaacaagctcttgtggcgcacacttcaggatcgttatcgcgtgatgtactggaaggatcataccgaaaagctagtttttatccgctgcagactttttctaaaagcagaaaattagactactcaaaaattcctctttttgtagatgcagggtgggagagtgacaatatt…	MTTVIIGSGNVAWHMAKAFKEAGIDLIQLYGRNEQELKKLSLEINVEYSTNQLKLADFYLICTSDKAIAEVSKQIPYEQALVAHTSGSLSRDVLEGSYRKASFYPLQTFSKSRKLDYSKIPLFVDAGWESDNILLTDLAKKISTNVMRINHEQRKQMHLSAVFACNFVNHLYAQAEIICKQNDISFNYLLPLIEETADKIKTISPKDAQTGPAVRNDQNIIKFQENLIVNPNQLNIYKILTESITKMYEL
NZ_LNOG01000001.1	fig|6666666.242113.peg.138	peg	NZ_LNOG01000001.1_144084_144602	144084	144602	+	3-deoxy-D-manno-octulosonate 8-phosphate phosphatase (EC 3.1.3.45)		FIG00000742	ff	atgagctataaagagaatctgaaaaatataaaagcattagtatttgatgtagacggtgttttcactgatggatcaatcatcctgcaacctgatggaagcatgagtcgtattatgaatgttctggacggatatgccattgtaaaagctataaaagaaggctttgtaattggtattattaccggaggaaacgatcctatggtaaaaaacagaatgcaatatcttggagtaacggatatttacatgaaatctcatgataaaatggaggattttgaagattttgtttcaaaataccagtttgagaatcatgaaattttatttatgggcgatgatattccggataaatacgtcatggaaaaagtaggaattgcagcatgtccaattaatgcagtcccggaagta…	MSYKENLKNIKALVFDVDGVFTDGSIILQPDGSMSRIMNVLDGYAIVKAIKEGFVIGIITGGNDPMVKNRMQYLGVTDIYMKSHDKMEDFEDFVSKYQFENHEILFMGDDIPDKYVMEKVGIAACPINAVPEVKEISHYISNIHGGKGCVRDVVEQVIKAQGKWHDDNTQSI
NZ_LNOG01000001.1	fig|6666666.242113.peg.139	peg	NZ_LNOG01000001.1_144627_145187	144627	145187	+	Septum formation protein Maf		FIG00021845	isu;Bacterial_cell_division_cluster isu;Bacterial_Cell_Division isu;CBSS-354.1.peg.2917 isu;Bacterial_Cytoskeleton	atgaagattttattagcttcacaatctccgagaagaaaagagcttatttcggctcttggctatgattttagcactgtaaaaattgattgtgaggaaatctatccggaatcattactggctacagaaataccggcttatttggccgaattaaaggcaaaagcatatactgccataaaaaatgacgaaatccttattaccgcagatactattgtggtacaagatggagaagtactgggaaaaccaaaaggagaggagggtgcaagagaaatgttgagaaaactctccggaaaaatacatcaggtaattacggctgtccgcatttcatcaggtgaaaaattctttacatatacagatattgctgatgttgagatggaagatatttcggaagaggaaatagat…	MKILLASQSPRRKELISALGYDFSTVKIDCEEIYPESLLATEIPAYLAELKAKAYTAIKNDEILITADTIVVQDGEVLGKPKGEEGAREMLRKLSGKIHQVITAVRISSGEKFFTYTDIADVEMEDISEEEIDFYIRNYKPMDKAGAYGIQEWLGMAKIKRINGSFYTIMGLPTHLVYKGLKEFGL
NZ_LNOG01000001.1	fig|6666666.242113.peg.140	peg	NZ_LNOG01000001.1_146061_145384	146061	145384	-	TsaB protein, required for threonylcarbamoyladenosine (t(6)A) formation in tRNA		FIG00000247	isu;Bacterial_RNA-metabolizing_Zn-dependent_hydrolases isu;Conserved_gene_cluster_associated_with_Met-tRNA_formyltransferase isu;YgjD_and_YeaZ isu;Ribosome_biogenesis_bacterial isu;YjeE	atgaaaattttatatctggaaacttcttctaaaaactgctcggtggcaatttctgatgacgagaaattgttgagcctttgtgaggaaacttccgaaaattataaacaatctgaaagtctgcattcctttgtagaatgggctttagaaggagctgagcttagccttaaagatatagaagctgtatgtctgggcaaaggaccaggttcttatactggtttgcgaattggagcagcttctgctaaaggattttgtttcggtttgaatattcctttggtaactgttaactctcttgatgcgatggctgaaccctatttcaatggtgaatatgattatatcattcctatgatggatgcccgcagaatggaagtttataccaaagtgtttaatcagaaagggaaa…	MKILYLETSSKNCSVAISDDEKLLSLCEETSENYKQSESLHSFVEWALEGAELSLKDIEAVCLGKGPGSYTGLRIGAASAKGFCFGLNIPLVTVNSLDAMAEPYFNGEYDYIIPMMDARRMEVYTKVFNQKGKELSPTEAKILDESSFSEYQDYKVLFVGDGAKKSQEILQLSKAEYKDEIYPSAQYLVRKGSEAVKNKNFEDIAYFEPFYLKDFQGVKKKSTGN
NZ_LNOG01000001.1	fig|6666666.242113.peg.141	peg	NZ_LNOG01000001.1_146863_146114	146863	146114	-	Oxidoreductase, short chain dehydrogenase/reductase family		FIG00445780	ff	atgagaacagcattcataaccggagcaacatccggaataggaaaagcagcagcgacaagacttgctggtgaaaactacagacttattctttgtggaagaagaaaagaaattcttgaagaacttgctggagaactggcgcaaaaaacggatgtatatacacttactttcgatgtccgaaattttgaagaagtacagaatgctatcgcaagccttcctgcagaatggcaagctatagatattctcattaataatgccgggaatgcacatggtttggaaccacttgcagagggtaaagtttctgattgggatatgatgatggatgggaatgtaaaagggcttttatatgtgtctagatgcattatccccggtatgaaagaaagagcttccggacatatcatc…	MRTAFITGATSGIGKAAATRLAGENYRLILCGRRKEILEELAGELAQKTDVYTLTFDVRNFEEVQNAIASLPAEWQAIDILINNAGNAHGLEPLAEGKVSDWDMMMDGNVKGLLYVSRCIIPGMKERASGHIINISSVAALQTYANGVVYCASKKAVKTISEGMRLELTEFGIKITDLAPGAVETEFSEIRFKGDKDRAATVYAGYEALKAEDIADVVSYVINAPKHVTIADMTIYPSAQASPTQIFRK
NZ_LNOG01000001.1	fig|6666666.242113.peg.142	peg	NZ_LNOG01000001.1_147307_146945	147307	146945	-	hypothetical protein				atggctgaacataatgattttgggaagttggcagaagaacaggctgtcatttttttaaagcaaaatcattatctgattttagcccgaaactggtactggcaaaaagctgaaatagacattattgccagaaagggcaatattatccatattgttgaagtaaaagccagaagttcagatgactttatcacacctgaggaagcagttaataggaaaaagagaaaattactgattatggctgcgaatgaatttgtacaaaatctggaagaagaagtagaagtccaatttgatattatcagtatcctgtctgaaaacggaaaatttacccttgaatatatagatgatgctttcgaaagcattgattga	MAEHNDFGKLAEEQAVIFLKQNHYLILARNWYWQKAEIDIIARKGNIIHIVEVKARSSDDFITPEEAVNRKKRKLLIMAANEFVQNLEEEVEVQFDIISILSENGKFTLEYIDDAFESID
NZ_LNOG01000001.1	fig|6666666.242113.peg.143	peg	NZ_LNOG01000001.1_148242_147313	148242	147313	-	Muramoyltetrapeptide carboxypeptidase (EC 3.4.17.13)		FIG00004788	idu(1);Murein_Hydrolases idu(1);Recycling_of_Peptidoglycan_Amino_Acids idu(1);Metallocarboxypeptidases_(EC_3.4.17.-)	atgaaagaaattatcttccctgaaaagactaaaaaaggaagttctattgctgttataactcctgcgggagccatagaacaaggacagctggataaaactttagagcttataaaaagcaaaggtttcgaagctgttttaggccctaatgtttatgctaaatatagcaatggctataattacggaggaacacctgaagagagattaaaagaccttcaatgggctttggatggtgattttggagcaatctggacaacacgtggcggatatggatgtgcacagcttctgcaacatattaatcttaaaaaatataaacaaaaccctaaatatcttatcggatattctgatgttaccgtgttacagagctatttgctgaagaatggatttgcttcaatccatgga…	MKEIIFPEKTKKGSSIAVITPAGAIEQGQLDKTLELIKSKGFEAVLGPNVYAKYSNGYNYGGTPEERLKDLQWALDGDFGAIWTTRGGYGCAQLLQHINLKKYKQNPKYLIGYSDVTVLQSYLLKNGFASIHGQSIKTSSQGVSEASYEGIFNILNGKNLKYEAEDIPFNKKGKAKGQLVGGNLAMIYSVMGSKYSFDFNDKILFIEDIGEQFYALDRMLMNLELNGVFGRIKGLIVGGMTGMGDEKTNEHYEASFDPMAYEIIAQKLDKYDFPIAYGLPNGHIFDNQPLIIGAEVEMNVKDKAQITFK
NZ_LNOG01000001.1	fig|6666666.242113.peg.144	peg	NZ_LNOG01000001.1_148934_148242	148934	148242	-	Lysine exporter protein (LYSE/YGGA)		FIG01431519	ff	atgttagaactaattttatctgctgtaggattaggcattatgcttagcctggtcttcattggacctatctttttcctgttgattgaaactagttttacacggggccccagacatgcattggctctagatctaggtgttatattagctgatattacctgtattgtggcggcctattacagcagtcacgatctggtaaccattatagaccggcatcccagcttttacagaattacagctttcattgttcttatgtatgcggtttttatgatcctcaccaagacaaaaatgcatgtggaaggagaacaaaagcttattagtcagaactattttaagacctttatcaatggttttctttttaatattctgaatataggggtagtacttttttggcttgtaaca…	MLELILSAVGLGIMLSLVFIGPIFFLLIETSFTRGPRHALALDLGVILADITCIVAAYYSSHDLVTIIDRHPSFYRITAFIVLMYAVFMILTKTKMHVEGEQKLISQNYFKTFINGFLFNILNIGVVLFWLVTVISVRKNYPRADEFLLYIGLVILTYLCIDVFKILLAKQFHNKLNDKVANKIRKLVGFILVAFSVFIFLQSFKKFNQFDKKLEESGYHKLDHNTDQKK
NZ_LNOG01000001.1	fig|6666666.242113.peg.145	peg	NZ_LNOG01000001.1_151094_148941	151094	148941	-	3'-to-5' exoribonuclease RNase R		FIG00000308	isu;RNA_processing_and_degradation,_bacterial	atgcctaagaagaagagaaatataagtaaaaaaaataatgataaattacatgatattggaaggttgattgtaagattcatgtctaagaaaacttctaaaatctataactataaacagattgctgagggcatagagtttaaaaacccaagacaacgcgagcaggttatacaatcattacatatcttgctggcagaaaataagattaaagaggtagaaaaaggtagatatattctgaatattgaaataagtgatacccttactggtgtaatagattttaatcagtccgggaatgcttatgtaaaagtagatggtgtaagtgatgatatcttcatacaccagaaaaatgttaagaatgccctacagggagataaggttacaatagtaccatttcattttaaa…	MPKKKRNISKKNNDKLHDIGRLIVRFMSKKTSKIYNYKQIAEGIEFKNPRQREQVIQSLHILLAENKIKEVEKGRYILNIEISDTLTGVIDFNQSGNAYVKVDGVSDDIFIHQKNVKNALQGDKVTIVPFHFKGKKLEGAVVDVIERSRTQFVGTFQYIASKDFGFVIFDKKIINTDIFIPKTKFNGAKDGDKVIVKMLGWDDKSKNPEGEIVDVLGHPGEHETEIHAILAEYGLPYNFPPEVEAEAQKIDKTLSEQEIAKRWDMRDILTFTIDPKDAKDFDDALSLRKLENGNIEVGVHIADVSYYVQPGTLLDQEAYDRATSVYLVDRVVPMLPEVLSNELCSLRPNEDKFTFSAVFELNDKAEIQKQWFGRTVINSDRRFSYEEAQERIETKEGDL…
NZ_LNOG01000001.1	fig|6666666.242113.peg.146	peg	NZ_LNOG01000001.1_151566_151135	151566	151135	-	Ribose 5-phosphate isomerase B (EC 5.3.1.6)		FIG00134342	isu;D-ribose_utilization isu;Calvin-Benson_cycle isu;Pentose_phosphate_pathway	atgaaaaagattgctattgccggagaccatgctggttttgaatataaagaaatcataataaagcaccttgaaggtaaatatgaggttaaagatttcggaacctactctactgacagtgtagattatccggattttgtacatcctgcagcttccgctgttgaaaatggagagtttgaattgggaattctgatttgtggaagcggaaacggagtacaaattactgctaacaaacaccagggaataagatgtgcattatgctgggaagtagaaatagcagaattagcaagacaacacaatgatgcaaatatgatatctatccctgcgagatttgtttctgaagatttagcaaagcaaatggtagatacttttcttacaacagattttgaaggagggagacac…	MKKIAIAGDHAGFEYKEIIIKHLEGKYEVKDFGTYSTDSVDYPDFVHPAASAVENGEFELGILICGSGNGVQITANKHQGIRCALCWEVEIAELARQHNDANMISIPARFVSEDLAKQMVDTFLTTDFEGGRHQNRVNKIKFC
NZ_LNOG01000001.1	fig|6666666.242113.peg.147	peg	NZ_LNOG01000001.1_152217_153407	152217	153407	+	Phosphoglycerate kinase (EC 2.7.2.3)		FIG00054459	isu;Entner-Doudoroff_Pathway icw(1);Calvin-Benson_cycle isu;Glycolysis_and_Gluconeogenesis,_including_Archaeal_enzymes isu;Glycolysis_and_Gluconeogenesis	atgaaaagcattaatgaatttaatttttctggaaagaaggcattgatccgtgtggattttaatgttcctcagaatgaagaaggcaaggttacagataataccagaattgtagctgctaaaccaactattgataaagtactaaatgacggtgcatctgttatactaatgacacatcttggaagaccaaaagggcaaaaagatcctaaattttctcttgaagctatagttgaagaagtttcaaatgttttgggcaaacctgttaaatttgcaaaagattgtataggtactattgctgaagaagctgttgctggattaaggcctggagaagttcttcttttagaaaatttaaggtattataacgaggaagaggaaggaaataaagactttgctggccagttg…	MKSINEFNFSGKKALIRVDFNVPQNEEGKVTDNTRIVAAKPTIDKVLNDGASVILMTHLGRPKGQKDPKFSLEAIVEEVSNVLGKPVKFAKDCIGTIAEEAVAGLRPGEVLLLENLRYYNEEEEGNKDFAGQLAKLGDIYINDAFGTAHRKHASTAVIAEFFPENKTFGFLMAQELDAIDKVLHNGERPITAILGGSKVSSKITIIENILPAVDNLIIGGGMAFTFIKAKGGHIGNSLVEDDKQELALQILKSAAENNVKVYLPIDVVAAKEFNNDAESKQFDAYDIPEGWMGLDAGEKTSEKFNDVVLSSKTILWNGPLGVFEMPNFATGTIKLGDSIAEATELNAFSLVGGGDSVAFAKQYGYDEKVSYVSTGGGAMLESLEGKELPGVAAIRN
NZ_LNOG01000001.1	fig|6666666.242113.peg.148	peg	NZ_LNOG01000001.1_153424_153879	153424	153879	+	predicted flavin-nucleotide-binding protein structurally related to pyridoxine 5'-phosphate oxidase		FIG01367318	ff	atggaactttcaaatgaaataaaagattcagttcacaaaagtgttttgtgttggttggctacttcatcggtggataatattccaaatgtatcaccgaaagaaatttttagttattgcaatgataaaataattatagcaaatatagcttctcctaaatctgttgaaaatattaggatgaataaaaatgtatgtataagttttatagatattttagttcagaaaggatttcagataaaaggggaggggagaatcgttacaaataaggaagctgattttgaaaattacaaatctattcttgaagaaatgacagaaggaaaatttccttttcattcagttattgaaattgttccattggaattcaataaaataattgctcctcgatattttttatttcctgaa…	MELSNEIKDSVHKSVLCWLATSSVDNIPNVSPKEIFSYCNDKIIIANIASPKSVENIRMNKNVCISFIDILVQKGFQIKGEGRIVTNKEADFENYKSILEEMTEGKFPFHSVIEIVPLEFNKIIAPRYFLFPETTEEEQIESAKKTYGFIK
NZ_LNOG01000001.1	fig|6666666.242113.peg.149	peg	NZ_LNOG01000001.1_154801_153989,NZ_LNOG01000001.1_153985_153947	154801	153947	-	SAM-dependent methyltransferases		FIG01963302	ff	atgaaaataaaagatttattcctcactcaggaagaatttgaagtaaaagaaatatcgaaaggaattctaaagacattcccggttcccgaaaatctatcaaaatattacgagagtaaagattacatttcgcaccatcaggaagacaaatctttaaaaacaaagatttataaattctttcaacaattcaatttaaaatacaaaaaatctattttagatgcagaagtaaaaacaggaaacaagatcttggattacggatgtggtgccggagagtttcttaattttataaaaaccagctatgaaatctatggcatagaaccaaatgaaagtgccaggaatgctgcaaaacaaaaaacaggagaagcaaatattaaaaatagtctttccgaaattgaagattat…	MKIKDLFLTQEEFEVKEISKGILKTFPVPENLSKYYESKDYISHHQEDKSLKTKIYKFFQQFNLKYKKSILDAEVKTGNKILDYGCGAGEFLNFIKTSYEIYGIEPNESARNAAKQKTGEANIKNSLSEIEDYSLDAMTLWHVFEHIDNYEGFLEEVYKKIKPKGKLIIAVPNYKSHDAEYYKEYWAAYDVPRHIFHFSKEGIKSIFNNGRWSLKKISPLLLDSYYISIISEKYKKNSFSWLKGGIRGAISNNKASKTGDFSSLIYIIEKKxKIKIRPVSEGRF
NZ_LNOG01000001.1	fig|6666666.242113.peg.150	peg	NZ_LNOG01000001.1_156770_154908	156770	154908	-	tRNA uridine 5-carboxymethylaminomethyl modification enzyme GidA		FIG00000576	isu;RNA_modification_and_chromosome_partitioning_cluster isu;tRNAmodification_position_34 isu;tRNA_modification_Bacteria isu;Cell_Division_Subsystem_including_YidCD isu;mnm5U34_biosynthesis_bacteria	atgatcgatcaaatatatgatgtaatagtagttggagcaggtcacgctggttgtgaagctgcagccgctgcagccaatttaggttccaaaactttattggttacaatgaatatgcagaccattgggcaaatgagctgcaacccagcaatgggaggaattgccaaaggacaaattgtaagagagatagatgcaatgggaggatactccgggattgttgcagataaaagtgctatacaattcaaaatgctgaatctatctaaaggacctgctatgtggtccccaagaactcaaaatgacagaatgctttttgctgcagaatggaggtcaatgctagagcagactcctaacctggactttttccaggacatggtaaaaagtctgataatagaaaacaataaa…	MIDQIYDVIVVGAGHAGCEAAAAAANLGSKTLLVTMNMQTIGQMSCNPAMGGIAKGQIVREIDAMGGYSGIVADKSAIQFKMLNLSKGPAMWSPRTQNDRMLFAAEWRSMLEQTPNLDFFQDMVKSLIIENNKVAGVVTSLGIEIKAKAVVLTNGTFLNGLIHVGDKQLGGGRMGEPRAFGITEQLESLGFEAGRMKTGTPPRIDGRSLDYSKMEEQPGDENPQKFSYLDTPKLREQRSCHITYTNEIVHDILRSGFDRSPMFNGTIQSIGPRYCPSIEDKINRFAERNRHQLFVEPEGWNTIEIYVNGFSSSLPEDVQIKAMRHIPGFENVKVFRPGYAIEYDYFPPTQLKHTLETKLIDNLYFAGQINGTTGYEEAAGQGLIAGINAHNKVADKEEF…
NZ_LNOG01000001.1	fig|6666666.242113.peg.151	peg	NZ_LNOG01000001.1_157204_156797	157204	156797	-	Metal-dependent hydrolase YbeY, involved in rRNA and/or ribosome maturation and assembly		FIG01954455	isu;Glycyl-tRNA_synthetase_containing_cluster isu;CBSS-56780.10.peg.1536	atgataaattacttttatgaaaatgtagctccgatttcgaatgaagaaaagagagcagaatggttagaaaaactgattctggaagaaggtaaaaaaccaggagatattaattatattttatgtgatgatgaatatcttttagagataaaccgccagtatctggaccatgattattatactgacattattactttcgattattgtaaaggcaaaataatatccggtgatattttcttatctttgcaacgcgttttagataatgcatccatgcttgaaacaaagcaggaagaagaattaaaccgggttttagctcatggtattttgcacctttgcggttataaagataaaacagaagaagagcaaaaaacaatgcggtctaaagaggattattacatagga…	MINYFYENVAPISNEEKRAEWLEKLILEEGKKPGDINYILCDDEYLLEINRQYLDHDYYTDIITFDYCKGKIISGDIFLSLQRVLDNASMLETKQEEELNRVLAHGILHLCGYKDKTEEEQKTMRSKEDYYIGKY
NZ_LNOG01000001.1	fig|6666666.242113.peg.152	peg	NZ_LNOG01000001.1_159415_157265	159415	157265	-	putative patatin-like phospholipase		FIG00012254	ff	atgaaaaaactatttctttttcttggggttattataagcatctttagctattctcaggttaaagaaaatttagttatccctccgcatcctaaaataggattatcgctaagtggtggtggtgcaaaaggctttgctcatataggagttttgaaagttctggattctatgggagtcaaagtagattatattggcggaaccagtatgggtgcaattattggaggcttatatgcaaccggatataccggaaaagatattgaaaacattatactaaatacggatttttataatgtattgagcagttcaagcccacgccagcaaacctcatttttcagtaaaaatgtagacaagtatcttttgaagatcccgatacaaaagggaaaaattgtattaccttcaagt…	MKKLFLFLGVIISIFSYSQVKENLVIPPHPKIGLSLSGGGAKGFAHIGVLKVLDSMGVKVDYIGGTSMGAIIGGLYATGYTGKDIENIILNTDFYNVLSSSSPRQQTSFFSKNVDKYLLKIPIQKGKIVLPSSISSGQKNLAMFKELFQNYSSVQDFSKLPIPFFCIATNIETGGVKQLESGDLSQAIMASSAFPGLLDPVKIGDSLYVDGGITINYPSGPLKKKGMDIVIGVNLDQGFEKRDQLNNIVSILNQIITFGISKETRKQLPYTDVNIQPVLTGVNVTSFEEKDKTIKAGYDETLRYSGILRQLPKKDLPVVTDKKIILSEVYKIDAFEVENDNIYNKDYIKGKMGLKIPSRYTYSNINNKIDQLYATNNYSFINYDIVNENGRNILKLNVA…
NZ_LNOG01000001.1	fig|6666666.242113.peg.153	peg	NZ_LNOG01000001.1_161919_159472	161919	159472	-	UDP-N-acetylmuramoylalanyl-D-glutamyl-2,6-diaminopimelate--D-alanyl-D-alanine ligase (EC 6.3.2.10) / Alanine racemase (EC 5.1.1.1)		FIG01966483	isu;Pyruvate_Alanine_Serine_Interconversions idu(1);Peptidoglycan_biosynthesis--gjo isu;Alanine_biosynthesis idu(1);Methicillin_resistance_in_Staphylococci idu(1);Peptidoglycan_Biosynthesis	atgaaatatactgcacaggagttagcttcaatgaccaactcccggattaccggaaataaaaatgaagttgttgaacaattaattttcgacagcaggctaattttttcatcaaaaaataatgccttcattgctctgaagactcagaaaaataatggttccaaatatattaaagaagctatagaaaaagggataaaagtaattatagccgacgaaatagaaccttccggacaggatataacctggatcataacttctgatacgcagaattttcttagacagttagcacgtcatcatctacaaaatataaatataaaaaccattggtattaccggaagtaatggtaaaactattgtaaaagaatggttatatcaatgtttgtgggatgaaatgagaactgta…	MKYTAQELASMTNSRITGNKNEVVEQLIFDSRLIFSSKNNAFIALKTQKNNGSKYIKEAIEKGIKVIIADEIEPSGQDITWIITSDTQNFLRQLARHHLQNINIKTIGITGSNGKTIVKEWLYQCLWDEMRTVKSPKSYNSQIGLPLSILQANNDDELGIFEVGISKPHEMEKQSEVFSPQIGVFTHLGSAHSEYFENEEQLLNEKLKLFEKSEVIIYNGDHPLVKSKIQSLYNNKTLISYGLDISNDILIESPIDQKEAFNIKLLDGYIQIPFTNRDQATLHNALAVIAVLNFLKIPPSKIVDKINNLQAVEMRMESIKGERDNLIINDSYNLDLDSLKIALSTLNQYGNKSQKVLVLTDIHDVKDHSEHLYHIVADLVNEHLLGKIYLIGTEITKFA…
NZ_LNOG01000001.1	fig|6666666.242113.peg.154	peg	NZ_LNOG01000001.1_162464_161916	162464	161916	-	Thymidine kinase (EC 2.7.1.21)		FIG00000655	isu;pyrimidine_conversions	atggaagtgatatgtggctcaatgttttccggtaaaacggaagagctaatcaggcgtctgcgcagagcagaaatggcaggtcagcaagtagaaatttttaaaccaaaaattgatgttcgttactccgatgaagatatcgtttcgcacaacgataacaaaatccggagtacagctgtagatactcctaatgaaattctgttactgggatccaattgtgatgtagtgggtattgatgaagcacaattttttgatgaaagtgttgtagaagtagccaatcagttagccaatagtggaacaagagttgttattgccgggctggatatggactttatgggtcgcccttttggtcctatgcctaaccttatggcaacagctgaatatgttacaaaagttcatgcc…	MEVICGSMFSGKTEELIRRLRRAEMAGQQVEIFKPKIDVRYSDEDIVSHNDNKIRSTAVDTPNEILLLGSNCDVVGIDEAQFFDESVVEVANQLANSGTRVVIAGLDMDFMGRPFGPMPNLMATAEYVTKVHAICKRTGNLANYSLRTSASKDLVQLGETDSYEAVSRRIFWEEMQKQDKNK
NZ_LNOG01000001.1	fig|6666666.242113.peg.155	peg	NZ_LNOG01000001.1_162559_163704	162559	163704	+	hypothetical protein				atgcaaaactctcatgacattcaggacaggatccttgaagacgtaaaaaaaattgcctctgatatcgcttctgttgaatcgatggcaggattaattactaattatcagaaagttcaggagctatatgaaaaagtagcttttctgaaaatgttggaagtagaaagtattgatatccatcagagaaaaaatgaattggaagctatgattgaggctaatcctgctcatgataaatctgaagaggctcttgaaaaagaaagagaggtggaagctgaatttgaagaagatcttagtaaagatgaagcttctgcagaaattgctgatgaagaaataccaacagaaaaagtaaatgctgtggttccgaaaacagagaatattatagaaaatgattattctgaggaa…	MQNSHDIQDRILEDVKKIASDIASVESMAGLITNYQKVQELYEKVAFLKMLEVESIDIHQRKNELEAMIEANPAHDKSEEALEKEREVEAEFEEDLSKDEASAEIADEEIPTEKVNAVVPKTENIIENDYSEEEEYVNTLEKDQHESPEEIVAEDEQTEPVAETEEICEESKEDASITETEPVITEEETVVAVAAAAAEEGRGNETETTEEAISTEEEHADEEKEVAKEPEYQIKELFVREEEGSAQMDEEAAHKVKLASIKGLKPISREEITNITENNEVPEKANQYVNTEENTAFTPTNANTSVQTGQFRLDLNDRMAFLKKLFNNDEVEMKYVLERLNEARTLDDAKEYLSDLYYDRDWKPVDEYAQRLWSLVESRFR
NZ_LNOG01000001.1	fig|6666666.242113.peg.156	peg	NZ_LNOG01000001.1_163704_164378	163704	164378	+	rRNA small subunit methyltransferase I		FIG00000260	isu;Heat_shock_dnaK_gene_cluster_extended isu;16S_rRNA_modification_within_P_site_of_ribosome	atgagtggcatattatactttgtaccaacaccggtaggcaatctggaagatatgactttcagagcaataaaagttttaaaagaagtcgattatatactttgtgaagatacccgtacttcaggaattcttcttaaacattatgagatatctaagccactgaaatcatatcatttgcataatgaacatcaggctaccgaaaaagttgttcaggatcttaaaaatggacagaatgtagccattattactgatgccgggactcccggaatatctgaccccggctatcttctggcaaaagcaggacgcgataatgatcttgaaatgatctgccttcccggagcaacagcttttgttcctgctttagttgtttccggacttcctaatcacgatttctatttcgct…	MSGILYFVPTPVGNLEDMTFRAIKVLKEVDYILCEDTRTSGILLKHYEISKPLKSYHLHNEHQATEKVVQDLKNGQNVAIITDAGTPGISDPGYLLAKAGRDNDLEMICLPGATAFVPALVVSGLPNHDFYFAGFLPQKKGRQTKLKQLAEEKKTIVLYESPHKINTTLEQIKEFFGEQTQISLSREISKKFEETKRGTIDELIEFSKSKTLKGEIVLIVNNSI
NZ_LNOG01000001.1	fig|6666666.242113.peg.157	peg	NZ_LNOG01000001.1_164419_165753	164419	165753	+	Alpha-L-fucosidase (EC 3.2.1.51)		FIG00038920	ff	atgctgaaaaaaacattattaacagtattactgggaggatctcttctgggattttctcagcaaaagtaccaaccaactcaagccaacttaaaagcaagaaccgagtttcaggatgaaaaattcggaatgttcatccatttcggattatatagtgaattaggaagaggagaatgggtcatgaataatgacaagattccggttaatgattacgctaaactgaaagacttttttaatcccatcgggttcaatgccaaagaatatgtttctatggctaagaatgccggagtaaagtatattactttggttacacgccaccatgatggatttagtatgtggaatacaaagtattcagattttaatattatgaatacccctttcaaaagagatttggtaaaagaa…	MLKKTLLTVLLGGSLLGFSQQKYQPTQANLKARTEFQDEKFGMFIHFGLYSELGRGEWVMNNDKIPVNDYAKLKDFFNPIGFNAKEYVSMAKNAGVKYITLVTRHHDGFSMWNTKYSDFNIMNTPFKRDLVKELADECHKQGVKIAFYYSLLDWTRTDYSYWTGRTGKGTGRTEKGNWNDYIQFMKNQLTELLTNYGEVSGIWFDGYWDQMEEEKAGRSEKTYLDWKMPEIYELIHKLQPQCLVGNNHHITPLEGEDFQMFERDIPGQNEHGLSFQKPSQLPLETCATLNDSWGFDLKDNKNKTFKEFLNLLVNAAGSNANLLMNIGPMPNGKVPQPFINSFKEMGEWIRVYGESIYGTRGGYLPLQKWGAITQKPGKIYVHILKNNEAKAITLEKFPF…
NZ_LNOG01000001.1	fig|6666666.242113.peg.158	peg	NZ_LNOG01000001.1_165767_166510	165767	166510	+	3-oxoacyl-[acyl-carrier protein] reductase (EC 1.1.1.100)		FIG00621114	idu(4);CBSS-246196.1.peg.364 idu(4);Fatty_Acid_Biosynthesis_FASII	atgaaactattagaaggaaaagtagcccttattacaggagcaacccgtggaatcgggagaggtatagcagaagtttttgctcaacagggagcaaaagttgcttttacctatgcaggttctgtagataaagcgaaagaattagaagctgcattaagctctgttacccaaataaaaggatatcagtcggatgcttctgattatgatgcagcacagaagttggtagatgatgtaatggcggaattcggacagatagatatcctgattaataatgctggaattacaagagacaaccttatgcttcgtatgtctaaagaagattgggatacaattatcaaagtaaacctggattctgtatttaaccttaccaaggccgttattaagccgatgatgaaggctaaa…	MKLLEGKVALITGATRGIGRGIAEVFAQQGAKVAFTYAGSVDKAKELEAALSSVTQIKGYQSDASDYDAAQKLVDDVMAEFGQIDILINNAGITRDNLMLRMSKEDWDTIIKVNLDSVFNLTKAVIKPMMKAKSGSIINMSSVVGVKGNAGQANYAASKAGVIGFSKSIALELGSRNIRCNVVAPGFIETEMTAVLDEKTVQGWREAIPLKRGGQPEDVANACVFLGSDMSSYITGQVMNVDGGMLT
NZ_LNOG01000001.1	fig|6666666.242113.peg.159	peg	NZ_LNOG01000001.1_166649_167824	166649	167824	+	hypothetical protein				atgaaaaaaattacttttggaaagcaacttattttaagttgtctttcaattttatttattagtttttcctgtagcaggtctgttactgattcaccagaggaaaagcctgtgattattgaggatataccaaagattacaacactttatccgggaggtttcggggttaccaatgtaacattaggaggtgagataaaagaaaaaggaaatgctaaaattattaaaaaaggagtttgttggtcaattaatggagatcctgcaattgaaaacaataactataaagaagataaagttgacagtgagggacagttttactttgctttaacgaatgaactaaaacctgcaacaaaatatttcgtaagagcctattatgaaactgcaaaaggaattacttatgggaat…	MKKITFGKQLILSCLSILFISFSCSRSVTDSPEEKPVIIEDIPKITTLYPGGFGVTNVTLGGEIKEKGNAKIIKKGVCWSINGDPAIENNNYKEDKVDSEGQFYFALTNELKPATKYFVRAYYETAKGITYGNTISFTTGATSTIKLPVNIFPTSVTLRGEVVQGETESRTVGFVYSTKSNPTVNDNKITKDIFGSASYEMVLESGLKPNTIYYVRGFVINRNGEYSYTEEKQFRTTGYFGPARGYVVYDKGETTDGWRYLETTSDLSIYNGKWGNTDKSVTETSSDLGKGLGNTERIVLSIPQGECAARTCYNIILNGFSDWFLPSTEELLIAMQSLKSINIYIKGRLWTSTERDRFNAYSIIYNETSKVYEVSTGHKELNLGVMPFRRY
NZ_LNOG01000001.1	fig|6666666.242113.peg.160	peg	NZ_LNOG01000001.1_167851_168435	167851	168435	+	5'-methylthioadenosine nucleosidase (EC 3.2.2.16) / S-adenosylhomocysteine nucleosidase (EC 3.2.2.9)			isu;Adenosyl_nucleosidases isu;Adenosyl_nucleosidases isu;Polyamine_Metabolism isu;Methionine_Degradation isu;CBSS-320388.3.peg.3759 isu;CBSS-320388.3.peg.3759 isu;Methionine_Salvage isu;Methionine_Biosynthesis	atgaaacaaataaccatcagcggaaaaacctatcataatcctgtttttgtctttgcaatggagaaagaggcaggaaatgaatttaaggatttacaattggtatttaccggaataggtaaagtaaatgcaggttattatttaatgaaatatctgtcagtaaataatccagatattattatcaacttaggaacagcaggaagtacagctttcagaagaggagatgtggtttgttgtacgcaatttgttcaaagagatatggatgtatctcctttagggatagagaggtttaaaacccctttttcggatgatgatgtagttctggattacggaatagatatagataatctaccaaaagggatctgtggtaccggagacagctttgaaactgaacacaatacc…	MKQITISGKTYHNPVFVFAMEKEAGNEFKDLQLVFTGIGKVNAGYYLMKYLSVNNPDIIINLGTAGSTAFRRGDVVCCTQFVQRDMDVSPLGIERFKTPFSDDDVVLDYGIDIDNLPKGICGTGDSFETEHNTDLYNVLDMEAYALALIAKREQIPFLCLKYISDGANDDAVEDWTQEVDKASKILREVIATRF
NZ_LNOG01000001.1	fig|6666666.242113.peg.161	peg	NZ_LNOG01000001.1_168438_169199	168438	169199	+	Prolipoprotein diacylglyceryl transferase (EC 2.4.99.-)		FIG00000985	idu(2);Lipoprotein_Biosynthesis	atgattgattttccggcaacactacatctttttggtaaagatatactcttgcatccagtattagaatcgttagggatttttctggggatgcgctattatttctttctgaagagaaaatctccggaaaaacttcctcttacaatctctctggccattattgccggagcaactgctggcgcccttttagggtcaaaaatcattggaaatctggaaaatccatatacattattttcaacagatttttcaattaaaagattttggtccaataatacgattgttggaggtttggcatttgggttaataggagtagaacttgctaaaaaaatagttggacataaagaaagcacaggagatttgattacatttcctttgatgctggcaataattattggcagaatc…	MIDFPATLHLFGKDILLHPVLESLGIFLGMRYYFFLKRKSPEKLPLTISLAIIAGATAGALLGSKIIGNLENPYTLFSTDFSIKRFWSNNTIVGGLAFGLIGVELAKKIVGHKESTGDLITFPLMLAIIIGRIGCFFTGIYEETYGLPTDSIFGMHLGDQYLRHPVALYEIAFLVLLWVILKVIQKKHFPSGFVFQIFMLSYFTFRFFLDFLKPRIEIVGNLGAIQLTCLLVIIYYIYKVNITLKSKYLAPII
NZ_LNOG01000001.1	fig|6666666.242113.peg.162	peg	NZ_LNOG01000001.1_169201_169437	169201	169437	+	hypothetical protein				atgaaccactctttaaccattttagaagtaggcggcctgggcggaatagttgtcatgatcattagtatgattgtagtggtagctttcgtttttggattagttgtagccgctattataaaactgatttatgaatcaggtggagataaaaaatactcgaagagtaacttctggcttactgtattaatcgtgatgctgatttgcggtttaattagtggagttatttgcggaggaatgtaa	MNHSLTILEVGGLGGIVVMIISMIVVVAFVFGLVVAAIIKLIYESGGDKKYSKSNFWLTVLIVMLICGLISGVICGGM
NZ_LNOG01000001.1	fig|6666666.242113.peg.163	peg	NZ_LNOG01000001.1_169450_170853	169450	170853	+	Molybdenum cofactor biosynthesis protein MoaA		FIG00002018	idu(1);ar-104-EC_Molybdenum_cofactor_biosynthesis_moaABCDE idu(1);Molybdenum_cofactor_biosynthesis	atgccagttagaaattatacttattacgattatacgacaagtctttgcccggactgtttgaaaagagtcggtgcgaaaataatcattgaagaggatgaagtttttatgacaaaaagatgtccggatcacggtttttttaaaactaaaattgctacggatgttcactattataaaaacatcagaaactataacaaagcctccgaaatacctttgcattttggtacagatgtagcatatggatgcccgtacgattgtgggttgtgtgtagatcacgaacaacacagttgtctttccattgtggaagtaacagatcgctgtaatcttacttgccctacctgctatgcaatgtcttcaccacattatggcagccatcgatcactagaggaaatagaagcaatg…	MPVRNYTYYDYTTSLCPDCLKRVGAKIIIEEDEVFMTKRCPDHGFFKTKIATDVHYYKNIRNYNKASEIPLHFGTDVAYGCPYDCGLCVDHEQHSCLSIVEVTDRCNLTCPTCYAMSSPHYGSHRSLEEIEAMFDVIVKNEGEPDVVQISGGEPTIHPEFFRIMDIAKSKPIKHLMLNTNGVRIANDPGFAEKLATYAPEFEVYLQFDSFKPEVLQDFRGKDLTDVRMKALEKLNELNLSTTLVVVLQQGKNVDEIGEIIDFALKQKCVRGITFQPVEIAGRNRNDSAHEKITLTEVRQEILNQFPILNSDDIIPVPCNPDALAMGYILKLQGEIIPLTRYINPADLLNNESKNTIVYEQDEGLKMQLIDIFSTGISVDKVQPKVNQLLCCLPEVCAPE…
NZ_LNOG01000001.1	fig|6666666.242113.peg.164	peg	NZ_LNOG01000001.1_171657_170890	171657	170890	-	5-nucleotidase SurE (EC 3.1.3.5)		FIG00000480	isu;Housecleaning_nucleoside_triphosphate_pyrophosphatases isu;Stationary_phase_repair_cluster	atgaaaaaacctttgattctggttaccaatgatgacggaataactgctccgggaattcgtaatcttgtaagttttatgaacgaaatcggagatgttgttgtcgtagctccggattctccacaaagtggaaagggacatgctattacgattaactctacattaacttatgaagagattagtatggatggtccccaaaaagattattcattaagcggaactcctgtagactgtgtaaagtttgctctggataaaatacttacccgaaaacctgatcttgttgtatcaggaattaatcatggggcaaactcttctatcaatgtaatctactccgggacaatgtccgcagctgttgaagcgggagttgaaggcttgcaggccattggcttttctttattagac…	MKKPLILVTNDDGITAPGIRNLVSFMNEIGDVVVVAPDSPQSGKGHAITINSTLTYEEISMDGPQKDYSLSGTPVDCVKFALDKILTRKPDLVVSGINHGANSSINVIYSGTMSAAVEAGVEGLQAIGFSLLDFSWDADFSQAKTFIQSIVKKVLENPIPKGIVLNVNIPKLPSEEIKGIKVCKQANAKWEESFDERVNPHGKKYYWLSGYFNNMDKSEDADETALSDGYISVVPVKFDLTAYEYIKDLQNILTF
NZ_LNOG01000001.1	fig|6666666.242113.peg.165	peg	NZ_LNOG01000001.1_171748_173874	171748	173874	+	Probable periplasmic tail-specific proteinase		FIG01429266	ff	atgtttaaaaaattctttggttttaataaactgctgttgttgtcctctttagggacacttattttttgttttaattccccgcaaaatgacgatgaaaagatgcagaccattatggttagtgtaagcaatacgctgtcgtatcttagttataatgcgaaaccaatcaacgatgcttattctcaggatgtttataaagaatattttgaaaagttagatccgagcaaaaaatactttttgcagtctgatatggatgaatttgcaaaacataaaacaaaactggatgattatctgaaaacgggtgatatcagtttcttcaaacttactaatgacagatatcttcaaaggcttgcagatatagaaaagatatcgcaggatatcttcgctaaacctattaatctg…	MFKKFFGFNKLLLLSSLGTLIFCFNSPQNDDEKMQTIMVSVSNTLSYLSYNAKPINDAYSQDVYKEYFEKLDPSKKYFLQSDMDEFAKHKTKLDDYLKTGDISFFKLTNDRYLQRLADIEKISQDIFAKPINLDENEEIIMEPKLKKNPTNQKEMYAEWKKFIKYNILQEMQTLNEKEESQKKKKDSVIAKKQKDTIKYEPLTLEQKKIKATGEIKDLVSSMFNRIKKRKKMDWFSVFYMNSYTEVFDPHTNYFSPKDKEDFDANFSGKIIGIGAQIAEKKGRLFIGPLVIGAPAWKSKQVNEGDEVLKVKPDPKKEAVNVVGMLVDEAVRLIRGAKGSEVTLTLRKKDGSVKEVKLIREEVEMEDTFAKSIVVNSPNGKKYGFIYLPSFNADFNDSKG…
NZ_LNOG01000001.1	fig|6666666.242113.peg.166	peg	NZ_LNOG01000001.1_173936_174781	173936	174781	+	Potassium efflux system KefA protein / Small-conductance mechanosensitive channel			idu(2);Potassium_homeostasis	atggagttaacattaaaagaaatcttagagtaccacatttttgcattaggacaatattcattaaccgtatatcagttgatatcctctgccgttattgttttagttggcttaggtatcgtacgcgtatttaaatcacttatttataaatccgaaaaaattgatgttggtaaaaagttcgcttttgcacagattttaaaatacattattattgtctttactgctatactggcattcagaaccttaggtgtagatgtttctccgcttttactaggaggtagtgtgatactggtgggtattggccttggtttacaaaacttgtttctggactttatatcgggtgttattatccttttggacagaagtataaaagttgatgatgtagtagagattgaaaatgtt…	MELTLKEILEYHIFALGQYSLTVYQLISSAVIVLVGLGIVRVFKSLIYKSEKIDVGKKFAFAQILKYIIIVFTAILAFRTLGVDVSPLLLGGSVILVGIGLGLQNLFLDFISGVIILLDRSIKVDDVVEIENVVGKVQQINIRTSTILTRDNKSMIIPNSILTKNKIVNMSYDDDVANFGISIGVGYDSDVDLVMKLMLEAAKEHPEVFQEKPAVARLSNFGDSSLDFSLFFNSRYLFKAEAIKSDLRLSILNKFRENNIDIPFPIRTLYTPDLLKQKENQ
NZ_LNOG01000001.1	fig|6666666.242113.peg.167	peg	NZ_LNOG01000001.1_174920_175144	174920	175144	+	hypothetical protein				atggaccggacaggaattattgtcgattatgacaataacaatatggaaatgcccggtaaaattattgaaatgggacttttgcctaatacacctttcaggatattatatcaggccccatttggtggtcctttgtatgtggaatatggagaagaacgctctaaagtagcattgagggaagaagaagctagatatattattgtggaagaattagcagatggaaaataa	MDRTGIIVDYDNNNMEMPGKIIEMGLLPNTPFRILYQAPFGGPLYVEYGEERSKVALREEEARYIIVEELADGK
NZ_LNOG01000001.1	fig|6666666.242113.peg.168	peg	NZ_LNOG01000001.1_175134_177176	175134	177176	+	Ferrous iron transport protein B		FIG00014199	isu;Campylobacter_Iron_Metabolism	atggaaaataaaaaaaaatccaccaagattttattggttggaaatccaaatgtaggaaagtctactatttttaatcagttatgtaatcgtaaccagaaaacaggtaactattccggggtaaccgtttccagtttaaaaggagattatatttataaagaaaacaaggttgaaataattgatcttcccggaacttacagtgtttatcctacttctgaggatgaagttatctgtatagagtatctgattaatgaaagaagcaactatgacggtgtattgtatgttgctgatgctctgaattttaaaaggagtttgttgttgtttgaacaaatcagagatttagggataccagtaataatggtagctaatcagattgatgaagctgaaaaaagaggttattct…	MENKKKSTKILLVGNPNVGKSTIFNQLCNRNQKTGNYSGVTVSSLKGDYIYKENKVEIIDLPGTYSVYPTSEDEVICIEYLINERSNYDGVLYVADALNFKRSLLLFEQIRDLGIPVIMVANQIDEAEKRGYSLDVQKLSEEIGVTVNLTNAKKNSGIDAVKESIHHNKFTVAEEQLFQVPAEHKSKVEEIAQKTGDKNLYKAWFQLSSTRKYVSGQHHVFQNDTNTEIKGVVPKRLQTQETLRRYDNIDQIIEKVRSKRTMLKDLLTEKLDRLMVHKFWGYVLFLVVLLVIFQSVFFLAEYPKGWIEDLFTWFSSLAATYLPEGPLNSLIAEGVLPGIGGIVVFAPQIGILMYFLYIMEDSGYMARVIFLMDRLLRPFGLNGKSIIPLVSGTACAIPA…
NZ_LNOG01000001.1	fig|6666666.242113.peg.169	peg	NZ_LNOG01000001.1_177324_177199	177324	177199	-	hypothetical protein				atgatttatgaacatccgcagtttttgtcgcaaccaccgctttttttcttactaaagttttttgaaaaaattttccacaccctaaaacaggcaaaaagcagaagagctccaattactatatactga	MIYEHPQFLSQPPLFFLLKFFEKIFHTLKQAKSRRAPITIY
NZ_LNOG01000001.1	fig|6666666.242113.peg.170	peg	NZ_LNOG01000001.1_177391_178773	177391	178773	+	Phosphomannomutase (EC 5.4.2.8) / Phosphoglucosamine mutase (EC 5.4.2.10)		FIG00002377	idu(1);Mannose_Metabolism isu;Sialic_Acid_Metabolism isu;UDP-N-acetylmuramate_from_Fructose-6-phosphate_Biosynthesis	atgtcattaattaagagtatttctggaattagagggacaataggagggaaaacaggggataatttaactccgctggatatcgtgaaatttgcgtctgcatttggagcatggcttcagaataagaacaacaaaaaagacattacgttagttgttgggcgggatgcaaggatatccggaaaaattgtttctaatcttgcatcttctacattacagtccttaggaattaatgtaatagatttaggattgagtactactcctacggtagaggttatggtaccagagcttaaggcagatggtggcattatctttacagcaagtcataatcctaaagaatggaatgcactgaaacttttaaatgagaaaggagagttcatcaatgcacaggatggagcagatgta…	MSLIKSISGIRGTIGGKTGDNLTPLDIVKFASAFGAWLQNKNNKKDITLVVGRDARISGKIVSNLASSTLQSLGINVIDLGLSTTPTVEVMVPELKADGGIIFTASHNPKEWNALKLLNEKGEFINAQDGADVLDIAEKEAFEYIDVDHLGNYSENNEGIQIHIDKVLELPDVIPGIVKEKRYKIVVDAVNSTGGIAIPKLLERMGCDVVKLYCEPNGQFPHNPEPLKEHLSVICELVVKEKADLGIVVDPDVDRLALVDENGELFGEEYTLVAVADYILRNKKGVAISNLSSSRALRDVAKSLDSEYFASAVGEVNVVNLMKEKEAVIGGEGNGGIIFPELHYGRDSLVGVALFLTHLAQQDKSVAELRATYPDYYMGKKKIELTPEIDVDKLLEKVK…
NZ_LNOG01000001.1	fig|6666666.242113.peg.171	peg	NZ_LNOG01000001.1_178825_180195	178825	180195	+	TPR domain protein		FIG00774028	ff	ttggaagaattttttgaaaatgaagctgtaaaacgcttcgaggatatgctagagaataatgaagaggtgtttttcgatactgaagaatacgaggacattatttcttattatctggaaatcggcgattaccaatatgccgagacagctattaagtatgcacagaaactttatccggattctatcaatataaaagttcgcagactggaatttcttctggaaaaagaagataatgccaatgcgaaaactctaatgaaagaattagcagggatagcagatgataatttggactttatgatctgctgcgccaaatattattctaacatgggaaatccgagaaaggcaattgaactgtgtgaaaaagctctggaaaaagaagaagatgaagatttcattcataac…	MEEFFENEAVKRFEDMLENNEEVFFDTEEYEDIISYYLEIGDYQYAETAIKYAQKLYPDSINIKVRRLEFLLEKEDNANAKTLMKELAGIADDNLDFMICCAKYYSNMGNPRKAIELCEKALEKEEDEDFIHNFIADEYKNLDDPFSALKHYKLALNYEPNDEYALESIMLCYTEMNRNEEALTFINDYLDNYPFSETAWYEYGIFHFNKKNYQEAIKGFDYLLAINPNSMAVYTNKAACYEALNEWEKAIETYIDSQEYEFTKSYSFYKIGQCYQKMEQLIPALNALQKSLHEDPQFHPAMIAISDIYEELGNLNEAAHFALEASRLSENNLDIQKKLAFLYISLGKLEEALICLKKMADTEPGRFYNWYAYTEVLMLVGDYDKAEEKLLTALKRHQR…
NZ_LNOG01000001.1	fig|6666666.242113.peg.172	peg	NZ_LNOG01000001.1_181442_180252	181442	180252	-	hypothetical protein				atggttatttatagtgtatttggatggtttatcgcggatcagttccgtctggtatatgatgaccgtgttccatgggatgcttattttagtttcgacaattattcaattgtaacaactggtggcggatgggagcgccatcctttctctaattattttttcgatcttatccgtgaagcagcattatggctttccggtggaaaaactgatgctacattccgtattgttctttcattatttagtgctacagctatctcatttacaatgctacagttctataaatatttccggaatattattaaactcccgctttcggtaaatttatttttgttattatttttcagtttatttaccaccccaatactattatctttcactccggaaacctataccttctcattt…	MVIYSVFGWFIADQFRLVYDDRVPWDAYFSFDNYSIVTTGGGWERHPFSNYFFDLIREAALWLSGGKTDATFRIVLSLFSATAISFTMLQFYKYFRNIIKLPLSVNLFLLLFFSLFTTPILLSFTPETYTFSFFLLVLFNYFAALKLSQEKRIGLLPLTGFGILIGGLTITNLVKVYIPVLFEKNLFGKWKNIGKAILNAIISAGIFIFLYLWRLDFRIQLIIEQTSTQYEKFSKPKVTPLWDMMTSWFWGGSMLFPNFIVRDYKSKTGFQYKGLFMDVYSSWVSYLFIAIITVLIIWGFVANYKNKLVQVLGLSLLCDVIIHCVLKFGLHTSYIYGGHFIFVVPMLLGWLFYSQRGNPKTISALWTVLIILFAYLGFNNIYRLTEFITFANQYYR
NZ_LNOG01000001.1	fig|6666666.242113.peg.173	peg	NZ_LNOG01000001.1_181800_181561	181800	181561	-	hypothetical protein				atgaaaagcttaaaatatataattgccggtgcattcacaatagtgtttttagtatcatgtgatacttattatgacggttatgcatacagaagaaatccaaatcgttataaagattcttattattataacggtcgggagtatagaaaactgcctccgggacaggctaagaaaatgtatggaggatcggctaaagattacgctccgggacaaagaaaaaaatattatcgctatgatgattaa	MKSLKYIIAGAFTIVFLVSCDTYYDGYAYRRNPNRYKDSYYYNGREYRKLPPGQAKKMYGGSAKDYAPGQRKKYYRYDD
NZ_LNOG01000001.1	fig|6666666.242113.peg.174	peg	NZ_LNOG01000001.1_182010_181813	182010	181813	-	hypothetical protein				atgaaaactataaaatatttaacagcatttgctcttgcaactgtactattaggatcatgtgaagcacgttataataatggtaatcatggaatgcctccgggacaagccaaaaaaatatatggcggatcggctaaagattatgctcccgggcaaagaaaaaaacaacgtagcaatactacaataattgttaatccataa	MKTIKYLTAFALATVLLGSCEARYNNGNHGMPPGQAKKIYGGSAKDYAPGQRKKQRSNTTIIVNP
NZ_LNOG01000001.1	fig|6666666.242113.peg.175	peg	NZ_LNOG01000001.1_182202_183113	182202	183113	+	Protein of unknown function, Porph ging				atgaaaaaactgactctcctttttgtattaacattcggagtaatggttatggcacaggaaactgctaatcgctttatttatgaaatgacatataaaccaaagaaagactccgcgaagctagagaaagaattaatggttttagacatttctaaatctaaatcaatatatcaggattataccaatgtatcacaggattctattttaaaagatgcaatggaaaaaatgagaagagcaggggctttcaatccggattttagtaagaatatgaaaaaggcaaaaatttcatatagagtaaataagtcatacccgtctatgaaaatccaatatgtggaagtattgatgtctatgggcaagtttacaccgatagcatactctgaagatctaaaatttaactggaaa…	MKKLTLLFVLTFGVMVMAQETANRFIYEMTYKPKKDSAKLEKELMVLDISKSKSIYQDYTNVSQDSILKDAMEKMRRAGAFNPDFSKNMKKAKISYRVNKSYPSMKIQYVEVLMSMGKFTPIAYSEDLKFNWKILPDKAKIGEYNTQKATTEFGGRKWTAWFSTDLPFQDGPYKFYGLPGLIVKIEDETKDYSWVLQANKKLSDYNEKTYMEQTFMPNATVAELSKEKFDKTFNEYKKDPFGSMRQYLTPEVMKQKMPGSEKTIGDMMKEGERDMNRLYNSIDNPIEVKSTVQMGKGTQEVVK
NZ_LNOG01000001.1	fig|6666666.242113.peg.176	peg	NZ_LNOG01000001.1_183698_183189	183698	183189	-	Superoxide dismutase [Cu-Zn] (EC 1.15.1.1)				atgaaaaatttaaaaatattatccttaggcattctgggagctgtatttacagtttcgtgtgctactaaggaggtaagttatgctattacccctaaaagtggaacagcaacaggaggaaccgtaacctttaaacagatgggcaaaaatgtagtcatgaatgttgatgcaaagggattaacgccaggagtacatgctattcacatccatgataagccagactgttcagctccagacggaacatctacgggtggacactggaaccctgcaggaagcgaccatggaaaatggggagcagaacatttccatatgggtgatataggtaaccttaatgctgacgacaagggtaatgcaaaattaacttttaaaacaagcaaatggtgtattggttgtacagatgaa…	MKNLKILSLGILGAVFTVSCATKEVSYAITPKSGTATGGTVTFKQMGKNVVMNVDAKGLTPGVHAIHIHDKPDCSAPDGTSTGGHWNPAGSDHGKWGAEHFHMGDIGNLNADDKGNAKLTFKTSKWCIGCTDETKNILNHGLIIHAAADDFHTQPTGNAGGRVGCVEIK
NZ_LNOG01000001.1	fig|6666666.242113.peg.177	peg	NZ_LNOG01000001.1_183845_186085	183845	186085	+	Probable outer membrane receptor protein				atgctactaagattactactttcgatttttgtttttgtgttttctcttctgcaggcacaggtaactatctccggaaaggttactgccaaaggaaaagcattaaagaatgtttctgtaactctaaaagacacctatgacggggctacaacagatgctaatggtaattatacatttcaaacgtctgaaaaagacagtcatacattggtgtttagtaattccgattatgctgatgttgtaaaggaaattacattagcatctcagaatcttgtagtgaatgcagaaatgaaatctacatttaatgaaataaatgctgttgtaattactgccggatctattgaagctagtgataaaaacagagcttctgcattactaaaacctttagatatctatactacagcc…	MLLRLLLSIFVFVFSLLQAQVTISGKVTAKGKALKNVSVTLKDTYDGATTDANGNYTFQTSEKDSHTLVFSNSDYADVVKEITLASQNLVVNAEMKSTFNEINAVVITAGSIEASDKNRASALLKPLDIYTTAGADAQITSALGFLPGVQKVGESEGLFVRGGTGTESKIFMDGNLINNYFTNSVPGIAGRDRFNTSLFKGNVFSSGGYSALYGQALSSVLTLESIDLPERTSADFGLSPIFATGSFQKVDSARTYSYGIQAAYSNLELMTKVFKFNTNFDNGPAGFSTNANFRIKTKKGGFIKYYGSYDSNDMSLKQESLESKYNETGVKMKGDNTFHNLSYREKLGRYTLNLGSTFTYNKNDMNLDFLNNGQRVYGIGIENHGSYFNAKAVLERKIN…
NZ_LNOG01000001.1	fig|6666666.242113.peg.178	peg	NZ_LNOG01000001.1_186119_186763	186119	186763	+	hypothetical protein				atgaaaaaattatttttagcaacagcccttcttttaacaggctttattgcctttgcacaaagtgcttatgaaaaagtaatgacggataaaattggcaaaattgtgcagtgcaagaccaatgatgattttacagcattaagcaatgatttctccagaatcggagataaagaaaagtcacaatggctaccttattattatgctgctttgtctgcaatacaaggagggcgagttctgatgagagatcagaaaacagacgggttagatgtttccggagatgctgcgctgaattatatatcaaaagctgagtccttgagtccaaataatgcagagctttttcttctgaaaaaaatggcacatggtattaaaatgatggtagatccaatgtcacgttatatgaca…	MKKLFLATALLLTGFIAFAQSAYEKVMTDKIGKIVQCKTNDDFTALSNDFSRIGDKEKSQWLPYYYAALSAIQGGRVLMRDQKTDGLDVSGDAALNYISKAESLSPNNAELFLLKKMAHGIKMMVDPMSRYMTEGQEAQKALGEAIKLDPNNPRIYILQAEDLYFTPEQYGGDKKKAKETFLKAKELFKTNKPKTAIDPNWGESEADYFLSQMK
NZ_LNOG01000001.1	fig|6666666.242113.peg.179	peg	NZ_LNOG01000001.1_186919_188247	186919	188247	+	putative two-component system sensor protein histidine kinase		FIG00898357	ff	atgaataaaaaatcaattatatcattattagtcatagcaattgttgttggtatattttgttttttgtttttgacaaaagatcaaaaccttattaccttttcctataccatggttatatcacttatgtattctatgcttttaggggtaggaaacggatatctcaataactttctcgattcaaaatattcatggacagaagagacccgaaaaagaacaattatcgggattattgcaacggttatcattaatattatattggtgtatatctgtaattatcttaattttattgtaattcagggtgagaatcctgaaaatatgtggaatgggaaaatgaatttcagaaactggttctttgtaaatctggcactccttatttcagcaattcttcatgcaaaaggc…	MNKKSIISLLVIAIVVGIFCFLFLTKDQNLITFSYTMVISLMYSMLLGVGNGYLNNFLDSKYSWTEETRKRTIIGIIATVIINIILVYICNYLNFIVIQGENPENMWNGKMNFRNWFFVNLALLISAILHAKGFMQALKNATKKAVTEQKIIASSANAQFESLKNQLDPHFLFNSLNVLSALIEENPDNAQKFTSSMSKIYRYVLEQKDKEVVSLDEEINFARTYIELLKYRFEDSIIFHLNIEDDNSKDFVVPLSLQLLLENCIKHNHATSAKPLQVEIFAKEGYLIIKNNLQKRELPNEKSGIGLSNIVQRYSLLTKRNVFIENGENTFSVKIPILTQKNTTMQVNYENDEREAYKKASRRVKEIKDFYSNLISYCCVIPFIVVINLMTSPKFLWFV…
NZ_LNOG01000001.1	fig|6666666.242113.peg.180	peg	NZ_LNOG01000001.1_188238_188522	188238	188522	+	hypothetical protein				atggaaataaataaccagctagaagcttattctgaagcaaggagacaggtaagaagagagacacgactttatggaaatgtactaatgtgttgtgctttttggggatttgcaggaatcaatgatatttttgattttgtgaatattccgcgatggattgtaatagtgtttatcattataagcatatttacagcattaaaatttgtaaagcttatcttctccggaatgatttttaataaaagctgggaggaaaacagaatcagggagctgatgaggaagaacaattaa	MEINNQLEAYSEARRQVRRETRLYGNVLMCCAFWGFAGINDIFDFVNIPRWIVIVFIIISIFTALKFVKLIFSGMIFNKSWEENRIRELMRKNN
NZ_LNOG01000001.1	fig|6666666.242113.peg.181	peg	NZ_LNOG01000001.1_188534_188863	188534	188863	+	hypothetical protein				atgaaaagttatcttaataatgattcagaatccttttcggatgaggaaatagaatttcttgaagcccaaagaagagtaaaagaaatcagagggttttatatccattttctgatatatttaacggttaatatatttatacttatttctaacttttatgagtatcatcagataggatggacaaatatatatgtacctgtcttatggggaattgtaattcttattcatgcaggatctgtttttcttccgggtataattttcggaagcaattgggaaaaaaagaaaataaagaaattaatggaaaaatataaatctcagaataaatatgattaa	MKSYLNNDSESFSDEEIEFLEAQRRVKEIRGFYIHFLIYLTVNIFILISNFYEYHQIGWTNIYVPVLWGIVILIHAGSVFLPGIIFGSNWEKKKIKKLMEKYKSQNKYD
NZ_LNOG01000001.1	fig|6666666.242113.peg.182	peg	NZ_LNOG01000001.1_188856_189599	188856	189599	+	Two-component system response regulator		FIG00003808	idu(11);Two-component_regulatory_systems_in_Campylobacter	atgattaaaacactcattattgaagacgaaaaacctgcagcacgacgtcttgagcgaatgctctctacatttccggaactggagatccaaaagattatacattccgtggaagacgggatacaatggctctcggaaaatgaacatcctaagttaattttttctgatattgttctgggggatggactttcgtttgatatttttgagaaaatacctactaaaagctttattatttatacaacagcatttgatcagtatactctgaaggctttcaagctgaatagtattgattatctgttaaagccaattgatgaagaggacctgacaaaagctattgataagtttaaaagttttattccatctggtgaaataacaccgtcttatgaggtaaagtcaatgctg…	MIKTLIIEDEKPAARRLERMLSTFPELEIQKIIHSVEDGIQWLSENEHPKLIFSDIVLGDGLSFDIFEKIPTKSFIIYTTAFDQYTLKAFKLNSIDYLLKPIDEEDLTKAIDKFKSFIPSGEITPSYEVKSMLGKEKTTLSRILVKIGYNLKIVMTSEVSCFYSENKIVYLQTAERSFPTDFSLEELENVLDESQFFRVNRQFMINLNYIKSIHTSPVYKVEMTCQPDAEITVSRDRVKDFKDWLVR
NZ_LNOG01000001.1	fig|6666666.242113.peg.183	peg	NZ_LNOG01000001.1_189862_190296	189862	190296	+	hypothetical protein				atgaagtttttaaaattagcaatccttttaggagttttcggggtactttttacaaattgtttaggagataacagaggagacaatgttatctatggttttttagtaacaactaaaattgaacagaaggatataaaacctgtaggggagcagagtaagttaaatataacttatacaaccacaaatacctgtcaggcttttgtacagatccaggtagcaaaaaacgaaaataatgttgttgacttaggagttgtaggatcacaaaaatcaggagatatgtgtgctgataaggtagaggataaaacagttgaatatgcttttacacctacaaaggcaggaacttacaccttcagattctgggcagggaagaacagtgataatacagataaatttattgaggaa…	MKFLKLAILLGVFGVLFTNCLGDNRGDNVIYGFLVTTKIEQKDIKPVGEQSKLNITYTTTNTCQAFVQIQVAKNENNVVDLGVVGSQKSGDMCADKVEDKTVEYAFTPTKAGTYTFRFWAGKNSDNTDKFIEEKVEIKALEPAK
NZ_LNOG01000001.1	fig|6666666.242113.peg.184	peg	NZ_LNOG01000001.1_190540_190860	190540	190860	+	RNA polymerase ECF-type sigma factor				atggttaatctgaatcttgaaaaatatcggcaaaaagagatatggttaacagaaatagaggagaatatgcctcttatagatgaagaagatactgatctgaatgacttccagaatatcaattaccaagatcttatacaatatgttcaaaacctgccgacacagtataggcaggtttttaacctttatgtttttgaagaatatacacataacgaaatagcagaaaatttaaaaatatcaccaggaacatctaaatccaacttatccagggcaagagaaattcttagaaaagaattgttgaaattaaaacacaaagcagaatga	MVNLNLEKYRQKEIWLTEIEENMPLIDEEDTDLNDFQNINYQDLIQYVQNLPTQYRQVFNLYVFEEYTHNEIAENLKISPGTSKSNLSRAREILRKELLKLKHKAE
NZ_LNOG01000001.1	fig|6666666.242113.peg.185	peg	NZ_LNOG01000001.1_190857_192209	190857	192209	+	hypothetical protein				atgaaaaatatagacaaaatatttaaagaccagcttaatcagccgcagaatcctccggctggggcatgggattttattcagtctgcattggatggagaaaaacgacgaaagcccgcgggctatatatggctgcctgtttccggaattgctgcaatgtttctaataggtgtttttatttttaaatcgaatgacagttcttcagaaagaaaatcggaaaataagattgttaagcaaactttgccactgaacccttctattgatgaacctgaaggagagaaaacaaatgaggtaatacaaaaaaatgaagcgtcaagtcatatttctgaaattaagaatgatgttatagcatggactaaaaacattttcacaccgaaaaataaagctattgatatttcagaa…	MKNIDKIFKDQLNQPQNPPAGAWDFIQSALDGEKRRKPAGYIWLPVSGIAAMFLIGVFIFKSNDSSSERKSENKIVKQTLPLNPSIDEPEGEKTNEVIQKNEASSHISEIKNDVIAWTKNIFTPKNKAIDISETNKELISQYKNEITKGNDGNEKTKIVQQDKNGNITENKYEQTFPNKNNDSDLLTGKSKILQQTNKGTQSGGDKFSVSAFFSPTQVNSFGGKSLLSNDFNNLDIQNSVNMSYGARVSYAINDKIKIRTGAGMLDIEQRTKNVPITVSVSGGKGGAILYQLAPIPPAHNISYSGDLRVGSIEPVSNLQADGAFAKSSLQGDIAQKIRYVEIPLEAEINFAKLNKLGFNATLGASSYVLTHNSISAVTPGSSVKQDLGTATNLNDLSFS…
NZ_LNOG01000001.1	fig|6666666.242113.peg.186	peg	NZ_LNOG01000001.1_192325_194244	192325	194244	+	Glucosamine-6-phosphate deaminase (EC 3.5.99.6)		FIG01964561	isu;Sialic_Acid_Metabolism	atgcaaagattaaatctattagaagaaacaagattcgaaaaaattcctgtaacggtctattcttcagaagcagaagcaacaaaggttgtagcagacagaatagcaaagttaattaaagataaacaagctaagggcgagaaagcagtgttgggtctggcaacaggtgttacaccaataaaagtttatcaggagctggtacgacttcataaagaagaaggactaagttttaacaatgttgtcacctttaatttggacgagtattatcctatgctgccaaatgaacctcagagttatgtaaccttcatgaacgaaaatcttttcaatcatgttgatgtaccaaaagagaatattcatattccggatggaagtatcaaagaagaagaggtagctgaattttgt…	MQRLNLLEETRFEKIPVTVYSSEAEATKVVADRIAKLIKDKQAKGEKAVLGLATGVTPIKVYQELVRLHKEEGLSFNNVVTFNLDEYYPMLPNEPQSYVTFMNENLFNHVDVPKENIHIPDGSIKEEEVAEFCKEYEQKINSFGGLDIQILGIGRTGHIGFNEPGAAPNSGTRMVTLDDLTRKDASRDFGGKENVPKKAITMGVGSIFKAREIILMAWNKKKAPIIKKAVEGEVSSDIPATYLQLSQNVEFIVDEDAASLLTRFDKPWLAQDIEWDDVITKKAVVWLSQKLGKPILKLTDDDYNTHGMDKLITEKGPAYNMNIKIFNELQHTITGWPGGKPNVDDSQRPERANPAKKNVLLFSPHPDDDVISMGGTFIKLADQGHNVHVAYQTSGNAAV…
NZ_LNOG01000001.1	fig|6666666.242113.peg.187	peg	NZ_LNOG01000001.1_194397_194579	194397	194579	+	hypothetical protein				atgaacaagagtattggagttttattagcgagcgctgttgggttagtaacagtattaggagtttttggactacgtaaactggtttcaaagcatgatcacgatgattattatgattatctaacggatcgtaactcgcaaaagaatgatgaggctgatagtgtggaacttaatgcatatttataa	MNKSIGVLLASAVGLVTVLGVFGLRKLVSKHDHDDYYDYLTDRNSQKNDEADSVELNAYL
NZ_LNOG01000001.1	fig|6666666.242113.peg.188	peg	NZ_LNOG01000001.1_194712_195752	194712	195752	+	Radical SAM domain protein		FIG00719689	ff	atggctatagatcccgtaaaaggacagggtgctcagcagaatgtacataacagattcgatcggtattcgtttgattctgaggatgaagatgtggatctgagaaaaactaattttactgaagttttcccaaagactatagtcaaccaggtcaaaagtccggatctgcctatggagtactctctgaatccttatcaggggtgcgaacacggatgctcttattgttttgcgagacctactcatgaatattggggatatagcgcgggagtagattttgagcgtagtattatgtttaagaggaatgctcctgaattacttgagaaattttttaagaaaagaggttatcagccaaagcccattttagtgtctggtaatacagattgttatcagcctgtagaacgt…	MAIDPVKGQGAQQNVHNRFDRYSFDSEDEDVDLRKTNFTEVFPKTIVNQVKSPDLPMEYSLNPYQGCEHGCSYCFARPTHEYWGYSAGVDFERSIMFKRNAPELLEKFFKKRGYQPKPILVSGNTDCYQPVERKLEITRRLLQIFLDYRHPVNIITKNALVLRDIDILKPLAEQNLVSVALSIPTINEDLRRAMEPRTSSSKNKLHAVEELTKNGIPVHIMVAPIIPGLNSDEILSIMKETSEAGALSAGCTLVRLNDTVEPVFVKWIETYFPDRKDKVLNLIRSMRGGNLGEKRFYNRYEGEGNIAEMIHNTVKLGKRKFFAGRERIILDTSNFTGTKDQQLRLF
NZ_LNOG01000001.1	fig|6666666.242113.peg.189	peg	NZ_LNOG01000001.1_195785_196297	195785	196297	+	Acetyltransferase (EC 2.3.1.-)				atggaagaaatcatattcagacaggcagaaggtaaagacaaacatataatttgggaaattcttcagcaagcaattgaaagaagaagaaatgacggaagcaatcagtggcaggacggttatccaaatttacaaactgttgaaaatgacattaaaaaaggacaggggtatgttctgatacttaatgatgaagtgattacttatgctgctttgatttttaatgatgaacctgcatatgaagcgattcagggcaagtggcttacaaatggagactttatggttgttcacagagtcgcagtttccgaaaaagcagccggaaagggtattgtaaagaaattattcggaatgttagaagattttgccaaatctcatcaggtatacagtataaaggtagataccaat…	MEEIIFRQAEGKDKHIIWEILQQAIERRRNDGSNQWQDGYPNLQTVENDIKKGQGYVLILNDEVITYAALIFNDEPAYEAIQGKWLTNGDFMVVHRVAVSEKAAGKGIVKKLFGMLEDFAKSHQVYSIKVDTNFDNLAMLAILEKLGYTYCGEVIFRENFRKAYEKVLTA
NZ_LNOG01000001.1	fig|6666666.242113.peg.190	peg	NZ_LNOG01000001.1_196359_198026	196359	198026	+	2-succinyl-5-enolpyruvyl-6-hydroxy-3-cyclohexene-1-carboxylic-acid synthase (EC 2.2.1.9)		FIG00000866	isu;Menaquinone_and_Phylloquinone_Biosynthesis_--_gjo isu;Menaquinone_and_Phylloquinone_Biosynthesis	atgaagcagtattcctctaagcgtagtattcagattttagcacatgtcctgaaacaatacgggattaatcatattgtattatctccgggttccaggaatgcgcctattaccattcatttttcggaagacgattttcattgttacagtattgttgatgaaagatctgccgcctttgtagcaatgggaatggcaaagagtatgcacaaaccagttgctgtttcgtgcaccagcggatccgctgcagcaaactactatccggcaattgtagaagcattttatcagaatataccattattgattcttacagcggacagaccagaaaattatgtagatatcttcgatggtcagacaattcgtcagaaagatcttttccatcagcattcatacggagatttccag…	MKQYSSKRSIQILAHVLKQYGINHIVLSPGSRNAPITIHFSEDDFHCYSIVDERSAAFVAMGMAKSMHKPVAVSCTSGSAAANYYPAIVEAFYQNIPLLILTADRPENYVDIFDGQTIRQKDLFHQHSYGDFQMKEDLEPDADEYNFETVKKAVELCLEKQGPVHINIPLMEPLYEMVTELMPMPEIEKHIQETNYEIPSNVVAEWNTSKRVLVLLGTLDPSPELNVLLEQLVKNHSAVVLTESTSNQYHSKFFNHIDRYIFDFTEEDFKKYAPDLLITVGQNVVSKKVKLFLRKANPARHWHVDPYWQPDTYFALTEKIYADHEAFFSQLVKRVNLEPQAYYNLWDARRDKKDARHEEYSQQVPFSDFMVFRDLADSIPENYSVHVSNSSAIRYTLLF…
NZ_LNOG01000001.1	fig|6666666.242113.peg.191	peg	NZ_LNOG01000001.1_198627_198007	198627	198007	-	Aminodeoxychorismate lyase (EC 4.1.3.38)		FIG00000708	idu(1);Chorismate:_Intermediate_for_synthesis_of_Tryptophan,_PAPA_antibiotics,_PABA,_3-hydroxyanthranilate_and_more. idu(1);Folate_Biosynthesis idu(1);Tryptophan_synthesis	atgttccggtttattgaaacgatacgcatagaggattctcagatattcttggctgatcttcatcaggcaagaatggatcgtgtattttctcattatggaaaagaaaatcctcaccttattaaagattattttgtgcaacaaaatcataatgaacatggcctttataaatggcgcattatttatgatcttgatggtagcataagttgccagatggttccttatgctgttgagattcataataattttgaactggttaatggagatcatctggagtattcctttaaatatgaaaacagggataatatcaataaattaaaagcttccgcagatgcagaagctgtcatattttatcaaaacggaatgataaccgatacctcatattctaatcttattttcaga…	MFRFIETIRIEDSQIFLADLHQARMDRVFSHYGKENPHLIKDYFVQQNHNEHGLYKWRIIYDLDGSISCQMVPYAVEIHNNFELVNGDHLEYSFKYENRDNINKLKASADAEAVIFYQNGMITDTSYSNLIFRKDNEWYTPETFLLNGVMRQHLLKSGKIKPLEISLKNIKEFSHFQMINAMIPFNTQEYPIALIQNLYSIRTLEI
NZ_LNOG01000001.1	fig|6666666.242113.peg.192	peg	NZ_LNOG01000001.1_199591_198611	199591	198611	-	Para-aminobenzoate synthase, aminase component (EC 2.6.1.85)		FIG01960215	icw(1);Chorismate:_Intermediate_for_synthesis_of_Tryptophan,_PAPA_antibiotics,_PABA,_3-hydroxyanthranilate_and_more. icw(1);Folate_Biosynthesis icw(1);Tryptophan_synthesis	atgacaacaataaatgcgaaagaattttccgaaatggataaactttccgaaaaaggagagccttttatttttattattgattttttaaagcaaaatattctgctttttacagaagaagaactgaataaaaatcgtgatattttggttcattttcagaaatatagaaattatactcctaagaccgaacttaataaaaaaatatacctgcagtctttccctgaaactttcgaatcttataaaaagggattcgacattgtcatgaaaaatctgcagttaggcaattcctatctgattaattatacccgaaagacaaaaatagaaaccaatcttacacttcaggatatattttaccactccgaagcaaaatataaaatctgttacaaaaataattgggttttc…	MTTINAKEFSEMDKLSEKGEPFIFIIDFLKQNILLFTEEELNKNRDILVHFQKYRNYTPKTELNKKIYLQSFPETFESYKKGFDIVMKNLQLGNSYLINYTRKTKIETNLTLQDIFYHSEAKYKICYKNNWVFFSPEVFVKIENQKISTFPMKGTIDADIPDAENILKNDPKEKAEHYTVVDLLRNDLSIVAEDVKLVDFQRIDYLQTLKKNLYTMSSEIEGTVKPSFQNKIGTIMQKLLPAGSILGAPKDKTQEVILKSESYDRGFYTGVCGYFDGKDLDSGVMIRFIENENNQFYFKSGGGITHQSDASAEYQEMINKIYVPVY
NZ_LNOG01000001.1	fig|6666666.242113.peg.193	peg	NZ_LNOG01000001.1_199637_200356	199637	200356	+	hypothetical protein				atgatgcagccgcgagaagtaatttccttttctgaaatccccggaaaagcttttgaatactggagtaaaacaataatgtttcaggttttgttttctatctgttattttgccgtttatttggggttaacgttctttttattcagttactacggagtaatggagcagatacataatctttcagcatattttaatacagatcaggaccttgcaagggaaaagtatatggaaattattggctccgaaaattttaggtatgtcacactatggattgttgttattacagctcttttgtttcctctgaatctgggactttttaatatttaccggaaaatggataaagccgaagaaatctctgtcggagatttatttgttggctttgagggaagctgtttctttaaa…	MMQPREVISFSEIPGKAFEYWSKTIMFQVLFSICYFAVYLGLTFFLFSYYGVMEQIHNLSAYFNTDQDLAREKYMEIIGSENFRYVTLWIVVITALLFPLNLGLFNIYRKMDKAEEISVGDLFVGFEGSCFFKYIGYALFWGGIYYISKMTLFLAPVWVLLTLFVGPLMFFNNLNIQESLKLSFQAVGKNIVGCLLALLLAVFGSYIGAALCGVGILLTFPFWNAVLYAYYQKIFPESH
NZ_LNOG01000001.1	fig|6666666.242113.peg.194	peg	NZ_LNOG01000001.1_200428_201171	200428	201171	+	hypothetical protein				atgtctgaatttgaagaatttgatagctctgcaaaacaaccgcagagagatttcggtgatatattatcccatgcttttaacctttataaaggaatcataggctatgcaattgttgtaactctattaattatggcagtttcttactttttgtcctttttaacaggtggatggtcgcaaatggtttctatgagccagaatagtggatatggatataatgcggaggcttataaagaaatgtataccagtggcccggttctatggtgggctggaagttctacattgtttttcattttagtatctccaattattattgggattatctatatgatgcataaaaagaattccgggcaggtactagatttttcggatttgtttatcggatttaaacaaaataccgtt…	MSEFEEFDSSAKQPQRDFGDILSHAFNLYKGIIGYAIVVTLLIMAVSYFLSFLTGGWSQMVSMSQNSGYGYNAEAYKEMYTSGPVLWWAGSSTLFFILVSPIIIGIIYMMHKKNSGQVLDFSDLFIGFKQNTVNIMLYSLIYVIVATISTNLCYLPAVFIMPLFFLGYPILLFENAGAIEAISKSFNIVKENYGAFLLLNLVAFLLSGLGIIACCIGIIVSAFFYYATMYSAYVAYNGVPKQLTHTT
NZ_LNOG01000001.1	fig|6666666.242113.peg.195	peg	NZ_LNOG01000001.1_201178_202248	201178	202248	+	membrane protein, putative		FIG00439698	ff	atgcagataaaacaggataaacctattagcgaagtagcaatcaagcagattgctcttatcagcattattatcatattagcaggacttatatgctataatctttcaatgtttattccctcacttctgggcgcaattacattgtatattatctcaaggaaatatttattatacctgattgaagaaaagaaatggaagccttctttggcagctatagtaattattgttgcaacattattaatcctgattcttcctgtttatctcattattgatgttcttatagacaagctggggaatgctcaggcttatatggagaagttcaatgtctttgttgataaaatccatgattttgtttttaaagaaataggcattgacctgttgagtaaagaaaatatcaataag…	MQIKQDKPISEVAIKQIALISIIIILAGLICYNLSMFIPSLLGAITLYIISRKYLLYLIEEKKWKPSLAAIVIIVATLLILILPVYLIIDVLIDKLGNAQAYMEKFNVFVDKIHDFVFKEIGIDLLSKENINKLKDTAGKLSTSLLNTTFNALTVIASMYFVLYFMLISPRKFERLLENAAPFKKSNNFLLGEKIRKMVIANAIGIPVVALGQGIAGLIGYIIFGAPSPVLLFALTFVTSMIPIVGAAIVYVPICIFMIAEGQTGAGIGLAIYCLVVVGLIDNLLRFTLLKKLEDIHPLNTVFGIIAGMNIFGFLGLIFGPILVSVTILLMQVYKDEFSGRKNSLPEDGLLLEKDE
NZ_LNOG01000001.1	fig|6666666.242113.peg.196	peg	NZ_LNOG01000001.1_202266_202481	202266	202481	+	Putative cytoplasmic protein				atgaatccggaaatcttaaaagatattgtaacccagaaaatgccgtttggaaaatataaagatacaattattgcagatcttcctgtaagttatcttgaatggtttcagcgggaaggaatgcctcccggaaaactggggatgatgctttccactatttatgaaataaaactaaacggacttgaatatcttcttacagaaatcaaacgacatgtatag	MNPEILKDIVTQKMPFGKYKDTIIADLPVSYLEWFQREGMPPGKLGMMLSTIYEIKLNGLEYLLTEIKRHV
NZ_LNOG01000001.1	fig|6666666.242113.peg.197	peg	NZ_LNOG01000001.1_204515_202521	204515	202521	-	Excinuclease ABC subunit B		FIG00000146	isu;DNA_repair,_UvrABC_system	atgaatttccagatacaatcagaatataaacctacgggcgatcagcctcaggcaattgaaaagctttcaaaaggtcttttattaggcgaaaaataccaaaccttattaggggttaccggttccggtaaaacctttacaattgccaatgttgtacaggaaatacaaaaaccaacattggtactggcacataacaagactctggcggctcagcttttcatggagttcaaagagttttttccggacaatgctgtagagtattttgtaagttactatgactactatcagccagaagcctttattcctactaccaatacttatattgagaaagatttgagtattaatgaggaagtagaaaaactgcgcctttctgcaacagcttcattgctttccggaagacgg…	MNFQIQSEYKPTGDQPQAIEKLSKGLLLGEKYQTLLGVTGSGKTFTIANVVQEIQKPTLVLAHNKTLAAQLFMEFKEFFPDNAVEYFVSYYDYYQPEAFIPTTNTYIEKDLSINEEVEKLRLSATASLLSGRRDVLIVASVSCIYGIGNPTEFHKSVISLDVEVPISRTKLLHTLVSSLYSRSVNEFIRGTFRVKGDVIDVYPAYADSAIRIQFFGDQIEKIQSFDPVSGNVTSNFDKINIYPANLFVTSPETMQNAIKEIQDDLVKQIAFFQEIGKPYEAKRLEERTELDLEMIKELGYCSGIENYSRYMDGREAGSRSFCLLDYFPEDYLMVIDESHVTVPQVHAMYGGDRSRKEVLVEHGFRLPAAMDNRPLKFEEFEMLQNQVIYVSATPADYEL…
NZ_LNOG01000001.1	fig|6666666.242113.peg.198	peg	NZ_LNOG01000001.1_206155_204662	206155	204662	-	Regulatory sensor-transducer, BlaR1/MecR1 family / TonB-dependent receptor		FIG00029463	idu(19);Ton_and_Tol_transport_systems	atggatagctccaaaattattctgcttttaggaatttcattcctatgctggcttatttataagttggtgctggcggatcataaattatttgtattcaacagattctttcttctaggtgctgttgttattagtcttattgttccctttgtacaaattgacattgcacaggaaaacaatccggttactcgtactgtaaacctttactatattcaggaagttattattggtacagctccacagtcttcatttaactggtataagtttattgtttatggttatatcgcaataactaccttttttattattcgtttcatactaagtatacttcaaattgcccacagaatctataaaaacgaaaataaaactgtagataatatccattatgtactactcgacaac…	MDSSKIILLLGISFLCWLIYKLVLADHKLFVFNRFFLLGAVVISLIVPFVQIDIAQENNPVTRTVNLYYIQEVIIGTAPQSSFNWYKFIVYGYIAITTFFIIRFILSILQIAHRIYKNENKTVDNIHYVLLDNKQIPYCFLNYIFVPREDFINRNIESEILQHEQAHLFQKHTLDIMFIQLVLAFAWFNPFFWLIKQSITANHEFLADEHTLRLSKDIQHYRKLIISKTMAPYHNQFASNFNFLLTKKRFIMMTKQTSKNKVRILKLSGAALLIAATAFGISMNAKEKESITTSLTAKLDEISDSALALAISKSDTTKQERKAIISKKIEELNADTAIKRAEIIKKYNKSGELKNSDFPPAPPVPPTHPADPPTPPIPPDPMAKLIPISPSEKVDKEAT…
NZ_LNOG01000001.1	fig|6666666.242113.peg.199	peg	NZ_LNOG01000001.1_206534_206148	206534	206148	-	Transcriptional regulator, MecI family				atgtcgaagataaaattaactgaagctgagcaatttataatggaggtcatctggtctaaagaaaaagcttttatgaaagatattatggaagcttatgatgatcctaagccagccagtacaactttagctaccgtactgaaacgtatgcaggacaagaatcttataggatacgaaacggttgggaattcccgagagtattattctctggtaaaaaaagaacaatacttcagtggagaaatgcaaagcatgatgaaaaagtttttcaacaactcagtatctcagtttgcatcttactttacagcaaacgctaagcttagtgaaaagcagctaaaagagctgcgtgatatgatagatctggaaatagagaaaaaacaaaaagatggatag	MSKIKLTEAEQFIMEVIWSKEKAFMKDIMEAYDDPKPASTTLATVLKRMQDKNLIGYETVGNSREYYSLVKKEQYFSGEMQSMMKKFFNNSVSQFASYFTANAKLSEKQLKELRDMIDLEIEKKQKDG
NZ_LNOG01000001.1	fig|6666666.242113.peg.200	peg	NZ_LNOG01000001.1_208009_206633	208009	206633	-	Tryptophanase (EC 4.1.99.1)		FIG00003029	ff	atgaaacttccttatgctgaaccttatcgtataaaaatgacagaagaaatccaccaatctgctcccgaggagagagcggaatggattaaaacctgtcattataacttgtttaacttaaaaagctcacaggtttttatagacctgttaacggatagtggcacaggagccatgtccgacaaacagtgggctgcccttatgactggagatgaaagttatgcaggttcccgttcttttgagcaactttataataccgttaataaacttaccggattcaaacatcttttaccaactcaccagggacgtgctgcagaaaatgttcttttttctgttttagtaaaagaaggctgtgttattcctggaaattcacacttcgacaccactaaaggccatattgaattc…	MKLPYAEPYRIKMTEEIHQSAPEERAEWIKTCHYNLFNLKSSQVFIDLLTDSGTGAMSDKQWAALMTGDESYAGSRSFEQLYNTVNKLTGFKHLLPTHQGRAAENVLFSVLVKEGCVIPGNSHFDTTKGHIEFRKAHAIDCTIDEAFDINNLYPFKGNIDLDKLEKVYQKYGKEKIPFCLITITCNSSGGQPVSMENIKAVRELSNQYDIPVFFDSARFAENAYFIKKREAAYQDRSIKEIVRELYSYGDGMTMSSKKDGLVNIGGFIALNNDEIFQKASNFTVIYEGFITYGGMAGRDMAALAQGLDEATEFTYLESRISQVEYLGNRLIEYGIPIQRPIGGHAVFIDALSFLPNVPRAEFPAQTLAIELYKEAGIRGVEIGTLLADRDPETRENRYP…
NZ_LNOG01000001.1	fig|6666666.242113.peg.201	peg	NZ_LNOG01000001.1_208692_208138	208692	208138	-	putative exported protein				gtgatccttggacctattggtgccaccattggattgatctggtatcttgtttcctctatcgataatattatcccttccatttccgagagattccccggacttgtatttatttctgttattgttatcaccgcacttgttggttttataggcaccaagtttttactgggacgtatccttgtagatgctatggataatttgctggagcatactcccggtattaaatacatctattcttcgctaaaggatgtaatgagctcctttgtcggcgataaaaagaaattcagtaatccggtatgggtaaaaaccaataataacccggaagtatggcgtatcggtttcctcacgcagcacgatttatctcctgtaggtttgagcggaaaaattgccgtttacctaccc…	MILGPIGATIGLIWYLVSSIDNIIPSISERFPGLVFISVIVITALVGFIGTKFLLGRILVDAMDNLLEHTPGIKYIYSSLKDVMSSFVGDKKKFSNPVWVKTNNNPEVWRIGFLTQHDLSPVGLSGKIAVYLPHSYAISGWVILTEPDNVREVEGMNSVEAMKFAVSGGVSGFHSDENIFKAPE
NZ_LNOG01000001.1	fig|6666666.242113.peg.202	peg	NZ_LNOG01000001.1_209337_208759	209337	208759	-	tRNA-(ms[2]io[6]A)-hydroxylase (EC 1.-.-.-)		FIG00004121	isu;tRNA_modification_Bacteria	atgttcaggctaaaattaccaaccgatccacgctgggcaaacattgctgaaggtaatctcggagaaatattaaccgaccatgcatggtgcgaacagaaggccgcaaccaatgccattacccttatcactctgcttccggaatacccggaaatagtaacagaactattggctattgcccaagaagagctagatcatttcaatcaggtacatgaaattatcaaacaaagaggttatacattaggaagaccccgcaaagacgattatgtaaatgatctttttaaatttattgttcagggaagccgtgaggaccttattatagacaaaatgttatttgctgcaatgattgaagcacgaagctgtgaacgcttcaaagtactgacagaaaacataaaagatgaa…	MFRLKLPTDPRWANIAEGNLGEILTDHAWCEQKAATNAITLITLLPEYPEIVTELLAIAQEELDHFNQVHEIIKQRGYTLGRPRKDDYVNDLFKFIVQGSREDLIIDKMLFAAMIEARSCERFKVLTENIKDEELKVFYNDLMISEANHYTTFIKFARQLGDSEKVNQRWEEWLEYEAKIIQSYGKKETIHG
NZ_LNOG01000001.1	fig|6666666.242113.peg.203	peg	NZ_LNOG01000001.1_209407_210261	209407	210261	+	hypothetical protein				atgaaaacagtatttttattaggagccctggcaatactttcttcctgccaaaagaatgaatacctctcagcaaaactaccggcaaaggataattccgtaattcaggagcattatgttgatgaaaaatccaatacactaaagggaagacttctggttccaaaaggcttttcccggcaaataacaaatgaaaatacatgggagcattttattcagaatcaggcattggaaaaatatggtagcccaatcctgaagtatgacggaacgaaaatatctgatcagatacatcatgttggaactctgaagtatgatgtcggagaaaaagatctccagcaatgtgcagatgccttgataaggcttcgggctgaatatctttttggacaaaaaagatatagtgaaata…	MKTVFLLGALAILSSCQKNEYLSAKLPAKDNSVIQEHYVDEKSNTLKGRLLVPKGFSRQITNENTWEHFIQNQALEKYGSPILKYDGTKISDQIHHVGTLKYDVGEKDLQQCADALIRLRAEYLFGQKRYSEIGFNFTSGDHFSWKSYAEGVRPLINRNNVSFVKRAPENTLSSHSDFRQYLDIIYNYAGTISLSKELKDSKSITELNIGDLIITPGSPGHTVMVADKISDGKNKKYALIEGFTPAQTIHILSVNGNPWFNIKPGAIIETPRYTFQNAVIKRFE
NZ_LNOG01000001.1	fig|6666666.242113.peg.204	peg	NZ_LNOG01000001.1_210515_210264	210515	210264	-	Uncharacterized conserved protein				atgccttttcattttcgggacgaaatgctaaaaggtgcctttaaatacatcaaacatgatcattattttgagaaaacaaataccggaactctaatgaccgatattttcagatatgattctcctttaggtattttaggtaaaatatttaataaccttattctgacccgttatctaagacagttccttttagaaagaaatcaaattataaaagatttcgctgagagtgacaaatggagacagattttaaaataa	MPFHFRDEMLKGAFKYIKHDHYFEKTNTGTLMTDIFRYDSPLGILGKIFNNLILTRYLRQFLLERNQIIKDFAESDKWRQILK
NZ_LNOG01000001.1	fig|6666666.242113.peg.205	peg	NZ_LNOG01000001.1_211832_210738	211832	210738	-	hypothetical protein				atgaagcgagatctctatattgactttgccaaaggactggctacacttagtattatttttattcatactgcattttggtccgggcagttttatattccaagtgaattcagattaataagccttctgatagatgtacctattttctttgcattaagcggaattacatcttcaggtaatatagagaaaacactttatcgcctactgaaactacagatcacttacatgatctttgtgaccggattgttttttgctgactggctcttcaaagctggtgttattaccttttgggatacagatacactaaagagcttctactctactttcggcggaaagtatgttcctcagaatccttctacagctattaactgggcacaattaggcaactggtaccttcacagc…	MKRDLYIDFAKGLATLSIIFIHTAFWSGQFYIPSEFRLISLLIDVPIFFALSGITSSGNIEKTLYRLLKLQITYMIFVTGLFFADWLFKAGVITFWDTDTLKSFYSTFGGKYVPQNPSTAINWAQLGNWYLHSYSNCDTFPVVMGSFWYLKVYYIVTVLGVLILRFFKQHIPWFIALCVVLTLIFNIDLNNYPSGQVGYVVYYLGVFLIGFLLKGKTIKKTYIPVLYVFAAISIITIGYIYGPDIYYKINKQKFPPQIPYIVWSLLSLITVFVLYNRLKITKDTFINNIGRNAIFFYFAQGISSSLVYFIVVPLKENIHWAILMVLIYVVNVILAILIAEVLKKADALGWRILEKLREITARRV
NZ_LNOG01000001.1	fig|6666666.242113.peg.206	peg	NZ_LNOG01000001.1_212963_211896	212963	211896	-	Outer membrane protein probably involved in nutrient binding				atgaacccaagagatccacttaacgatatatttaaaaagttagaacattccgaatctaacgacatttcttctaaagagaaggtatgggctatgctggaaaataaactggagcagcctgctagaaaagagacaaaagagctttccctcagtcggaaatggcttgccgctgctgcagtaatattgtttgcaggagttacttatctgtttgtaaaacctacagataaacaaacaccgattatggttaaaacggaaaccgttggaaaaacagatacaccaacggagccttctaaaactccgcagaccattgcacaaaatgatattacaaaagatcaggtagaaaaaataaaagaagagaaaaagaaactaaatactcctaaagatattattgcatatcaggaa…	MNPRDPLNDIFKKLEHSESNDISSKEKVWAMLENKLEQPARKETKELSLSRKWLAAAAVILFAGVTYLFVKPTDKQTPIMVKTETVGKTDTPTEPSKTPQTIAQNDITKDQVEKIKEEKKKLNTPKDIIAYQEPSKAEAYYAPPSPAISPSANYALPSSASTGIEKNTETSGTQVEKKEERVMNNTKNLSLKREIASVSTSPSDNAKGNPISITEAYKNTVSASEEGIITSTKGIRKKSINNNDINTSSYSSLLTDSVSKSQENIYTRFFKICETCNASTKAPLYIINNKKYLQAQKVLEKLPSEKIKEISVINEQDAIKQYGSEAKNGAIIIKTKRLDRTLKRQLKQYLMKDSL
NZ_LNOG01000001.1	fig|6666666.242113.peg.207	peg	NZ_LNOG01000001.1_213498_212965	213498	212965	-	RNA polymerase ECF-type sigma factor		FIG00937790	ff	atgaacgaggaaattctacaacaatgtatcggtaacgatcgtatcgcacagcgaaagctgtatgatgcctactatccgaagctgcattttgtttgcaaaagatacctgaagtctcaggaagacatagaagaagtcctggccgatgccttcttcagtatcttttccaaattgccacagctaaaggaaattttggcatttgatgcctgggcaagaaggattactgtcaatcaatgccttagttttctgcgcagaaaagagctggcctccatctctattgatgagtttgagctcaatataccggatcccgctatacaggatttcccgtataatgaagaagaattgttacgcttaatggacacccttccgacaggaagcaagaccattttcaacctgtatgct…	MNEEILQQCIGNDRIAQRKLYDAYYPKLHFVCKRYLKSQEDIEEVLADAFFSIFSKLPQLKEILAFDAWARRITVNQCLSFLRRKELASISIDEFELNIPDPAIQDFPYNEEELLRLMDTLPTGSKTIFNLYAIEGYSHKEIAEQLGISEGTSKSQLNFAKNKLQKLVHQFYFSKTN
NZ_LNOG01000001.1	fig|6666666.242113.peg.208	peg	NZ_LNOG01000001.1_213638_215554	213638	215554	+	putative sulfatase		FIG01308776	ff	atgatcaggaattttagaaaaaatgaatatctggctttagcatatcgcttatttttagcctactttttttattttgtcaccagagttttatttgccgttttcaattgggatcttttaaaaattgattcaatcggggaactgctgaaactatgctttcatgggatagcctttgatactacagcaattttatatatcaatgcgctgtttattctattctcaattttaccattattcgtcaacacaagaaaagggtaccagaagtttctgatgattctttattttgcttgtaaccttgtggcaatctctttcaattttgtagactttatttactataaatttactttcagcagaagtgcagttaacatattggaaagtgttcagcatgagtcgaataaagga…	MIRNFRKNEYLALAYRLFLAYFFYFVTRVLFAVFNWDLLKIDSIGELLKLCFHGIAFDTTAILYINALFILFSILPLFVNTRKGYQKFLMILYFACNLVAISFNFVDFIYYKFTFSRSAVNILESVQHESNKGKLFADFLKNYWYVFLLYFVCAFLWIFLYTRVKVKEKKYEQKGMYVLTSVIGVCIITVLAVGGIRGDFKKSTRPINLVDANKFVDKYVQANVVLNTPFCIIRTIGTTSFKKLTFMPQEEVDKLAHPVKQYENNAPSKPNIVIFILESYSREYIGAFNKNSGIKDYVSYTPFLDSLSQKSMIFTNAYANGYKSIHGMSSVLSGIPSFKDAFTSSPYPNQKIESLVSVLNGEGYDTSFFHGAPNGSMGFLGFGNILGFKHYYGKTEYNN…
NZ_LNOG01000001.1	fig|6666666.242113.peg.209	peg	NZ_LNOG01000001.1_215649_216047	215649	216047	+	LSU ribosomal protein L21p		FIG00000276	isu;Ribosome_LSU_bacterial isu;CBSS-176279.3.peg.868	atgtttgcaatcgtagagatagcagggcttcaatacaaagttgagcaagaccaaaaattgtatgttaaccgtttgaaaggggataaaggaaacaaagtttcttttgacaaagttcttttaactgttaacggatcaatcactgtgggcgccccagctgtagaaggaatcgctgtagaagcggagattattgaccatgttcaggctgataaagtaatcgttttcaaaaagaaaagaagaaaaggttacaaagttaaaaacggtcacagacaacaattaactcaaatccagattacttcaatcacaggatttgacggagcaaagccagctaaaaaagctgctgctaaaaagacaacaaaaaaagctgcagaagaaacatctgaagaagctgcaggagaataa	MFAIVEIAGLQYKVEQDQKLYVNRLKGDKGNKVSFDKVLLTVNGSITVGAPAVEGIAVEAEIIDHVQADKVIVFKKKRRKGYKVKNGHRQQLTQIQITSITGFDGAKPAKKAAAKKTTKKAAEETSEEAAGE
NZ_LNOG01000001.1	fig|6666666.242113.peg.210	peg	NZ_LNOG01000001.1_216076_216333	216076	216333	+	LSU ribosomal protein L27p		FIG00000189	icw(1);Ribosome_LSU_bacterial icw(1);CBSS-176279.3.peg.868	atggcacacaagaaaggggtaggtagctccaaaaacggtagagaatctcactctaaaagactaggtgttaaaattttcggtggtcaagaagctatcgcgggtaacatcatcgttagacaaagaggtactcagcaccacgctggagaaaacgtaggtatcggtaaagatcacacgcttttcgctctagttgatggtaaagtagtatttactaaaaagagagataacagatcttatgtatctgtagcaccaaacgcttaa	MAHKKGVGSSKNGRESHSKRLGVKIFGGQEAIAGNIIVRQRGTQHHAGENVGIGKDHTLFALVDGKVVFTKKRDNRSYVSVAPNA
NZ_LNOG01000001.1	fig|6666666.242113.peg.211	peg	NZ_LNOG01000001.1_216439_216591	216439	216591	+	hypothetical protein				atgaaaaagttatccaaaaaagaacttaaaacagttcagggagcagctggcttgtgcccggcaccagcaacaacttgtgacgaatggtgcaattggactccgacacaaaaagcaagatgtctaagtatggttgctgaaatttgtgaatgttag	MKKLSKKELKTVQGAAGLCPAPATTCDEWCNWTPTQKARCLSMVAEICEC
NZ_LNOG01000001.1	fig|6666666.242113.peg.212	peg	NZ_LNOG01000001.1_216962_219079	216962	219079	+	Prolyl endopeptidase (EC 3.4.21.26)		FIG00011272	isu;Serine_endopeptidase_(EC_3.4.21.-)	atgaagtataaaaaactatctgtggcagttgcagcttttgcttttgcagctgtttcagcacaaaattctaactcattgaagtatcccgaaacaaagaaagtaaatcataccgatacctattttggtaatcaggtagcagacccataccgttggctggaagatgacagagctgaagataccaaagcatgggtacagcaggaggtaaaatttacgcaggattatcttgcacagattcctttccgcgaacagattaaaaagcaacttttagatatctggaattatgaaaagatttcagctccatttaaaaaaggtaaatacacttatttctacaaaaatgatggactgcaagcacagtctgtgttatacagaaaagatgcttccggaaaaacaggagtcttt…	MKYKKLSVAVAAFAFAAVSAQNSNSLKYPETKKVNHTDTYFGNQVADPYRWLEDDRAEDTKAWVQQEVKFTQDYLAQIPFREQIKKQLLDIWNYEKISAPFKKGKYTYFYKNDGLQAQSVLYRKDASGKTGVFLDPNKFSDKGTTSLANLSFNKKGTLVAYSISEGGSDWNKIIILDAETKKQIDETLIDVKFSGISWLGDEGFFYSSYDKPKDGSVLSGMTDKHKVYFHKLGTKQSQDELIIGGDKFPRRYLSGYVTEDQRYLVVSAANATNGNELYIKDLKNKTDFIPIVTGFDSNVGLVDTDGDTLFLHTDKNAPNMRMVKTTIQNPKPETWKDVIAETSEPMRVNSGGGYFFATYMKDALSQIKQYDKTGKLVREIKLPGNGTAGGFGGEKTEKE…
NZ_LNOG01000001.1	fig|6666666.242113.peg.213	peg	NZ_LNOG01000001.1_219209_219553	219209	219553	+	hypothetical protein				atggaaaataatgacatgacaactctggtacaggtgatgaacacccttaaaagaagaggtgtagataaggaaattcagatgaacgaaaataaaaaatttgttcttcagaattccgataaagaataccaaccggaagatcttacaattattaaagtttatcgtttcgaaggcgattcaaatccatctgataatgctgtgctttatttggtagaagatactactgggcaaaaggcatatattatagattcatatggtgctgaaagcaattatgccggacctgaatttaataacttccttacagggatagctgtagacgagagagaagggagaaacctgagtatctag	MENNDMTTLVQVMNTLKRRGVDKEIQMNENKKFVLQNSDKEYQPEDLTIIKVYRFEGDSNPSDNAVLYLVEDTTGQKAYIIDSYGAESNYAGPEFNNFLTGIAVDEREGRNLSI
NZ_LNOG01000001.1	fig|6666666.242113.peg.214	peg	NZ_LNOG01000001.1_221715_219550	221715	219550	-	hypothetical protein				atgaaattaaattacaaaagattcttaaaaatattcgcttttggtatcggtattttagcgatgctttcttttgctgcttcttatggattcaattactggctaaaaaataatctgccggagatcattaaaaagagatctccttataatattacataccagcacctggatgtagatattaaaacaggaaatataactgcaaagaagattaatatttccaacaaaaaaccgaataaccaaaatgaaattggcttggacggaagtatcggagaactaaaaataagcagcctcggaatatgggacgctttatacaataaagtaatcaatactgacgatgtaacatttgtacaaccgaaattaagagttgtactggcaaagccaaaagatgagaagacgagcaat…	MKLNYKRFLKIFAFGIGILAMLSFAASYGFNYWLKNNLPEIIKKRSPYNITYQHLDVDIKTGNITAKKINISNKKPNNQNEIGLDGSIGELKISSLGIWDALYNKVINTDDVTFVQPKLRVVLAKPKDEKTSNNSKQPILFKNIHVQNGDIDILKFNKDSLVTVKNLNLELTNFRMTEKDVKQKLPVVFDSYSISGENFIYRDENIYDYKAKRIATENGQMSIKGFELKPLLTQQQFAQKYPNKTNLFAVVSREMTFKDIGFKDNKISLAEVKFDSPDIKIMSTNGKSPKSQKNFSYDIELDNISLKNGNILMLKPDGNQHFQLKRVSANMNKIMMNEETSKGEIPFKYGAYRFETHDFNYNPGKYYKLSLSSLVLDNHKITVSDFSFLPTMNRTQFNK…
NZ_LNOG01000001.1	fig|6666666.242113.peg.215	peg	NZ_LNOG01000001.1_222526_221735	222526	221735	-	hypothetical protein				atgaaattctccggacaaatactaaaaatgatcactgaaaacggtaaacctatacaatattaccttaatctttcgggtgatttaattagtatgaatcagctttttgataaagaaataaagataaagcataccggatatcagtgtgtatcctgcgggcaggatctacctattttccgtatgggattctgtaaaaaatgtttttttgaaagtccgtatgccagtgaaacaattcttcgccctgaattgtcaacggctcatttaggtattgaagagagagatctggaggttgaaaaagaaattcagttagttccgcatgttgtctacctggcttacacaggtgatgtaaaagttggcgtaacaagagagagccaggttcctacgcgatggattgaccaggga…	MKFSGQILKMITENGKPIQYYLNLSGDLISMNQLFDKEIKIKHTGYQCVSCGQDLPIFRMGFCKKCFFESPYASETILRPELSTAHLGIEERDLEVEKEIQLVPHVVYLAYTGDVKVGVTRESQVPTRWIDQGATFALPIARTENRYEAGVIEVEMKNHLADKTNWKKMLQTLESDIDLADFREKIKEYFPKDSQKFYSSDEEIWRLDYPYEAPNDIKVFTLDKKPEFTGVLKGIKGQYLYFEGGNFINVRSHEGYVIDFSAG
NZ_LNOG01000001.1	fig|6666666.242113.peg.216	peg	NZ_LNOG01000001.1_222640_223674	222640	223674	+	dTDP-glucose 4,6-dehydratase (EC 4.2.1.46)		FIG01632459	idu(1);dTDP-rhamnose_synthesis idu(1);Rhamnose_containing_glycans	atgaattatttagtaacaggaggatctggttttataggatcacatttggtggaaagattattgagagaaggacattctgtcataaatgtggacaactttgataatttctatgactaccagataaaagttcaaaatacactggaatcagtaggtgataagagcgtttttgatttcgatcataagcttacagatatagcaaagcttattgacagaacaaaatctgaacaatacagactttattatcaggatatcagggataaagaaggattggaaaaaatctttcaggcacattcttttgatatggtgatacaccttgcagcattagcaggagtacgtccatctattgaaaagcctcttgaatatgaagaagttaatatccgtggtacaatgaatctctgg…	MNYLVTGGSGFIGSHLVERLLREGHSVINVDNFDNFYDYQIKVQNTLESVGDKSVFDFDHKLTDIAKLIDRTKSEQYRLYYQDIRDKEGLEKIFQAHSFDMVIHLAALAGVRPSIEKPLEYEEVNIRGTMNLWELCKDFGISKFVCASSSSVYGNNEKVPFSETDFVDEPISPYAATKKCGEILGHVYHSLYKIDIIQLRFFTVYGPRQRPDLAIHKFAELLYLNEKIPFYGDGTTARDYTFIDDIIDGVAKSISYLHNHEGVYEILNLGESDVITLQEMVSVLSEELNINPVLHRLPMQAGDVLRTNADILKAKTLIGYQPKTKFQNGIKIFVEWFLRKKTKK
NZ_LNOG01000001.1	fig|6666666.242113.peg.217	peg	NZ_LNOG01000001.1_223741_223962	223741	223962	+	FIG00654445: hypothetical protein		FIG01411867	ff	atgtactggacattagaattagcttcatatcttagtgatgcaccatggccaatgactaaggcagaattaatcgattatgctattagaacaggcgcaccgatggaggttgtggaaaaccttcaggctattgaagatgaaggtgaaatttatgaaagtatcgaggaagtttggtcagattacccgaccgatgaggatttcctttggaacgaggacgaatattaa	MYWTLELASYLSDAPWPMTKAELIDYAIRTGAPMEVVENLQAIEDEGEIYESIEEVWSDYPTDEDFLWNEDEY
NZ_LNOG01000001.1	fig|6666666.242113.peg.218	peg	NZ_LNOG01000001.1_224055_227126	224055	227126	+	Protein export cytoplasm protein SecA ATPase RNA helicase (TC 3.A.5.1.1)		FIG00034293	ff	atgggttttttagacacgattctcaagggttttttaggtaacaaaaacgagaaagacctgaaggaagtaaaaaaagtagtagagaagataaaaaaagctgagccagctattggagaactttccgatgatggacttagagaaaagaccagagaatttcaacaaaaaattcaggatgctacagcaaatgtgcgtaagcagatagaggatatccaaagcaaaatcgagacaactgaaaatgttgacgagaaagaagcactttatgggcaggtagcagatcttaataaagttgcataccagcaggaagaaaaagtattgggagaaattcttcctgaggcttttgcattgcttaaagaaacggcaagaagatgggcgcaaaatggcgaaattcgtgtaactgta…	MGFLDTILKGFLGNKNEKDLKEVKKVVEKIKKAEPAIGELSDDGLREKTREFQQKIQDATANVRKQIEDIQSKIETTENVDEKEALYGQVADLNKVAYQQEEKVLGEILPEAFALLKETARRWAQNGEIRVTVSDRDRELAATKDFVVIEGDQAIWKSEWDAAGTAVKWDMVHYDVQFIGGTILHQGKIAEMATGEGKTLVGTLPIFLNALPGRGVHVVTVNDYLAKRDSAWMAPIFEFHGLSVDCIDNHQPNSESRRKAYKSSITYGTNNEFGFDYLRDNMVNSPEELVQGELNYAIVDEVDSVLVDDARTPLIISGPVPQGDRQEFDLLKPSVDRIVEVQKKTITGIFNEAKKLIAAGNKKEGGFKLLQAFRGLPKNRQLIKFLSEEGNRALLQKTE…
NZ_LNOG01000001.1	fig|6666666.242113.peg.219	peg	NZ_LNOG01000001.1_227357_229501	227357	229501	+	Ferrichrome-iron receptor				atgaataaagcactagtatgtgcctctttactaggttctgtattgttttttgcacaggaaaaagattctcttaagtcaaaaaatatagatgaagtagttattagcggaaaatattatcagaaatataagctaaatgaagtttcgggatcgctaagattacagaccccaattatagaactccctcagaatgttcagtccataagttctcaaattttggctgatcagattaccttaaatatgtcggaaggcatcgtcagaaatgtaagtggtgccagaaaagtagagcattgggataatgtttattctaatgtatttatgagaggggctagtattgcaacttttatgaacggaatgaatgtttcgtctacatggggtccgattaatcccgatgcagctatt…	MNKALVCASLLGSVLFFAQEKDSLKSKNIDEVVISGKYYQKYKLNEVSGSLRLQTPIIELPQNVQSISSQILADQITLNMSEGIVRNVSGARKVEHWDNVYSNVFMRGASIATFMNGMNVSSTWGPINPDAAIIDRIEFVKGPAGFMGSMGDPAGFYNVVTKKPTGKFANSVRFTTGSYNLFRGETDLDGVLVKGGVLDYRLNLMGSTNKSWVENDKTNKIIVAPSITFRPTKTTTFTAQYNYQYLKFAQPGAYLMSNDGYASLNVHTNFNDPNFKKTEVKDQSLFLSLDQRLFNDWVWSTQYAYMDMNYDGGSWWGTFDKNNKNILNRTLRNWQAVGKNHIFQTYVRGSLKTGNAVHKIIAGFDFGDRKYNADFSSFQGNFPIDIYNVQYGVDPSKLP…
NZ_LNOG01000001.1	fig|6666666.242113.peg.220	peg	NZ_LNOG01000001.1_229550_230749	229550	230749	+	putative iron-regulated membrane protein		FIG01319128	ff	atgaagaaaaaacatcaccaaaaaaagaaaccaggattttttaaaacatggtctgccaaattacatctttggctggggttatccgtcgggtttattgttttcattgtgtccttatccgggactttatttgtttttaaggatgaagtacagaacatcatccgaaaagaggctatttatgtaaaatcacagacaataaaatcgcaggctctacccatagaagtactccgtaaaaaagtgattgctaatgttccggagaaatatcctgtaagtgctgtagaaattcctttggataaaaataagtcctatatgttctcttactatgagaagagcaaaaaaggctggaattacttcggtcaggtaaaggtcaataaactgatttatgtaaatcagtatacaggg…	MKKKHHQKKKPGFFKTWSAKLHLWLGLSVGFIVFIVSLSGTLFVFKDEVQNIIRKEAIYVKSQTIKSQALPIEVLRKKVIANVPEKYPVSAVEIPLDKNKSYMFSYYEKSKKGWNYFGQVKVNKLIYVNQYTGDIQAVYNEKYDFFMLMKYLHWSLLLNSEWGEYVIGIPVVLFIFMLITGIVLWWPRNKKARKGRFSFDWKNVKTWKRKNYDLHNVLGFYASFIGLIMAVTGIYFTYPYVKNIFNYTLSGSAELKKEKDIKSPDSLTIKNSSVYDLTAQQTRLHYPGSSSFRIPLSGKNKKGKELKNIPVTVYQKEGRYSERHQIIFDKYSGKILLNKPHESLNAAEKYSNANYDIHTGSYFGLFGKIIWFITGLICTSLPVTGFLVWWGKQKKIKKI
NZ_LNOG01000001.1	fig|6666666.242113.peg.221	peg	NZ_LNOG01000001.1_230778_232880	230778	232880	+	Aerobactin siderophore receptor IutA		FIG00003138	icw(1);Ton_and_Tol_transport_systems idu(2);Siderophore_Aerobactin	ttgtctgtagcatgttttgctgcggtcggcatatttggacaacagaaagacagcctcaatactaaaagtgtagatgaagttgtactcacagcttccagaaaaagagagaatataaaagaaataccgagttcagttaccattgtaggagaaaaacaggtacaatcccagctgacagtaaattcggacattacaagtattttacaatatacagttcccagtttaggacctagtgcaggacaaacttccaatacagggcaaactcttagaggacggcaggtgttggtgctgatagatggtgtaccacaatcgacacctttgagaaacggaggaagagatatcagggtaatagacccctcttcaatagagcgtatagaagttattaaaggagcatcttccatc…	MSVACFAAVGIFGQQKDSLNTKSVDEVVLTASRKRENIKEIPSSVTIVGEKQVQSQLTVNSDITSILQYTVPSLGPSAGQTSNTGQTLRGRQVLVLIDGVPQSTPLRNGGRDIRVIDPSSIERIEVIKGASSIYGNGADGGIINYITRRSKSDKKISGISQVGFTGQPYGGTLGVRASQLLSGKLSDKFDYVASLAYERTGYMKDANGVNLSPSYSTAKMDNYNGMLMLGYNINENQRIEASYIGYASKSDLNLGLKTGKYGITPTIGEGKGLGLETTPQGTPRNHNYKLSYDNKNLFNGTSLNVNLYYQDFRTVYGYSDTFLNGGQSNVISKKKGARINLDTQLWNTANSQAEVIYGVDILNDQTVQKLEDGRYWTPDMDMTNIAPFALIKIDLLKKL…
NZ_LNOG01000001.1	fig|6666666.242113.peg.222	peg	NZ_LNOG01000001.1_232940_234139	232940	234139	+	putative iron-regulated membrane protein				atgaaaaaacatcatcataaaaagaagccgggattcttcaaaaaatggtctggaaagctgcacctttggtttggtctttctattggctttctcatatttattatttctataaccggagctttatatgtcttcaaagatgaggttgaaaactatacccgaaaagatgtaatttaccataacgaactgaatattgaaaacaagcagatccttccgataaaggtcatggaaaagctggtggtagagcaggtgaaagaaaaatatcctgttcactgggtaaatatcccgatagataagaaacagtcttacatgttcttctggtacgaacacaatccgaaggcatggaactattttgatgaatttcctgtttacaagcaagcttacgtaaatccctatacagga…	MKKHHHKKKPGFFKKWSGKLHLWFGLSIGFLIFIISITGALYVFKDEVENYTRKDVIYHNELNIENKQILPIKVMEKLVVEQVKEKYPVHWVNIPIDKKQSYMFFWYEHNPKAWNYFDEFPVYKQAYVNPYTGKVLRVYDEKNGFFNIVKMIHWSFLLKQEWGSYVVGIPVIIFMVMLITGIVLWWPKNKAARKQRFSFKWKNIKSWKRKNYDLHNVLGFYASIFALIFSITGLFYAFFVVQAMIYVVFSGGNTKYPDFTHIKTKAPIEMRTDKTLDKIINTVKEKYPESYGFALDLGHEHMDDHEHANFEVYVKHLSYSYHKNSSLIFDENSGELLHTHDPKDKNFGEKVVGANYDIHVGAILGLPTKIIAFIVSLICASLPVTGFMIWWGRRKKKKA
NZ_LNOG01000001.1	fig|6666666.242113.peg.223	peg	NZ_LNOG01000001.1_234398_236458	234398	236458	+	TonB-dependent receptor; Outer membrane receptor for ferrienterochelin and colicins		FIG00120101	idu(19);Ton_and_Tol_transport_systems	atgaaaaaagctgtcttgtttttctgtctttcagcttctatagctgtgggtgctcaacaacaatctgagaaagaaaaggagattgaagaagttgtggtatccggaaatactttcgagcagaaagtaaaggaagttcctattcctataaaggttatagataaaaaacagattcagcagtcaggaagtgtacgattaagtgatattcttgcggagcaaacgggtcttattattactccaaaccatggtacaagcctgcaaatgcaggggatgaccggtgaatatacactaatactgatcaatggagagcctttagtcggaaggaccgcggggacattggatctttccagaattaccgtaaataatattaagagaatagagattataaagggacccagttct…	MKKAVLFFCLSASIAVGAQQQSEKEKEIEEVVVSGNTFEQKVKEVPIPIKVIDKKQIQQSGSVRLSDILAEQTGLIITPNHGTSLQMQGMTGEYTLILINGEPLVGRTAGTLDLSRITVNNIKRIEIIKGPSSSLYGSDALAGVVNIITETATKDSGSLSLRYGTNTNIDFGGDINIRRDKFSVNLSANRYSSEGYSLNSGADSYGKTVNPFENFTYSTNINFIPNSKWKFGLYARYYYDDQDGKMLSQGQKVDGYSKNKDYNIAPQATWTPNDKVTSRLRLYMSASKNDSKYTFVDNGQLLDETFFRERYVKAENFTDIKWSKKWQTTLGAGIIYQDIEANRYNERKSSNQFYGLGQIAYTPMQGWNIQAGFRYDNNSVFGSQFSPKLATDIQVFKFL…
NZ_LNOG01000001.1	fig|6666666.242113.peg.224	peg	NZ_LNOG01000001.1_236468_237100	236468	237100	+	hypothetical protein				atgaaaaaattactttttactacagcaatcggattactatcactggcatcatgttccagtaatgacagaggctctgaacctgcaccggtaaacccatcagcaacagttaaaacacaagatgtgaaagacgttgatggtgctacagttgcaacagataaatttacattatacagccttcgtgaaaataaagttattgcttctacagaacaggacacagataagtgggatataggttttaataaaacaaaaattattattaacggaggaaccgcaagaaaaggaaaaggagctgcgacaattgtgaaaggaacttcttttgatgctataaaaacggcaccggaagatgctgcctttaaaacagatagcggaaatagtggagacgatctggcaatagcaacg…	MKKLLFTTAIGLLSLASCSSNDRGSEPAPVNPSATVKTQDVKDVDGATVATDKFTLYSLRENKVIASTEQDTDKWDIGFNKTKIIINGGTARKGKGAATIVKGTSFDAIKTAPEDAAFKTDSGNSGDDLAIATGTGKGWYSYDPVKHLITPIAGNIIVIKTGDGKYAKIQITSYYKGAPATISDQAALNDSGYYTFKFALQTDGSKTFSK
NZ_LNOG01000001.1	fig|6666666.242113.peg.225	peg	NZ_LNOG01000001.1_237239_237886	237239	237886	+	Peptide methionine sulfoxide reductase MsrA (EC 1.8.4.11)		FIG00002199	idu(1);Peptide_methionine_sulfoxide_reductase idu(1);Putative_sugar_ABC_transporter_(ytf_cluster)	atgaaaaaagtatttttccttattcttagtttactattagtttcctgtcaggggcaggagaagaggaagagcacggttaagcaaaataaaatggaaaataaattagcgtatgcaaccattggaggtggttgtttttggtgtgttgaatcatgctttaatatgttaaaaggggtagactctgttatctcaggctattccggtgggcataaagcgaatcctacctatgaagaagtttgtaccggagatacaggacatgctgaggttgtacagatagcctatgatcctgcagtaatcagttacaagcaactgatggaagtattcttatttcttcatgatcctacacagctaaacagacaagggaatgatatagggacacagtacagatctgttgtattctat…	MKKVFFLILSLLLVSCQGQEKRKSTVKQNKMENKLAYATIGGGCFWCVESCFNMLKGVDSVISGYSGGHKANPTYEEVCTGDTGHAEVVQIAYDPAVISYKQLMEVFLFLHDPTQLNRQGNDIGTQYRSVVFYNSEEQKKETEEALKESEAKQQWNGKYVTEVVPFEKFWPAEAYHQGYYKENPNQPYCSAVVGPKIQKFKKYFGEKGWLKPEEN
NZ_LNOG01000001.1	fig|6666666.242113.peg.226	peg	NZ_LNOG01000001.1_238446_237988	238446	237988	-	ElaA protein		FIG00139273	isu;cAMP_signaling_in_bacteria	atggaaactccagtctggaaagtaaaagcttttgaagagcttacaacaaccgaactatatcaaatccttctgctgagagcagaagtttttgttgtggaacaaaattgcccataccaagatgtagacaatacagatcaaaaagctttgcatttgtgggcagaaatgggaggtaaggttgtagcttactgcagaatgtttgatcagggaataaagtatactgaaagcagcattggcagagttgttactcatccggaatatcgcagtcataagctgggaagaccgttgctaaaccttactctggaaactattaaaaacagatacgccgatcctgatatcagaatcagtgcacaaaattatctattaaagttctatggaagccttggcttcgaacctgtggga…	METPVWKVKAFEELTTTELYQILLLRAEVFVVEQNCPYQDVDNTDQKALHLWAEMGGKVVAYCRMFDQGIKYTESSIGRVVTHPEYRSHKLGRPLLNLTLETIKNRYADPDIRISAQNYLLKFYGSLGFEPVGESYLEDNIPHTEMLRKHSL
NZ_LNOG01000001.1	fig|6666666.242113.peg.227	peg	NZ_LNOG01000001.1_239063_238446	239063	238446	-	GTP-binding protein EngB		FIG00000298	isu;Universal_GTPases	atgctgataaaatcagttgagtttgtaaaaagtagcagcaaatggcaggaatgccctgaagctaatcttccggaatatgcttttatcggaagatccaatgtgggaaaatcttctctcatcaatgcgatgatggacagaaaggatcttgctaaaacctcacagactcccggaaaaacacaacttatcaatcattttctggtaaatgaaacctggtatcttactgatttaccgggttatggatatgcaaaagtatcgaagactcttcgtaaaagttttgaaaaactaatcaccaattatatcctaaaccgtaataatctggtgaatctatttgtgttggtagatatccgtcatgctcctcagaaaattgacatcgaatttatgcagtggtgtggtgaatcc…	MLIKSVEFVKSSSKWQECPEANLPEYAFIGRSNVGKSSLINAMMDRKDLAKTSQTPGKTQLINHFLVNETWYLTDLPGYGYAKVSKTLRKSFEKLITNYILNRNNLVNLFVLVDIRHAPQKIDIEFMQWCGESGIPFSIIFTKADKLKPKAIENHVKAYHDELLQFWEELPQSYITSAEKKEGGDAILDFIGETNIILEKNKVKF
NZ_LNOG01000001.1	fig|6666666.242113.peg.228	peg	NZ_LNOG01000001.1_239825_239064	239825	239064	-	2-hydroxy-6-oxo-6-phenylhexa-2,4-dienoate hydrolase (EC 3.7.1.-)		FIG00003780	idu(1);carbazol_degradation_cluster idu(1);Central_meta-cleavage_pathway_of_aromatic_compound_degradation idu(1);Biphenyl_Degradation	atgatttttaaaacaaaaaaagagaagaaattcacctatatggaagcaggagaaggacatcccatggtgctattgcacggattaatgggtggtttgagcaatttcgatgatatgtcggcttacttctcggaaaaaggatttaaagtattcgttcctcaacttcctatttatgatttgcctgttttaaatacaaatcttacaagtatctctaaatatgtaatccgttttatagaagaacatattaaagccccggtaactcttgtggggaattctatgggcggacatgtaggacttataacagcactggcaagaccagatcttgttaaacatcttgttcttacaggaagttcaggattatatgagcgtaccttcggtgattcttttccaagaaaaagtgat…	MIFKTKKEKKFTYMEAGEGHPMVLLHGLMGGLSNFDDMSAYFSEKGFKVFVPQLPIYDLPVLNTNLTSISKYVIRFIEEHIKAPVTLVGNSMGGHVGLITALARPDLVKHLVLTGSSGLYERTFGDSFPRKSDKAYIKRKTEEVFFNPEVATDELVDEVFAVVNDRMKGIKTVMLARSAIKHNMQNDLPDIKCPTCIIWGKQDNVTPPEVAEEMHKEIPNSDLFWIDECGHAAMMEKPKEFSDILYNWLKDKI
NZ_LNOG01000001.1	fig|6666666.242113.peg.229	peg	NZ_LNOG01000001.1_240253_240567	240253	240567	+	Cell division protein MraZ		FIG00000547	icw(3);Bacterial_Cell_Division icw(1);16S_rRNA_modification_within_P_site_of_ribosome icw(2);Bacterial_Cytoskeleton	atgagcggttgggaaaaattaatgcacaaaattaatagtcttaaccgatttgtaaagaaaaacgcagattttatcagaatgtttacggctggtgtaaaaacagtggaggtggataatgcaggcaggttacagatttctaaagacttggtacagtattcaggtcttaagaaagatgttgtggttacgagtgccggagagcttttcgagatttgggataaagaaacgtatgagcaggtaatttcaacaaatgatgttgattttgcagcattagcggaagaagtaatgggatcaataaatccagaagatgtatcataa	MSGWEKLMHKINSLNRFVKKNADFIRMFTAGVKTVEVDNAGRLQISKDLVQYSGLKKDVVVTSAGELFEIWDKETYEQVISTNDVDFAALAEEVMGSINPEDVS
NZ_LNOG01000001.1	fig|6666666.242113.peg.230	peg	NZ_LNOG01000001.1_240557_241450	240557	241450	+	rRNA small subunit methyltransferase H		FIG00000172	icw(2);Bacterial_Cell_Division icw(2);16S_rRNA_modification_within_P_site_of_ribosome	atgtatcataacccagtattattagatgaaagtgtcagtggccttattactaatccggacggaatctatgtagattgcacttttggaggaggaggtcattcacgagagattctttccaggctctccgataaaggacgattgttttcctttgatcaggatctggatgctcttgagaataaaataaatgatgaaagatttacattggtaaatcaaaattttcgtttcctcgaaaatagtttgttaatgtatggtgtaagccaggttgacggtgttttggcggatcttggtgtttcttctcatcagttcgatgaggcagacagaggattctccatacggacagacggtcctttggatatgagaatgaataccatgcagggactggatgccaagaaagtggtg…	MYHNPVLLDESVSGLITNPDGIYVDCTFGGGGHSREILSRLSDKGRLFSFDQDLDALENKINDERFTLVNQNFRFLENSLLMYGVSQVDGVLADLGVSSHQFDEADRGFSIRTDGPLDMRMNTMQGLDAKKVVNEYEEEQLADIFYLYGELRDARKLARELVAARKKGEIKTTEDLKKVFFYIPTHKSNKFFAQIFQAIRIEVNQELEVLKEMLEQSYRVLKPEGRLSVISYHSLEDRLVKRFLKNGMFEGEPERDIYGNYKKSFELLKNKAIVPTEEEIEENSRARSAKLRIGAKV
NZ_LNOG01000001.1	fig|6666666.242113.peg.231	peg	NZ_LNOG01000001.1_241470_241841	241470	241841	+	Cell division protein FtsL		FIG00001060	icw(1);Bacterial_Cell_Division icw(3);16S_rRNA_modification_within_P_site_of_ribosome icw(1);Bacterial_Cytoskeleton isu;Stationary_phase_repair_cluster	atggctaaaaaagcttcaacgcctaagcaaaggaaacgattaaccttcatagatgttgtgaaggggaatttccttaatagggatgaagtaaaagaacattataaatattttacactggtttttatactgatgatggtaatgatttattctaaccacctggtaaaccagaaaatagaaattgttaacggccttaaagaacaaagtgaagaatacaaatccagaaatgcttatgcacagagcagactgatccatatcaaaatggaatcagagcttagcaaagaaatgggaaaggattcattaatgacgttggagagtcatccgactaaacttttaataaaaatggattcaattgatggtaagaaaaggaagtga	MAKKASTPKQRKRLTFIDVVKGNFLNRDEVKEHYKYFTLVFILMMVMIYSNHLVNQKIEIVNGLKEQSEEYKSRNAYAQSRLIHIKMESELSKEMGKDSLMTLESHPTKLLIKMDSIDGKKRK
NZ_LNOG01000001.1	fig|6666666.242113.peg.232	peg	NZ_LNOG01000001.1_241864_243816	241864	243816	+	Cell division protein FtsI [Peptidoglycan synthetase] (EC 2.4.1.129)		FIG00046929	isu;Bacterial_Cell_Division isu;CBSS-83331.1.peg.3039 isu;16S_rRNA_modification_within_P_site_of_ribosome isu;Flagellum_in_Campylobacter isu;Bacterial_Cytoskeleton icw(1);Peptidoglycan_Biosynthesis	atgcttttttggggatatgcctttgttggtgtagccctattgacttttgttgtatttgttgcccggattatcattcttcagaatacaaatgttgaagagtataaagacaacattattaataagaattaccgggaagcaacattaaaggcagcccggggaaatcttttcgcctcggatggttctattctggcgacaacggtgatgcgttatgatatttatcttgacttcaaaaccatgcgcgataccatttataaaaataacgcaggtaaattgtcggattctttgggcgccatgtttggtaagcccgcttcttattttaggcaaagactggatcagcagaaaaaagccgaaaatcaatattatcctttggtaaagggactcgatttcgatcagtatgac…	MLFWGYAFVGVALLTFVVFVARIIILQNTNVEEYKDNIINKNYREATLKAARGNLFASDGSILATTVMRYDIYLDFKTMRDTIYKNNAGKLSDSLGAMFGKPASYFRQRLDQQKKAENQYYPLVKGLDFDQYDRIRKFPIFNRGKNKGGFIVDREYRREIATAQIGAGTIGMDRDGAKSGFEGAFSKFLTGTDGTRLEQRINSTQWKPIDFWKVKEPVNGMDVYTTLDLRVQDIAHSALEKQLVEFDADHGSVIVMETETGKVRAMVNLRRTEPGIYVDAYNYAIKDATEPGSIWKTVTLLAAMDDGFVDENTKINIGGIEWTYAGQRITDSHSGGVYDISDIMAQSSNIGAAKVITSHYADNPQILFDHLKKWKLYEKMNIELPGVTRPRVLTPANKK…
NZ_LNOG01000001.1	fig|6666666.242113.peg.233	peg	NZ_LNOG01000001.1_243816_245276	243816	245276	+	UDP-N-acetylmuramoylalanyl-D-glutamate--2,6-diaminopimelate ligase (EC 6.3.2.13)		FIG00000243	icw(1);Peptidoglycan_biosynthesis--gjo isu;Methicillin_resistance_in_Staphylococci isu;Peptidoglycan_Biosynthesis	atgttattagaaaaagtattacatagaatatccgttttaaactctcagggagaactttcccgtgagatttcaaagattgttttcgattcaagaaaagcaatagatagtgctatgtatgtagcaatgaagggggtagtagcagatggacatcagtttataaacgctgcaatagagaaaggagctaacgttattgtttgtgaagaaattccgtctgataagaaagaaaatgtaacctatattcaggttaaagatacagctgttgctttaggtcatctggcaagcaatttttatggtaatccatcggagaaattgaaccttatcggagttaccggaaccaatggaaaaacttctgtaacaacactattatttgatgtgtttactcaattggggcataaatgc…	MLLEKVLHRISVLNSQGELSREISKIVFDSRKAIDSAMYVAMKGVVADGHQFINAAIEKGANVIVCEEIPSDKKENVTYIQVKDTAVALGHLASNFYGNPSEKLNLIGVTGTNGKTSVTTLLFDVFTQLGHKCALISTVENRIGEKIIQSTHTTPDVITLNELLSEAVYEDCEYAFMEVSSHGIHQHRTEGLHFKIAGFTNISHDHLDYHKTFLEYLNVKKSYFDNLPDTAVAITNIDDKNGMVMLQNTKAKKKTYALKTIADYHGKILESDFNGMLLNFNGKEFWTSLTGRFNVYNLLLVFGIAVELGIEEGEILRAVSLLKRVKGRFETLKSRTGIFFIVDYAHTPDALENVLNTINDIRTKNERLICVFGCGGDRDHSKRPEMGDIASKNATLAII…
NZ_LNOG01000001.1	fig|6666666.242113.peg.234	peg	NZ_LNOG01000001.1_245482_245685	245482	245685	+	hypothetical protein				atgtgcagagcaagatcaaaaaaagaaagatatgctaaaatatgtattgttgtagaagaagcagatgaaacattattttggctggaaataatagaagaaatcaaaatgttgcctaaagaaatattagctgatttaacggccaaatgtttagaagttctaaaagcaacatcaagttataaaaagaaacttaatttaggtagttga	MCRARSKKERYAKICIVVEEADETLFWLEIIEEIKMLPKEILADLTAKCLEVLKATSSYKKKLNLGS
NZ_LNOG01000001.1	fig|6666666.242113.peg.235	peg	NZ_LNOG01000001.1_245777_246952	245777	246952	+	Phospho-N-acetylmuramoyl-pentapeptide-transferase (EC 2.7.8.13)		FIG00000221	icw(4);Peptidoglycan_Biosynthesis	atgaatttgctgaagtatatttccttcagagcagggttgtctattttaatgtccctggcgatagctatgatctacggaaaaagaatcatcaactttttacgcagaaagcaaatgggggaattggtaagagatctaggactggagggacagaaacaaaaagaagggactcctacaatgggaggactcattataattctggccactattgttcctgtattattgtttacacgtgtatggaatgtgtacatcgttttgcttattgtttctatggtttggatgggagcaattggtttcctggatgactatttgaaaaaggtaaagaaaaataaagacggactccgaggtatcttcaaagtaatcggacaggtagggcttggtcttattgtgggtgttactatg…	MNLLKYISFRAGLSILMSLAIAMIYGKRIINFLRRKQMGELVRDLGLEGQKQKEGTPTMGGLIIILATIVPVLLFTRVWNVYIVLLIVSMVWMGAIGFLDDYLKKVKKNKDGLRGIFKVIGQVGLGLIVGVTMYFHSDITVQRKYANASPENRQNIEKNFAPPEKAVVSTVPFAKNNEFDYSKILFWMDDAQAQEWAWVVFIPVVIFIVTAVSNGANITDGIDGLAAGTSAIILSTLAFFAYLSGNIVFADYLNIMFLPNMGETTIFAIAMVGAVIGFYWYNTYPAQVFMGDTGSLMLGGVIAVLAIILRKELLIPVLCGVFLIELVSVMLQVAYFKYTKKKFGEGKRIFLMSPLHHHYQKKSYHESKIVNRFMIIGIMLAVICLITLKVR
NZ_LNOG01000001.1	fig|6666666.242113.peg.236	peg	NZ_LNOG01000001.1_246954_248333	246954	248333	+	UDP-N-acetylmuramoylalanine--D-glutamate ligase (EC 6.3.2.9)		FIG00085033	icw(1);Peptidoglycan_biosynthesis--gjo icw(2);Peptidoglycan_Biosynthesis	atggaaaagcatgcagagatccagagcggaaggatgaaaattgttatcctgggtggcggtgaaagcggcgttggagcagcctttctggccaagaaaaagggtctggatgtttttttatcagatcaaggatctataagagataattataagaaaatacttctcgataatgcaatagatttcgaggaaggtagtcatgatgaagatcggatactacaggcagactggattattaaaagtccgggaatacctaagaaagccgaaatcgtaggtaaaattcatcagaaaggtattaggctttcttcagaattggagtttgcttatcactttaccgatgctaaaataattgcagttaccggaagtaatggtaagactactactacgtcactaatctatcatatc…	MEKHAEIQSGRMKIVILGGGESGVGAAFLAKKKGLDVFLSDQGSIRDNYKKILLDNAIDFEEGSHDEDRILQADWIIKSPGIPKKAEIVGKIHQKGIRLSSELEFAYHFTDAKIIAVTGSNGKTTTTSLIYHILKNDGYNVGLGGNIGKSFAYQVATEDFDYYVLEVSSFQLDDIQNFRPYISLLLNLSQDHLDQYNYNYEEYALAKFRIAENQENDNYFIYNKDDEMSQKILQSLEINATMIPFSMKEKLNEGGYSVDNELVVKLQEDFRMKISDLSLVGNHNVANSLAASIAGKLLNISNESIRNSLMTFQAVPHRLEQVAVINDVKYINDSKATNVNAAYYALESVKYPAIWIVGGIDKGNDYTEIEDLVKKKVRAIVCLGLDNEKIIQFFRNKKD…
NZ_LNOG01000001.1	fig|6666666.242113.peg.237	peg	NZ_LNOG01000001.1_248345_249571	248345	249571	+	Cell division protein FtsW		FIG00000025	isu;Bacterial_Cell_Division icw(2);cell_division_cluster_containing_FtsQ isu;Bacterial_Cytoskeleton	atggaaaataataacgataacaaatttgaatttctgaagggagataaagtcctttggatggttatcattttgatttccattttttccatatttccggtgtattcagccagttctaacctggaatatattgtgaataatggtactacaaccggtcacgtaatcaagcatattttctttgtacttctgggtttaggaattatgcgtcttgtaggggttgttaagtatgaatatattggaaagctgagtagtattttactcggagttaccgtttttctattgttactaaccacatttacggggcagaaaattgatggagccagtgcatctcgttggttaaaaatacccgggacaccaatatctttccagccgtctacatttgcttatttaatgctgatcata…	MENNNDNKFEFLKGDKVLWMVIILISIFSIFPVYSASSNLEYIVNNGTTTGHVIKHIFFVLLGLGIMRLVGVVKYEYIGKLSSILLGVTVFLLLLTTFTGQKIDGASASRWLKIPGTPISFQPSTFAYLMLIIYICRYLTKKITRERLPIENIIYLFGPTLLVFGLVAKDNGSTALMIMFVSLIVMALGRLPLKYIIGFSGAMGIFAGIFLVVALNTNLIGGNRVHTWKSRIEAFSKKKDEALTEEDKAKNYQVMQAKAAIVHGGAIGMGPGKSALKQTLPQSVSDFIFAIIVEEYGAIGATILITLYFIMIVRIVMIASKIPMFFGSLLVLALGIMIFVQLSVNIAVAVNLIPVTGQPLPLISYGGTSMLVTYLQLGIILSVSSRILTNEEEGMGKKQ…
NZ_LNOG01000001.1	fig|6666666.242113.peg.238	peg	NZ_LNOG01000001.1_249558_250685	249558	250685	+	UDP-N-acetylglucosamine--N-acetylmuramyl-(pentapeptide) pyrophosphoryl-undecaprenol N-acetylglucosamine transferase (EC 2.4.1.227)		FIG00047056	icw(1);cell_division_core_of_larger_cluster icw(1);Peptidoglycan_Biosynthesis	atgacatcgcctagagtattattaagcggaggaggaaccgggggacatatttttccggcggtttctattgctcaggaaattcaaaaaagatttccggatgcagagttcatgtttatcggagctttgggaaagatggaaatggaaaaagttccacaggccggatttaaaattgaaggactggatattgcaggtttcgacagaggtaatattttatcaaactttaaactgccattcagattactgagcagtatttctaaagcgaagaaaattatcagaaacttcaaacccgattttgctatcggaaccggggggtttgctagtggacctgctttatgggcagcatctcagttaggagttcctacatttattcaggagcaaaactcttttcctggagttact…	MTSPRVLLSGGGTGGHIFPAVSIAQEIQKRFPDAEFMFIGALGKMEMEKVPQAGFKIEGLDIAGFDRGNILSNFKLPFRLLSSISKAKKIIRNFKPDFAIGTGGFASGPALWAASQLGVPTFIQEQNSFPGVTNKILSKKAKAVFTAYPGMESFFPNTEVRFLGNPIRQNIIDDKLAPEVAKEKLGLQNKLTILSVGGSQGSRTLNNGWKDNLDKLTEKGYQLIWQTGKLDYEALKKNQEIQNLSSAEGQISLNEFIKDMGTAYSAADVIVSRAGAIAISELAVAVKPILLIPLPTAAEDHQTKNAQSLVDQKAAFMVKDVEMKDKFWNTLEQICENEALRKEMMVNLEKFGKPEATKQIVDEILNKTGFNHNKN
NZ_LNOG01000001.1	fig|6666666.242113.peg.239	peg	NZ_LNOG01000001.1_250702_252060	250702	252060	+	UDP-N-acetylmuramate--alanine ligase (EC 6.3.2.8)		FIG00135554	isu;Peptidoglycan_biosynthesis--gjo isu;cell_division_cluster_containing_FtsQ icw(2);Peptidoglycan_Biosynthesis	atggctgatgttaatacatacgaaaactattattttataggaattggaggaatcggaatgagtacgctggcgcgttacttccattctgtaggcaaaaaggtggcgggttatgataagacgcataccaaacttaccaatgcccttcagacggaaggaataacaataaatttcgatgatgtattaactaatgtagaagagaacctgactcctgaaaatacattaattgtttttacaccagcaattaagaatcttaagattttagactactttactgagaagggctttaccataatgaagagagctaaagttttgggaattcttactgaaactacagaatgtgtagccgtagccgggacacatggaaaaactacaacttctacactaattgcgcacctgtgt…	MADVNTYENYYFIGIGGIGMSTLARYFHSVGKKVAGYDKTHTKLTNALQTEGITINFDDVLTNVEENLTPENTLIVFTPAIKNLKILDYFTEKGFTIMKRAKVLGILTETTECVAVAGTHGKTTTSTLIAHLCKVANLPFSGFLGGIAENYGSNFIFNGTDISVVEADEYDRSFMNLRPKWAVVTSMDADHLDIYGDKNTIEESFRDFAGLVPEDQQLFVRKGLDIGRESVSYAVNEEADYYSDHIRMEGGTLRFDFHAGDETIEDFEWHLPGIHNVENATVAIAIVHQLGASYKDLKKGIKSFKGIKRRYTKHFFENGKIYIDDYAHHPTELNAVIGSIKTFYPDKKLLIVFQPHLFTRTRDFVDGFAESLSKGEELILLDIYPARELPIEGVTSDWL…
NZ_LNOG01000001.1	fig|6666666.242113.peg.240	peg	NZ_LNOG01000001.1_252146_252523	252146	252523	+	hypothetical protein				atgacaaaaaacgaaatttcaaatattgtttttgatgtgggaatgagaattcatcgcaagcttggagttggtctttatgaaaatgtatacgaagaatgtcttgcttatgaactgaatggaagaggtcttttggttgaaaagcaaagagatgtgaaaattgaatatgaagaattaataatagataaggctttcagaattgatttattgattgaaaataagctgattattgaagtaaaagcggtttctgaaattaatgattatcattcttttcaactttataattatttaagattaacaggattgaaattaggaatgcttttgaattttcattcgcctttatttaaaaatggagtaaaaagagtagtaaataagttatag	MTKNEISNIVFDVGMRIHRKLGVGLYENVYEECLAYELNGRGLLVEKQRDVKIEYEELIIDKAFRIDLLIENKLIIEVKAVSEINDYHSFQLYNYLRLTGLKLGMLLNFHSPLFKNGVKRVVNKL
NZ_LNOG01000001.1	fig|6666666.242113.peg.241	peg	NZ_LNOG01000001.1_252611_253510	252611	253510	+	Cell division protein FtsQ		FIG00021517	icw(3);Bacterial_Cell_Division icw(2);cell_division_cluster_containing_FtsQ icw(3);Bacterial_Cytoskeleton icw(2);cell_division_core_of_larger_cluster	atgaaaaataaatacagaatattaaaaatcttcgtagtaatagtgcttttggcatttttactcaatttttcattgaaacgattcagtactaaagagcagaaactaaaaatagacttaacgcaggagacgcctgtatattttatagatgaagcaacagtaaaaagtattgtaaagaaaagtaatccctcaggaaaagtaggaactttagatatacccgcgcttgaaaaaaaattgaatgctcttaaagcagtagacagtgcaaatgtgtatcttaacctgaacggagtgttgaatgttgatgtaaagcaaagagtaccgtttatgagaataaacaatggtgcaaagcaatattatgtagatagcaatggcgaagaatttcctctttcagataaattttcg…	MKNKYRILKIFVVIVLLAFLLNFSLKRFSTKEQKLKIDLTQETPVYFIDEATVKSIVKKSNPSGKVGTLDIPALEKKLNALKAVDSANVYLNLNGVLNVDVKQRVPFMRINNGAKQYYVDSNGEEFPLSDKFSYPCMLVSGDIPKEDYKGLSELIAKIGKDDFNKRYFVGINKEGGNYELLTDEGNFKVQLGDLENIDFKLKGFKTFAEKYLIYQDPMKYRQVSVKYNNQIVTTLRKGFKSDADSLLTQKLPNNIIARPVLAPEKKTPEKKKAPPEKKPENKKEKGKKTQAKDKKKEKK
NZ_LNOG01000001.1	fig|6666666.242113.peg.242	peg	NZ_LNOG01000001.1_253540_254901	253540	254901	+	Cell division protein FtsA		FIG00000385	icw(1);Bacterial_Cell_Division icw(1);cell_division_cluster_containing_FtsQ icw(1);Bacterial_Cytoskeleton isu;cell_division_core_of_larger_cluster	atggaaacaaacgaatttgcagtagggctcgacattgggactaccaagattgtagccattgtgggcagaaaaaatgcccatggaaaaatagaaataatgggcgtaggacgaagtaaaagtcttggtgttcataagggtattgttaacaatatttcacaaacgataagctctattcaggcagctgtctccgaagctgagaaaagtgcgggagtgaaaataaagaatgttacagtaggtattgccggaaagcatattagaagcttacagcattccgattatataatgcgggagcacccagacagatatattactgaagacgatatagaacaacttaaaaatcaggtgaaaaagctggtaatgcttcctggtgaagagattattcacgtattgcctcaggaa…	METNEFAVGLDIGTTKIVAIVGRKNAHGKIEIMGVGRSKSLGVHKGIVNNISQTISSIQAAVSEAEKSAGVKIKNVTVGIAGKHIRSLQHSDYIMREHPDRYITEDDIEQLKNQVKKLVMLPGEEIIHVLPQEYKVDSEGEIQEPIGMHGKRLEANFHVVVGQMGSIRNIARCVKEAGLDMEALTLEPLASSEAVLTKEEKEAGVAIVDIGGGTTDVAIFKDNIIRHTCVIPYGGGIITDDIKEGCSIIENHAEKLKVKFGSAVPELEKDSTFVTIPGLHGRPDKEISLKTLAQIINARVEEILEMVNNELKGYGAYEQKKKLIAGIVLTGGGSNLRHLRQLSNYVTGFDARIGYANEYVANDKNQFLKGPEFATSIGLLMESLKIRDKRAFEEPEIVE…
NZ_LNOG01000001.1	fig|6666666.242113.peg.243	peg	NZ_LNOG01000001.1_254965_256797	254965	256797	+	Cell division protein FtsZ (EC 3.4.24.-)		FIG00000145	isu;Bacterial_Cell_Division icw(3);cell_division_cluster_containing_FtsQ isu;Bacterial_Cytoskeleton icw(2);cell_division_core_of_larger_cluster	atggaaaatataagtgtacaaggatttcagtttgatttgccaaaaggaaattcatcaattataaaagttatcggtgttggaggaggtggtaacaacgcactgaagcacatgtacgagagagggattcatggagtagattttgtcatttgtaataccgatgcacagacattagacaataaccctgttgccaacaaagtacagttgggtgtaaccatgaccgaaggtcttggtgccggagcagatcctgaggtaggggaaaaggccgctattgaaagtatcgacgatatcaaagctgctatgggacaaaataccaaaatggtattcattactgccggaatgggcggtggtacaggtaccggtgcggcaccagtaattgccaaagtagcaaaagaaatgggt…	MENISVQGFQFDLPKGNSSIIKVIGVGGGGNNALKHMYERGIHGVDFVICNTDAQTLDNNPVANKVQLGVTMTEGLGAGADPEVGEKAAIESIDDIKAAMGQNTKMVFITAGMGGGTGTGAAPVIAKVAKEMGILTVGIVTIPFSFEGKRRLEQAELGLEKLRNNVDSLIVINNDKLRQQFGNLGFKSGFSKADEVLTNAAKGMAEVITGYFDVNIDFRDAKSVLQNSGTALMSNGIASGENKAEDAVKKALDSPLLNDNKITGAKNVLLLIRSGNEEVTMDEIGIIMDHIQKEAGHTADIIFGVGSDEELGDSVSVLVIATGFAKEHQKYSGPTEKIVHSLSEDKSAPQIKRESPFKTSEEQVVSSGKDLFRLDDEDDAPRPEFPVNSVERSADRAQF…
NZ_LNOG01000001.1	fig|6666666.242113.peg.244	peg	NZ_LNOG01000001.1_256915_257340	256915	257340	+	Transamidase GatB domain protein		FIG00012764	isu;Macromolecular_synthesis_operon	atggacgcaatgaaaacagccatgaaagagaaagacaaagtcgctctggatgcattgcgtgctattaaagcccaaataatattagtgaaaactgacggaaaaggagcagatgttacaccagagcaggagattgcaattctacagagaatggtgaaacagcgtaaagactctatggagcagttcaatgctcagaaccgtcaagaccttgccgaggtagaagaagctcagacaaaggttatagaaaaattcttacctgcacagttaagcacagaagaactggaagctgagataaaaaaaattattgcagaatccggagcagaaggagcaaaagacttaggtaaagtaatgggagctgcctccaaagcattagccggaaaatccgatggaaaaagtatttcg…	MDAMKTAMKEKDKVALDALRAIKAQIILVKTDGKGADVTPEQEIAILQRMVKQRKDSMEQFNAQNRQDLAEVEEAQTKVIEKFLPAQLSTEELEAEIKKIIAESGAEGAKDLGKVMGAASKALAGKSDGKSISEMAKKLLS
NZ_LNOG01000001.1	fig|6666666.242113.peg.245	peg	NZ_LNOG01000001.1_257587_257997	257587	257997	+	hypothetical protein				atgtatccatcagatttagtattgcctatgaaggcagaacttaccagcaacggattcgaagatcttactactcctgaggcagtagatgaggctataaaacaacaaggaacaaccctgttagtaattaactctgtgtgtggttgtgcagcaggtgcagcaagacctggtgttatagcatctttattaggtgataaaaaaccagatcatcttacaactgcttttgcaggatatgatacagaagcggtagcagaagctagaaagcttttggctccgttcccaccttcttctccggcagtagcattatttaaagatggtgaattagtacacatgctagagcgtcaccacatcgaaggtaatcctgcaggagctatagcagcgaaccttcaggctgcttataat…	MYPSDLVLPMKAELTSNGFEDLTTPEAVDEAIKQQGTTLLVINSVCGCAAGAARPGVIASLLGDKKPDHLTTAFAGYDTEAVAEARKLLAPFPPSSPAVALFKDGELVHMLERHHIEGNPAGAIAANLQAAYNEYC
NZ_LNOG01000001.1	fig|6666666.242113.peg.246	peg	NZ_LNOG01000001.1_258108_259625	258108	259625	+	putative auxin-regulated protein		FIG00896845	ff	atggcaacaaaagcgcttttcaattctgtggtaaactggtttattggaagaagaatagatcagatagagcgcttcattgctcatccttacgaaacgcaaaaaggagtacttttttctcagctttttctcgctgaggatactgaatacggactgaaatatggttttaaaagtatttccagcatcagcgattttcaaaatagaatacccattgttagttacgaagattttgaaccttatatagaaaaggctcgccagggagtgccggatattatctggcccggacagattaagcgtttcgctaaatcctcggggactaccaatgccaagagtaagtttattccaattacagaagaaagtcttgaggattgccattataaagcaggtaaagatcttattgca…	MATKALFNSVVNWFIGRRIDQIERFIAHPYETQKGVLFSQLFLAEDTEYGLKYGFKSISSISDFQNRIPIVSYEDFEPYIEKARQGVPDIIWPGQIKRFAKSSGTTNAKSKFIPITEESLEDCHYKAGKDLIALYVNNHPESELFQHKNLRLGGSSEMYQDFNTKFGDLSAILIENLPYWVEVINTPSRKVSLMGEWESKLKAITAEVKSQDVGSLTGVPSWMMVLLLRLLKETNADNIGQLWPNLEVFFHGGISFIPYKDQYKQLMGKDINYYEIYNASEGFFGIQDRSGADDMLLMLDYGIFYEFIPMEHFGESHPKTITLEDVEVGKNYAMVLTTNGGLWRYLIGDTVKFTSTNPYRIKVSGRTKHYINTFGEELMIDNVEVALKKACDYTNAEII…
NZ_LNOG01000001.1	fig|6666666.242113.peg.247	peg	NZ_LNOG01000001.1_262103_259668	262103	259668	-	ClpB protein		FIG00025216	idu(2);Proteolysis_in_bacteria,_ATP-dependent idu(2);USS-DB-7 idu(2);Protein_chaperones	ttgggtattataaagtctgaaaactcttccgcgtacgctattcttgaggatttcaacgccgacttaacacaaataagaagaaagattgaaagccttaacataactagtaacaacccgaatgctatggtaacggaaaaaattccgttaactaaaatggcagatcaggctattaaacgtgcagcacttgagtgcagattgtataaatctacagaagtgaatactgtacacctgttactgggtattttgtataaaaccgaagatccgacaaccagtattctggagtcttatgacatcgattatcaagctgtatccaaacattataaatctatgctgaaggaaaacggcgatttgcctaaaaatcaggctttcgatgatgacgaagacaaagatgatgcattc…	MGIIKSENSSAYAILEDFNADLTQIRRKIESLNITSNNPNAMVTEKIPLTKMADQAIKRAALECRLYKSTEVNTVHLLLGILYKTEDPTTSILESYDIDYQAVSKHYKSMLKENGDLPKNQAFDDDEDKDDAFSQMKKPSGNLGTGKSKTPVLDNFGRDLTGLARDGKLDPVIGREKEIERVSQILSRRKKNNPLLIGEPGVGKSAIAEGLALRIHQKKVSRVLFNKRVITLDLASLVAGTKYRGQFEERMKAIMSELEKNRDVILFIDELHTIVGAGSSTGSLDASNMFKPALARGEIQCIGATTLDEYRQYIEKDGALERRFQKVMVEPTTIEESIQILNQIKDKYEEYHNVTYTDDAIKACVNLTARYITDRFLPDKAIDALDEAGSRVYIKNMKV…
NZ_LNOG01000001.1	fig|6666666.242113.peg.248	peg	NZ_LNOG01000001.1_262387_262614	262387	262614	+	Uncharacterized protein HI1736				atgaatgaaagctgggttgaaattgtaggctatttagcatcagtactgatagttcttgggtttataccgaaagatgtactaaaaatcagacttattaatctggcaggttgtatttgctttgtaatttatggtatttacagaggaatgctttggccgattattatacccaatgcgattatctgcttcattcaggtttattaccttcttcagaaaaaggtaaaaaagtag	MNESWVEIVGYLASVLIVLGFIPKDVLKIRLINLAGCICFVIYGIYRGMLWPIIIPNAIICFIQVYYLLQKKVKK
NZ_LNOG01000001.1	fig|6666666.242113.peg.249	peg	NZ_LNOG01000001.1_262667_263086	262667	263086	+	Sulfur acceptor protein SufE for iron-sulfur cluster assembly		FIG00073306	isu;Iron-sulfur_cluster_assembly	atgacaattcaagaaaaacagaaggctttagtagatgattttgctttcctggaagactgggagcagaaatatgaatatattattgatttgggtaaagaattaaaaggattatctgaggataagaagaccgacgagaaccttattcgggggtgtcaatcaaaagtatggattgatgctgaatttaaggatggtaaattattctttcaggcagattctgacggaatacttcctaaaggtattgtagcaatgcttattcaggtttacagtgggcactcaacacaagaaattctagattccgattttaaatttattgaagaaataggtctccaggagtttctttcgccatctcgtgcaaacggattgatggcaatgaccaagcaaattaaattttacgcagtt…	MTIQEKQKALVDDFAFLEDWEQKYEYIIDLGKELKGLSEDKKTDENLIRGCQSKVWIDAEFKDGKLFFQADSDGILPKGIVAMLIQVYSGHSTQEILDSDFKFIEEIGLQEFLSPSRANGLMAMTKQIKFYAVAFQLKS
NZ_LNOG01000001.1	fig|6666666.242113.peg.250	peg	NZ_LNOG01000001.1_263083_264054	263083	264054	+	ADP-heptose:LPS heptosyltransferase		FIG01311330	ff	ttgaaaactattttggcataccgcttctccgcatttggagatgtagcgatgactgtacctgtttttcgggaatttctcgaacaaaataaggacgtccgcattgtaatggtttccagaaaaggcttttcggggctttttgaaggaattgaaagaattgaatttgttggaattaatatagacgactataaaggaattcttggtatgcgaaagcttgccaaagaacttctgaaaaagtataatcccgattttatagcggatctgcatgatgtgatcagatccaaaattctttacctgttctttaaaagaagaggttttaaggtttataagattaataaaggaaaagaggataaagaagagcttactgatgtatggaatctgaataaacaccagttgaaaaag…	MKTILAYRFSAFGDVAMTVPVFREFLEQNKDVRIVMVSRKGFSGLFEGIERIEFVGINIDDYKGILGMRKLAKELLKKYNPDFIADLHDVIRSKILYLFFKRRGFKVYKINKGKEDKEELTDVWNLNKHQLKKTTERYADVLRSMGYSVNLSHTLRPLVKDKSGIGFAPFAQHRGKMMPLEKSFELVRELAKSEHIYFFGGGASEVEVLSKWEKEIPNTTSLAGKLSLSDELNMISKLQVMISMDSANMHLASLVGTRVVSVWGATHPYAGFLGYGQKEEDVVGVKDLTCRPCSVFGDKECYRGDWACLEELKIQQIIDKVKK
NZ_LNOG01000001.1	fig|6666666.242113.peg.251	peg	NZ_LNOG01000001.1_265816_264110	265816	264110	-	hypothetical protein				atgagaaaaattaaacttactaatgtattgaacattggccttcctgctttcttactttggttttcggtttcctgccggagcaccgacacggataacaaaacattaaataatgatgcggttgctataaatgtaaatctggtacaagacgattatgaagatgtgtcaaataaaagctttaaggcttcaaaaaaccaatcgcttggccttaacaacaatcaaatacagatacaatctgttccttttggagagggatttgatcttgtagccgagctagaacctgaagctccttccttaaagagcacagcacaggcaggtttgaatccgattgctgcagctacacctataaacagaattattaaattcagaatagttgtctataatgcttctggacagtatgac…	MRKIKLTNVLNIGLPAFLLWFSVSCRSTDTDNKTLNNDAVAINVNLVQDDYEDVSNKSFKASKNQSLGLNNNQIQIQSVPFGEGFDLVAELEPEAPSLKSTAQAGLNPIAAATPINRIIKFRIVVYNASGQYDSSYIYSINAGGAVTPDSGVPIKLNGGQSYTFIAYSYNTNVAPTDNLVGSNLSTATISASSTQDIMYYKTTLTPSGDAGAQNNLNVILKHSFSTITVNIDSSLTNGYNITNITGATLGKVFPTATIALNTGTVTSSGTATAIAVPFPASPNSNSVTATSAVIVNNSNNTNDGTFNITSLTVGPLTGANVAFNNLTIQPGSRYNMTIKLVPQDAFFDDTTSVPGQTFPVARINGKVWMRHNLGADYSLNPDQNPSIAQLHGNYYQWGR…
NZ_LNOG01000001.1	fig|6666666.242113.peg.252	peg	NZ_LNOG01000001.1_266010_265834	266010	265834	-	hypothetical protein				atgaaagaagagacagaaaaaagagattatctgtgtccacaaattaatgtctggaacatagagatggaagaaggcatttctgccgcatcagcaaccgttctccctaccaatttatccaatcaagtacaggaagactggacagacggaacagatgaaacaaataacgtcccttggtaa	MKEETEKRDYLCPQINVWNIEMEEGISAASATVLPTNLSNQVQEDWTDGTDETNNVPW
NZ_LNOG01000001.1	fig|6666666.242113.rna.5	rna	NZ_LNOG01000001.1_266476_266399	266476	266399	-	tRNA-Val-TAC				gggttcttagctcagttggttcagagcatctggtttacacccagagggtcgggggttcgaatccctcaggacccacaa
NZ_LNOG01000001.1	fig|6666666.242113.rna.6	rna	NZ_LNOG01000001.1_266580_266503	266580	266503	-	tRNA-Val-TAC				gggttcttagctcagttggttcagagcatctggtttacacccagagggtcgggggttcgaatccctcaggacccacaa
NZ_LNOG01000001.1	fig|6666666.242113.peg.253	peg	NZ_LNOG01000001.1_267720_266626	267720	266626	-	Dihydrofolate synthase (EC 6.3.2.12) @ Folylpolyglutamate synthase (EC 6.3.2.17)			isu;Folate_Biosynthesis isu;Folate_Biosynthesis	atgattcatattggtggaactaacggtaaaggatctaccagtaatatgctggcatctgtattacaggaagaaggctataaaatcggattatataactctccacaccttattcatttcacggaaagaataaaagtaaacggaaagaatgcaaatgatgagtttgtttacaattttattcagaagctgaagaatcttcctgaggaaataaagccttcatttttcgagtttacgaccattatggcattcgaatatttccgtcagcagaaagtagattatgccattatagaagtaggccttggaggcagattggatgcaactaatattatcttgcctatacttacagccattaccaatgttgcgttggatcacaccaatattttaggcaatacaaaagaggag…	MIHIGGTNGKGSTSNMLASVLQEEGYKIGLYNSPHLIHFTERIKVNGKNANDEFVYNFIQKLKNLPEEIKPSFFEFTTIMAFEYFRQQKVDYAIIEVGLGGRLDATNIILPILTAITNVALDHTNILGNTKEEIAREKAGIIKAGIPVVSGDENPSVRNIIQQKANELNAKFIDATSLNPELDSDLKGAYQKNNIRVVLALVEELRLQNISISKESLEKGLLHVHKNTNFIGRWFEFSKNPLTICDTGHNQAGLEYVFNQLKTYSQSKHIVLGFVNDKNIDDVIPLLPKNEKFYFVKPSIHRGRNPQEYEDLIKKENLNYQIFNDVQSGYLAAKENCTADEIIFIGGSNFVVGDFLEKNLAVHE
NZ_LNOG01000001.1	fig|6666666.242113.peg.254	peg	NZ_LNOG01000001.1_268761_267886	268761	267886	-	Ferric siderophore transport system, periplasmic binding protein TonB		FIG00038726	idu(6);Hemin_transport_system idu(6);Ton_and_Tol_transport_systems idu(6);Campylobacter_Iron_Metabolism	atgagttatttctcagtaaataaaaaggaagaaaaaaaagacaagctaaaaagtgctgtaataaccgctatagtttggactacactcctgctttttattgcactgtattctgttaaagtaaacttcccgaaagaagctgaagtaatcaatacaatgcttgtaaattttggagataaccgtaatggtaacggaactgaagaacctaaagaacaggaagggagctttgctcctttggaaacaaaacctgtcgtagaagaagaacccgttaaagaaatcgcaaagcctgagcctcctgttgaggccaaagagaaaattattacaggtaaaaacgaaaaaatacccgttgccaaagtagaaaaagcagaaaaaaaaacagccaccaagtcttccgttaaagag…	MSYFSVNKKEEKKDKLKSAVITAIVWTTLLLFIALYSVKVNFPKEAEVINTMLVNFGDNRNGNGTEEPKEQEGSFAPLETKPVVEEEPVKEIAKPEPPVEAKEKIITGKNEKIPVAKVEKAEKKTATKSSVKETKKSDAKKTTTGNTKADGPNKKQGATGDGKGTTAIGNLLKGRGTKDGSQGDGGKAGNAGDPLGGDGNGDSKIGVDRKLTGYIPGTMGRGGAQPVHSCKASGSITLAYTVDKAGNVISVRRSGGISDPCIVSTSIQWVKQYVKAEKANFSSTGTYRITF
NZ_LNOG01000001.1	fig|6666666.242113.peg.255	peg	NZ_LNOG01000001.1_269172_268771	269172	268771	-	Biopolymer transport protein ExbD/TolR; potentially related to transport or biosynthesis of folate		FIG00052406	icw(1);Ton_and_Tol_transport_systems	atgaaaatctcaagaagaaataaagcaaatcctgaattcagtttggcagcaatgacagacgttatattgctacttcttatatttttcatgatcacctcttctgcagccaatcaaaatgcaatagatgtgaagcttcctaaaggagaaagcgaggcaatggatattcctaatcctttgtctgtaagcattaaaccggatggatcttatttcattgatgaaaaacaagtacaaagaaacgaactggagagccttattgtaaacagattacagaatgtaacaagtccatcttttacaatcagagccgataaagattgcttacataaagatgtagttttcgttatggaaattgcagaaaagcacaagtacaacattgcgattgccactactacagaggccgaa…	MKISRRNKANPEFSLAAMTDVILLLLIFFMITSSAANQNAIDVKLPKGESEAMDIPNPLSVSIKPDGSYFIDEKQVQRNELESLIVNRLQNVTSPSFTIRADKDCLHKDVVFVMEIAEKHKYNIAIATTTEAE
NZ_LNOG01000001.1	fig|6666666.242113.peg.256	peg	NZ_LNOG01000001.1_269875_269180	269875	269180	-	MotA/TolQ/ExbB proton channel family protein		FIG00002161	icw(2);Ton_and_Tol_transport_systems	atggcatttttagaaatatcaaccatattgcaggcacagactcaggtggcggcaacaacccaggaattttctttctggaaaataatgttccacggtaatatatttgccaatgtggtaatgataaccgttttattactgggtatattctctttttacctgttcctggaaagattcttctttattaaaagaatgtcttccaataccgatcctaatcttatgagaaatattgaggatttcttaaaagacggaaaagtagatgcagcgatagattattgctcccgtcaggattctcctgaagccagaattctggaaaaaggactttcccgaatcggtcgtcctgtatcggatattgtaaatgcgatggaaggacaagggcaagctgaggttgctaatatggaa…	MAFLEISTILQAQTQVAATTQEFSFWKIMFHGNIFANVVMITVLLLGIFSFYLFLERFFFIKRMSSNTDPNLMRNIEDFLKDGKVDAAIDYCSRQDSPEARILEKGLSRIGRPVSDIVNAMEGQGQAEVANMEMNLNLLAAVPSIAPMLGLLGTVIGMILAFFNLSNSTGSFSPKTLSEGIYTALGQTATGLAVAIPANFFYNLLLTKIDKFILKIQNLSTEFLDIINKPL
NZ_LNOG01000001.1	fig|6666666.242113.peg.257	peg	NZ_LNOG01000001.1_270436_269975	270436	269975	-	hypothetical protein				atgaaagggattttgaaaatctaccatccggaagaaacccttaagtacaatattaaaagtagttactgcaaggcagtctatagtaataagcaaaacttcctggaagtagaaatcattacagatgatgatctggatcacgttgatgacgactctttgcagtataacttcccacagctttctttaagtatttcggacttccctattgatacagacaaacttgcagggcaaacattcaatgtgaatgattctgaagaagaaacctattgtggcgtagatttatatgatgacgaagatgccttcattcatgataatgagttaaaattctcgaaagatgagaatggagatcttcagttaatctggcaaggaaacatagatgatttttatactttttcggacgaa…	MKGILKIYHPEETLKYNIKSSYCKAVYSNKQNFLEVEIITDDDLDHVDDDSLQYNFPQLSLSISDFPIDTDKLAGQTFNVNDSEEETYCGVDLYDDEDAFIHDNELKFSKDENGDLQLIWQGNIDDFYTFSDEPIAFKLKCHFRQDTPEADDE
NZ_LNOG01000001.1	fig|6666666.242113.peg.258	peg	NZ_LNOG01000001.1_273262_270530	273262	270530	-	putative TonB-dependent receptor				atgaaaaaactcttaactcttttgttcttcatggcaacctttttcctgtttgcacagaagactatttccggaaaagtttcggataccagtggaaacggaattgcaagtgcaagtgtcaccatcgaaaatcctgataaccccgtaattattgcatacggaatcaccgacagcaaagggaattacaaaattgtcttcaacacagatttatccaaaatcaatatgaaggttaaagcattcaatcaaaaaccacaaactaaagaagttagcaaccaggatcagactgtcaatttcagtcttgcctctgatgttaccgagataaaagaggtggtactaaaaaccaaactcatcacaaaaagaggagatacaatagcatatgacctgaaagcttttgccaataaa…	MKKLLTLLFFMATFFLFAQKTISGKVSDTSGNGIASASVTIENPDNPVIIAYGITDSKGNYKIVFNTDLSKINMKVKAFNQKPQTKEVSNQDQTVNFSLASDVTEIKEVVLKTKLITKRGDTIAYDLKAFANKNDRVLADALKKIPGIDVNKDGTILYQGEPLNKFYVNGKDLMEGGYGTINNSLPIDAIGKVEIMENHQPVKILQDKVPSDRAAINIKLKKSVTMTGRGEVGLGFSPLLWNVKLTPMLFTDKVQWLFNYKSNNNGDAVENEGNILSFGSRYEGIRRNITQNSWLNVDNSDAPNIPQKRYLMNSVHYLSGNLLTNLNKNKEWEFKANASYTNNAVERESYTETQYIPEFNQGAKITNAVKNNFYTDKVKGEVIFTKNAKKGFFKNTTTF…
NZ_LNOG01000002.1	fig|6666666.242113.peg.259	peg	NZ_LNOG01000002.1_19_396	19	396	+	Phage shock protein E precursor			isu;Phage_shock_protein_(psp)_operon	atgccaaagcaaattataggagctatactgattattctgttatcttgtggtatgatttcttgttcggtaaccccaaaaacagagactcagaaaataagcaaacttgtaaatgataacagaacatttctggtagacgtccgcactccggaggagtataatgctgaaaaaatagaaggagctgttaatattccgctggaccaaattgaaaatagattgcacgagtttcagggaaagaaaaacatagtagtttattgccgttcaggggtaagagccggaaaagcaaaagatttgttacagaaaagtaatattccggatgtttatagcggaacttcttatcagaatgttttagagttaaaaaagaataaaactaagaactga	MPKQIIGAILIILLSCGMISCSVTPKTETQKISKLVNDNRTFLVDVRTPEEYNAEKIEGAVNIPLDQIENRLHEFQGKKNIVVYCRSGVRAGKAKDLLQKSNIPDVYSGTSYQNVLELKKNKTKN
NZ_LNOG01000002.1	fig|6666666.242113.peg.260	peg	NZ_LNOG01000002.1_402_701	402	701	+	Thioredoxin		FIG01318274	idu(5);CBSS-315749.4.peg.3658 idu(5);Glycine_reductase,_sarcosine_reductase_and_betaine_reductase	atgtcagcaaaatttaatgaacttattcagtcagagagacctgttttaatagacttttttgcaacatggtgtcagccatgtaaagtaatgtcttcagttttgaataccgttaagcggaatgttgaagaggaagccaggattgtgaaaatagatatagatcagtatcaggctatagctgcagaatatggtgttagaagtgttcccacactacttatttttaaaaaaggagagctcttgttccgacagagtggtgtaatggatgttaacagtctgacggctgaattgaaaaagcatatataa	MSAKFNELIQSERPVLIDFFATWCQPCKVMSSVLNTVKRNVEEEARIVKIDIDQYQAIAAEYGVRSVPTLLIFKKGELLFRQSGVMDVNSLTAELKKHI
NZ_LNOG01000002.1	fig|6666666.242113.peg.261	peg	NZ_LNOG01000002.1_2732_735	2732	735	-	TonB-dependent receptor			idu(19);Ton_and_Tol_transport_systems	ttggcatttttaagctttggcgtaagcaatttatacgctcagaaatctgattcaatacttcagcaaaatattgaagtagtccgtattctcaaaaacaacaccagtaaaaaagtctccgcaagccattctgacttcctgaatcatgacgccggaaactttctcactaatcttccggaaatcggcggacggagaattgccggaagctatgcaacagatcctgttttaagaggatttaaatatgaacagctcaatattgtcaatgacggatctcttacaagtatacaggcttgcccaagcaggatggatcctccggcaagtcaggtcaacctaaatattgttaaagaagctgagatctacaaaggtccatatcagttcaggtttggaaattcttttggaggt…	MAFLSFGVSNLYAQKSDSILQQNIEVVRILKNNTSKKVSASHSDFLNHDAGNFLTNLPEIGGRRIAGSYATDPVLRGFKYEQLNIVNDGSLTSIQACPSRMDPPASQVNLNIVKEAEIYKGPYQFRFGNSFGGTINFVSIDPKFTEKPVFSGRLSTGYETNGYGTRNELITRLSNRKFNIDLFGSYQKADDYKDGNGNKVPSAFERYSMGSRVSYQWNESNITTAQITTNQARDVKFATGMMNLLKDNTWLYSLKHDMTFQDSVFKKLSLSSYLSEVDHTMGTPDMSMISRIKSRSGGGRAELKLQWNNNLLYTGTDFRHDGEKDVPQQKMEMPNHGSGHSMAMGHNNAWQNGQINRLGWFNEYQRHWGRNKITASYRLDYSHATANDPSHFFMMKYGD…
NZ_LNOG01000002.1	fig|6666666.242113.peg.262	peg	NZ_LNOG01000002.1_3132_2872	3132	2872	-	hypothetical protein				atggactggtatcttgaaaactgtaccaataaaaataaaccggaactgcattgcaacggaaaatgccagttgaaccaggaagaaacgcgcaatcctaattttacatggctaaaaattgcttcggaatttatcggattgcctgctcttgaagcttcagtttctattcataaaatctcaactgtttttcagcaagtttctcataaaatccagaatccgttatttgggtttcttcgcctgaatctgaggcccccagtattataa	MDWYLENCTNKNKPELHCNGKCQLNQEETRNPNFTWLKIASEFIGLPALEASVSIHKISTVFQQVSHKIQNPLFGFLRLNLRPPVL
NZ_LNOG01000002.1	fig|6666666.242113.peg.263	peg	NZ_LNOG01000002.1_3375_4904	3375	4904	+	ATPase component BioM of energizing module of biotin ECF transporter		FIG00040248	isu;Biotin_synthesis_cluster isu;Biotin_biosynthesis	atggcagataaaggaaaatttattcaggagcttacagctagatatcagtgcaatggtgaacatattgtattagggaaaggtatttttaatggagaggtagttcctgaagtggatgtatgtattcctttgagcacagtgaaccgacacgggcttatagcaggagcaacaggaaccggaaaaacaaagacacttcaggtttttgtagagcagctttcccgtaacggaatcccgtccatggtcatggatattaagggcgacttgtccggattgggagctgcaggagaaaacaatgctaagatccaggagcgctatgcaaaaactcaactgccatatagtccacaggcttttcctgtagaatttatgagtatttctgatgagaaaggagtgcgattaagagct…	MADKGKFIQELTARYQCNGEHIVLGKGIFNGEVVPEVDVCIPLSTVNRHGLIAGATGTGKTKTLQVFVEQLSRNGIPSMVMDIKGDLSGLGAAGENNAKIQERYAKTQLPYSPQAFPVEFMSISDEKGVRLRATVTEFGPVLLSKILGLNDTQSSIMSIIFKYCDDKALPLLDLDDLKKVLQYVTDDPQGKSELSSNYGSIASASLGAILRSIVALEQQGAREFFGELSFEVEDLLQTRNGLGVINILRVTDLQSRPQLFSTFMLSLLAEIYDKFPEVGDKGRPKFALFIDEAHLLFKEAPKALLSQIETIVKLIRSKGVGIYFITQVPGDVPDGVLSQLGLKIQHALRGFTAKDKKEIDKAVENYPTTEFYKASELIQNLGIGEAFVTALDEKGIPTP…
NZ_LNOG01000002.1	fig|6666666.242113.peg.264	peg	NZ_LNOG01000002.1_4928_6151	4928	6151	+	DNA polymerase III epsilon subunit (EC 2.7.7.7)		FIG01969951	isu;CBSS-228410.1.peg.134 isu;CBSS-342610.3.peg.1536	ttgtattcaattatagatattgaaagtaatggaggtgctttcaagaaagaaagtattatcgaaattgctatataccgattcgatggacacgaaatcgtagatcagtttatatctctggtaaatccggaagatgtaatttctccgtatgtccaaaagttgacaggaatcactgctaaaatggtgaaaacagcacccaagtttcatgaaattgcgaaaaggattgttgaaatcacggaaggtactgtaattgtggggcacaatgtagagttcgattatcgaatgatcaggcaatcgtttcaccgcttagggtataactacgaaagagaaacgatagatactattccgttagcaaaaaagctaattccaaatgaagaaagctactctctgggtaagctttct…	MYSIIDIESNGGAFKKESIIEIAIYRFDGHEIVDQFISLVNPEDVISPYVQKLTGITAKMVKTAPKFHEIAKRIVEITEGTVIVGHNVEFDYRMIRQSFHRLGYNYERETIDTIPLAKKLIPNEESYSLGKLSKSLGIPLTDRHRASGDARATLELFKILLAKDQEKEILKHQKETQVSNNLNKKIMALTEFLPAENGIIYFQNANGEILYTDYSSNIYQTATKIFHARTKKWDKLKAETTQIHYEFTGNELIAKLMMLQKTKKKTPSLPFGLYYKNEKYIIERTKGQTGDLLKFKSFSQGNKVKTFINEQERFQDNPTALKEFLSLDNRNEIWISEGRTKSEKSFLVLEKGKLTGYGFYELHHQIKSLNKINKLKIEIHAVNNMIYNELKLSLLRNNY…
NZ_LNOG01000002.1	fig|6666666.242113.peg.265	peg	NZ_LNOG01000002.1_6183_7382	6183	7382	+	Diaminopimelate decarboxylase (EC 4.1.1.20)		FIG00138250	isu;CBSS-323850.3.peg.3269 isu;Lysine_Biosynthesis_DAP_Pathway,_GJO_scratch isu;Lysine_Biosynthesis_DAP_Pathway	atgacaaatcaagaattactaaaaattgcaggagagtacggaacacccgtatatgtttacgaaactgataaaatcagagaacagtatgaaaagcttaccaaatcgttcgatgataaaaccagatttttctatgcagcaaaggctttaaccaatatcaacattctgaagtacatacaaaagctaggagctaatatcgactgtgtgagcattaacgaagtgaatttgggtattaaggccggatttacaccagagaagattttgtttacaccaaactgtgtggatatcaccgagattgaagaagcaatgaagcttggtgtacatattaatattgataatatttctattctggagcaattcgggaataaatatggtaatacatatcctgtatttatcagaatc…	MTNQELLKIAGEYGTPVYVYETDKIREQYEKLTKSFDDKTRFFYAAKALTNINILKYIQKLGANIDCVSINEVNLGIKAGFTPEKILFTPNCVDITEIEEAMKLGVHINIDNISILEQFGNKYGNTYPVFIRINPHIFAGGNYKISTGHIDSKFGISIHQLRHIQRIVKTTGLNVEGLHMHTGSEIKDIDVFIQGLEIMFEMVEDFPNLKYIDMGSGFKVPYQDGELETDVKTLGKKVLKAVNNFKKETGKDFELWFEPGKYLVSESGHFLVRTNVIKQTTATVFVGVNSGFNHLIRPMFYDSYHKIENLSNPKGPERIYTVVGNICETDTFAWDRKINEVREGDILVFRNAGAYGFEMSSNFNSRLKPAEVMVMDGNVHLIRKRDVFEDLLKNQIEVL
NZ_LNOG01000002.1	fig|6666666.242113.peg.266	peg	NZ_LNOG01000002.1_7466_8209	7466	8209	+	Ferric siderophore transport system, periplasmic binding protein TonB		FIG00038726	icw(1);Hemin_transport_system icw(1);Ton_and_Tol_transport_systems icw(1);Campylobacter_Iron_Metabolism	atgatgaaaaaaatacttttatttacgttattcggatctttattttttgcacagcaaaaagaggaagcagctcctgttatttatgaaaattatcccaaaggacagagcgattataatggaggtaatatccaattctataaagagcttcatcaattaattcttgataagaaaatccagccctgcgaaaataagaatgagctatataatgtaaaatttgtggtttatccggatgccacaataaaatttgtaaaagaggaaaaccctgaaaaagcagagaaaaataaatgcgcttttgatttaaccagaagactttttaaatatcttgatgggtggaaacccgctgaggtggatggacaaaaagtggcagctattacaggtatgattatattcccggatgca…	MMKKILLFTLFGSLFFAQQKEEAAPVIYENYPKGQSDYNGGNIQFYKELHQLILDKKIQPCENKNELYNVKFVVYPDATIKFVKEENPEKAEKNKCAFDLTRRLFKYLDGWKPAEVDGQKVAAITGMIIFPDALFDKYVEGYDAVNYYGPPAEFPGGVQAFRKKFMQNVNVSRFNWNHGATLIMRFTVDESGKTTDFKMDPGSGNVEFDDMLIQAAKWVKDKWKPATLHGVNIKTGFRFPITLGDNY
NZ_LNOG01000002.1	fig|6666666.242113.peg.267	peg	NZ_LNOG01000002.1_8261_9010	8261	9010	+	Ferric siderophore transport system, periplasmic binding protein TonB			icw(1);Hemin_transport_system icw(1);Ton_and_Tol_transport_systems icw(1);Campylobacter_Iron_Metabolism	atgtgtaacctgtttttttctcaaagttctgaaaagcttaaagaatttgtactggataaataccccgatgatcaggtcttttataagggaggcttgaaagctttttatagtgatgtgcataatgtgattgtacagaataaaataaaagcttgtggacaggatgagcctaatcaatattacaaactaaaacttaaaatttatcccgacggaagaacagaaaaacttaagaatgtagattcattaatcaacgcaaaaaatgaatgtgcacgtgtactggctaataatgttgtaaaagatcttaaaaactggaatcccggagtatatcatggaagacaggttccggctatagctgaaatttatatttttccgtacgacttattcggaaattataaagatgga…	MCNLFFSQSSEKLKEFVLDKYPDDQVFYKGGLKAFYSDVHNVIVQNKIKACGQDEPNQYYKLKLKIYPDGRTEKLKNVDSLINAKNECARVLANNVVKDLKNWNPGVYHGRQVPAIAEIYIFPYDLFGNYKDGLNSIENFKLPEFPGGKQAMINTIHREFYTIFRDFDIQGSILLNFDISEKGEMNNLTVWPKIMEQNFVWETMRTFKRIKTTWKPAMRNGIPMAYHFEYGMGMSVGYNYDRTNKDNNQ
NZ_LNOG01000002.1	fig|6666666.242113.peg.268	peg	NZ_LNOG01000002.1_9085_9444	9085	9444	+	hypothetical protein				atgagtactaatcttaagcgaaaatggatgcttatttctatgaaggaattttctaaagacgaacttatgcatgcaaaagcctctttagatttagcatctaaggaaggtcttaattcaaattattccgcttttatggggtgtaataatttaagatttcagatcaatgaaatgaacgggaataaactatctgtatctggtttttccggaacaaaaatgttttgcccaaatcatcttgatttagaaaatcaatttatagctcttttcccaacaatgaagttttatagtgtagaagggcattttcttacacttagaaacagagatggagaggaaatgaaatttgtggcggccgactgggattag	MSTNLKRKWMLISMKEFSKDELMHAKASLDLASKEGLNSNYSAFMGCNNLRFQINEMNGNKLSVSGFSGTKMFCPNHLDLENQFIALFPTMKFYSVEGHFLTLRNRDGEEMKFVAADWD
NZ_LNOG01000002.1	fig|6666666.242113.peg.269	peg	NZ_LNOG01000002.1_9716_9441	9716	9441	-	hypothetical protein				atgagagacgaaatacaaatattgaaagattatttacaaaagatattaaaactgaaatatctgccggaggataattccggaaatctttgctttgtacacgaaaatccggagctcagaaatgagttccggataggtttctccaatagcgatttgctaaaatatttaaaaaatatagcgacctacgataaggatgctgatatatttctggtaagccctcatgaaataatgctccctagaaatgcagacatattttggcagattgtttcttctgactaa	MRDEIQILKDYLQKILKLKYLPEDNSGNLCFVHENPELRNEFRIGFSNSDLLKYLKNIATYDKDADIFLVSPHEIMLPRNADIFWQIVSSD
NZ_LNOG01000002.1	fig|6666666.242113.peg.270	peg	NZ_LNOG01000002.1_9829_11046	9829	11046	+	GTP-binding protein HflX		FIG00000304	isu;Hfl_operon isu;Universal_GTPases	atgctagaaaaaaaagaacatcagtatgaaaaggcagtcttggtaggtcttattaccaaagatcaggatgaggagaaactaaaagaatatatggacgaactggagtttcttgcttatacagcaggagctacagttgagaaaagatttacccagaaaatgtcccagccggactctaaaacgtttgtaggtaaaggtaaagcagaagaaatacgagactatgtaaaggaaaatgaaataggaactgttatttttgatgatgagctttctccttctcagttaaagaatctggaaagaaacattgaagtaaaaattctggacagaaccaatcttattctggatattttcgctcagcgtgctcagacatcctatgcaagaactcaggtagagcttgcccaatat…	MLEKKEHQYEKAVLVGLITKDQDEEKLKEYMDELEFLAYTAGATVEKRFTQKMSQPDSKTFVGKGKAEEIRDYVKENEIGTVIFDDELSPSQLKNLERNIEVKILDRTNLILDIFAQRAQTSYARTQVELAQYEYLLPRLTRMWTHLERQRGGIGMRGPGETEIETDRRIIRDRISLLKDKLKTIDRQMATQRNNRGKMVRVALVGYTNVGKSTLMNSLSKSEVFAENKLFATLDTTVRKVVIGNLPFLLTDTVGFIRKLPTQLVESFKSTLDEVREADLLIHVVDISHESFEDHVNSVNEILQEIDAHKKPVLMVFNKIDDFSYEKKAEDDLTPATRKNISLEEWKNTWMAKSKHPTVFISALTKENFPEMKKMIYDEVLKIHISRFPYNDFLFEYYD…
NZ_LNOG01000002.1	fig|6666666.242113.peg.271	peg	NZ_LNOG01000002.1_11117_12358	11117	12358	+	Na+/H+ antiporter NhaP		FIG01288745	ff	gtgctggcatctatttttgcctatatcaattaccggtttctgaaactacccagtacaatagggataatggttattgctattgttgtttcaacatttctggtactattcggagaaagtgtgctgcctaaaacatttgtgaggctaaaccgtctgatggacagtattgattttactgaggtattgatgggggcaatgcttaactttttattatttgcaggaggaatccatattaatatcaatgacctcaaagaacagtttcggcctgtttttatattttcaacagtgggtgtggtgatctccacctttgtagtaggttttggagtttattatatctttccgcttgtaggagtacatattccttttctgtattgtcttgtatttggagctttgatttcacca…	MLASIFAYINYRFLKLPSTIGIMVIAIVVSTFLVLFGESVLPKTFVRLNRLMDSIDFTEVLMGAMLNFLLFAGGIHININDLKEQFRPVFIFSTVGVVISTFVVGFGVYYIFPLVGVHIPFLYCLVFGALISPTDPVAVLSILKQAKVSKSLETKVAGESLFNDGMAVVVFTVVLQLAVGKEVDLGIENISLLLLHEAGGGLLLGVLLGWVTSRLMREVDDYIISVLVTLSVVMGGYLIARQLHISGPLTMVAAGLFMGNFNVNFKMKSVTQDYLIKFWELIDEILNAVLFLFIGFELLMIKDLQNFIIPGMIAIVVVLLARVISIWGPTQFMSFRSRFSPQTIKVLIWGGIRGGVSIALAMSIPKNEYSTAILSITYFVVVFSIIVQGLTIGKVANPK…
NZ_LNOG01000002.1	fig|6666666.242113.peg.272	peg	NZ_LNOG01000002.1_12365_13096	12365	13096	+	probable DNA alkylation repair enzyme		FIG01415411	ff	atgaaaggaaaagctgatcatataggacaacagattgaagaggctcttcagatgctatctacaccagaaagagcagttcagatgccacgatacttcaaaaccggaaaaggagagtatggagaaggagatatcttctatggtgtttctgttccggatcagcgaagtgtggcaaaagaattttataaagagatttcgctggaagagctttcggatgtattgaagtcggaagtgcacgaaatgcgcttaacggcaatccttattgtggttgccaaatatgaaaaggcaaaagacattacagaaaaaagagaagtggtagatttttatctcaatcatcttgaatatgtaaacaactgggatattgtagactcttctgcgcacaaaatattgggagattatgct…	MKGKADHIGQQIEEALQMLSTPERAVQMPRYFKTGKGEYGEGDIFYGVSVPDQRSVAKEFYKEISLEELSDVLKSEVHEMRLTAILIVVAKYEKAKDITEKREVVDFYLNHLEYVNNWDIVDSSAHKILGDYAFRNDEEEILYRLSSDENMWKKRVAIVGSFWFIKHKHYELTQKLVLNNLKHSHDLMHKANGWMLREIGKKDESVLLSFLDKYYKEMPRTSLRYAIERLDEDLRQDYLKGNI
NZ_LNOG01000002.1	fig|6666666.242113.peg.273	peg	NZ_LNOG01000002.1_13473_13093	13473	13093	-	Truncated hemoglobins				atgaatgacttagaaaaccgggcagatatagaactattggtaaacaagttctaccataaagttcagtccgacagtaaaataggtttattcttcaacgatatagccaaagttgactggaacaaacacctacctaaaatgtatgacttctgggaatctattctctttggtcaaatgacctataaagggaatcctatgcgcatgcattttccgattaatgaaataaaggctatcgaaagggagcattttaatcactggataaaattatggactgaaacagtagaagagaatttctccggtaaaaacgcagatttagcgatatacaaagccaacaatattgcaagccttatgacttataaaatggaaatagccagaaggctctaa	MNDLENRADIELLVNKFYHKVQSDSKIGLFFNDIAKVDWNKHLPKMYDFWESILFGQMTYKGNPMRMHFPINEIKAIEREHFNHWIKLWTETVEENFSGKNADLAIYKANNIASLMTYKMEIARRL
NZ_LNOG01000002.1	fig|6666666.242113.peg.274	peg	NZ_LNOG01000002.1_13570_14061	13570	14061	+	FIG00650678: hypothetical protein		FIG00930481	ff	atggatttaaaatactactcagaacaagctaagcttaagcataaagaacataaaaagtttctggattctctgaaaaagaaacctcctaaaaatctggattatgtggtgcaggaaactcatgatgaagttttcgaagaaatagactgtcttcagtgtgcaaattgttgtaagacaacaggcccattgtttaccgaaaaagatatagaaaggattgcaaagcatcttcgtatgaagccttcggattttgaagataaattcttaagagtggatgaagatcaggataagattttacaggcattgccatgcttttttctgatggatgataataagtgctctatttatgaagtgagacccaaagcctgtcgtgaatacccacatactgaccgaaaaaaaatatac…	MDLKYYSEQAKLKHKEHKKFLDSLKKKPPKNLDYVVQETHDEVFEEIDCLQCANCCKTTGPLFTEKDIERIAKHLRMKPSDFEDKFLRVDEDQDKILQALPCFFLMDDNKCSIYEVRPKACREYPHTDRKKIYQINNLTLKNTVICPAAYTFVEKIKRNLEKK
NZ_LNOG01000002.1	fig|6666666.242113.peg.275	peg	NZ_LNOG01000002.1_14188_14463	14188	14463	+	hypothetical protein				atgaaaaaggtttttttatcagccattttactggctttaggtacaggtgctacatttgctcagtcaacaactcaggacaccactaagaaaactacgacaacaacagaagtagcaacaacaccatctacaagtacaacaactacagctccggctaaaacatcaacagaggtaagtacttcaactactgttagtacggacgacaagaagcagccggaaacaaatgatccgaaagcaactcacgagaaaaagaagaaaaaagaaaagaaaattgagtaa	MKKVFLSAILLALGTGATFAQSTTQDTTKKTTTTTEVATTPSTSTTTTAPAKTSTEVSTSTTVSTDDKKQPETNDPKATHEKKKKKEKKIE
NZ_LNOG01000002.1	fig|6666666.242113.peg.276	peg	NZ_LNOG01000002.1_15916_14552	15916	14552	-	NADP-specific glutamate dehydrogenase (EC 1.4.1.4)		FIG00129130	isu;Arginine_and_Ornithine_Degradation isu;Glutamate_dehydrogenases isu;Glutamine,_Glutamate,_Aspartate_and_Asparagine_Biosynthesis isu;Proline_Synthesis	atggaacaatttagtgcagaagtacaacaggaaattgaccgctttatggcttatattgaagccaaaaaccctaatgaaccagagtttatccaagccgtacgtgaagtagcagtaacggtgattccgttcattctttcaaaagatcagtataaaggattcaaattacttgaaagaatggctgaaccagaaagagtaattattttccgtgttccatggtttgatgataaaggagaaattcaagtaaacagaggtttcagaattcagatgaattctgcaattggaccatacaaaggagggctacgtttccaccctacagttaacctaagtgtactaaagttcttagcatttgagcaggtatttaaaaacagcttaacaactcttccgatgggtggaggtaaa…	MEQFSAEVQQEIDRFMAYIEAKNPNEPEFIQAVREVAVTVIPFILSKDQYKGFKLLERMAEPERVIIFRVPWFDDKGEIQVNRGFRIQMNSAIGPYKGGLRFHPTVNLSVLKFLAFEQVFKNSLTTLPMGGGKGGADFDPTGKSDNEIMRFCQAFMTELCKHIGPDTDVPAGDIGVGAREIGYLFGQYKKIRNEFTGVLTGKGLAYGGSLIRPEATGYGVVYFCEQMLKTVGESISGKTFAVSGFGNVAWGVIKKIDQLGGKAVTLSGPDGYIYDPEGISGDKIDYLLELRASGNNRAEDYAKKYPSATFVAGKRPWEVKCDVAIPSATQNELDLEDAQNLVANGCICVTEAANMPSTLDAINYFLDNKVLFSPGKASNAGGVATSGLEMTQNSLRLNW…
NZ_LNOG01000002.1	fig|6666666.242113.peg.277	peg	NZ_LNOG01000002.1_17211_16102	17211	16102	-	Rossmann fold nucleotide-binding protein Smf possibly involved in DNA uptake		FIG00035268	isu;Conserved_gene_cluster_associated_with_Met-tRNA_formyltransferase isu;CBSS-272943.3.peg.1367	atgttttccgaagaacatctttattctatagcactaagacattgcccgcaaatcggtgatttacacttcaagaaaatagttaccacaattggttcagcaaaagaagcgtggagccttccccgacgtgaacttgtcaaattgtatggtatcggaaacaagatagtggaagacatagggaaagattcccatttacaatttgcagaaagagaactagagttctgctataagaataacattcagatcctactttctcatcagggaaatttcccggaattattatatcagtgtgatgacacaccagctatactctatcagaaaggaaaatttgaccaccacaggacaaatattagtatagtaggtacaaggaaaaattcgaagtacggaaaagagtttattacc…	MFSEEHLYSIALRHCPQIGDLHFKKIVTTIGSAKEAWSLPRRELVKLYGIGNKIVEDIGKDSHLQFAERELEFCYKNNIQILLSHQGNFPELLYQCDDTPAILYQKGKFDHHRTNISIVGTRKNSKYGKEFITEFLYSLKDNNIQTISGLAIGTDTCAHEESLKNNIPTTAILAHGFHILYPNTNRKLADKLLENGGCLFTEFNSSQPPIRESFIQRNRIIAGISPSTIITETAYGGGSVSTANFASIYNREVLALPGSVNDKYSQGCNLLISQNKARIIVSISDTIDYLGLVTKPVEQLPLFHKKEILASLTSDQQLILSAITDSPNINPDEIAEKVSLPIYKILPIILDLELLGYIKASSGRQYFPS
NZ_LNOG01000002.1	fig|6666666.242113.peg.278	peg	NZ_LNOG01000002.1_17980_17249	17980	17249	-	hypothetical protein				atgcctttactttttttagccgcaatatggttaggatttctcgtacagaaccttggactgatcgaaggttgtgatggtgcaattatacccttggttccttcaggccttaaaggtattttcttttctcctttcctacatggcagttgggagcatatactcggcaactctttacctttggttgtactaagctcgttactttaccagttttatggatccgtagctgatagagtcatgctttatggctggttgttttccggtttagcagtttggatgacaccatcaattaatttattcgaccaccagacctatacctcttgtattattggtgccagtggtgttatatatgtattggcattctttctctttgccagcggtgttattcgatggaacctaaaacta…	MPLLFLAAIWLGFLVQNLGLIEGCDGAIIPLVPSGLKGIFFSPFLHGSWEHILGNSLPLVVLSSLLYQFYGSVADRVMLYGWLFSGLAVWMTPSINLFDHQTYTSCIIGASGVIYVLAFFLFASGVIRWNLKLLTVSLIVALYYGSMIWGMIPEELLFTLSEPSRISWQSHLSGAVIGVIMAFIYKDKGEKRKKFIWEYPEYYNEKDDILWQKYIQENPEDFRELPYRKKEDIWDFLDEIRNK
NZ_LNOG01000002.1	fig|6666666.242113.peg.279	peg	NZ_LNOG01000002.1_18208_19305	18208	19305	+	hypothetical protein				ttgttcttctttgccattttggtttcagcccaacatgcaaaaacaaaagctgttatcgattctattaatcaggctaaatggaaagaaaacagcgtaaacgtggatagtctttctaattttagtatggtaaaaattccaagaataaaaattgataccattattatccagcagccggcagttattgcagctttaacggagccgattccggtaacgccctaccagattatgaagtctccgagtcttaggagatggtatgtatatggacaaaataatgtcttgttcaatcaggcagctttttctaactggaatgcagggggaaataataatgtcggaataaatgctaaggtcaattacagtctcatctataaaaaaggaagacattttttggataataacttt…	MFFFAILVSAQHAKTKAVIDSINQAKWKENSVNVDSLSNFSMVKIPRIKIDTIIIQQPAVIAALTEPIPVTPYQIMKSPSLRRWYVYGQNNVLFNQAAFSNWNAGGNNNVGINAKVNYSLIYKKGRHFLDNNFQLGYGLVSSKGQSSRKTDDYINIMSNYGYDLRKNYYLSAGIQFLSQFSPGYNYSATPEPVYNDRISKFMAPGYLNIGLGISYNPKENFQVIFRPATGRFTFVLDPKLQVAGNYGLERNGQSIRTEFGALANIMYKIQVMKDLSFTNQLNLFSSYTSHPERVDIAYTGVVNIKFNKFISTIISVDLLYDHDQIQKLQLKQTLGVGISYNLGLQAEDRPDGKKFIKPFGTGVRG
NZ_LNOG01000002.1	fig|6666666.242113.peg.280	peg	NZ_LNOG01000002.1_20844_19312	20844	19312	-	MG(2+) CHELATASE FAMILY PROTEIN / ComM-related protein		FIG00000635	ff	atgttagtgaaagtttatggaagtgccatacatggtatctcggcccgttgtattactgtagaagtcaatatcgataaaggtgttggctattatcttgttggtttaccggataatgctattaaagaaagcagccacagaatttctgctgcgctaaaaaatgtaggatataagctccccggaagaaaaattaccatcaatatggcgcctgctgatcttcgtaaagaaggttctgcctatgacctcacaattgctattggtatattagccgcaaacaattcaataaaggccgaaaatctcgataaatatattatcatgggagaattatctctggacggaggtttgcagccactgaaaggaattcttccaattgctcttcaggctgctgaagagggcttcaag…	MLVKVYGSAIHGISARCITVEVNIDKGVGYYLVGLPDNAIKESSHRISAALKNVGYKLPGRKITINMAPADLRKEGSAYDLTIAIGILAANNSIKAENLDKYIIMGELSLDGGLQPLKGILPIALQAAEEGFKGIILPKQNAQEAAITNNLDVYGVTNIKEVIDFFDQDKPLPKTEFDIQKEFEQKIDRFSSDFSEVKGQEMAKRALEIAAAGGHNIILIGPPGSGKTMLAKRLPGILPPLNLKEALETTKIHSVAGKIENDASLITIRPFRNPHHTISDVALVGGGSYPQPGEISLAHNGVLFLDEMPEFKRSVLEVMRQPLEDREVNISRAKFTVNYPASFMLVASMNPSPSGYFPDDPNNTSSVFEMQRYMNKISGPLLDRIDIHIEVDKVDFEQL…
NZ_LNOG01000002.1	fig|6666666.242113.peg.281	peg	NZ_LNOG01000002.1_22785_21043	22785	21043	-	hypothetical protein				atgaatacatttatacacaaaaatttaataaaggcaacgagttcttttattcttacaggaaccttattgctcagcttcggctcatgttcatcaagggatgaggaaaccaaaaatccggatggaaatgccggaatgcaggggacatttataagctttaatattgcaggaatagaggaagaggaaaatgtaacaaacctcgctactgcctctataaaaaatacagagaaatctttattaacttcaattgcctctgaaaaagtaatttcaacagaaaatttcgatgccctgatcagtgctgaaggccaaattacgtccgataaaacaaaaggattatcagcctctcttactccttcatatacaggagctatggctgcagtaaccaatagtcctatgataacg…	MNTFIHKNLIKATSSFILTGTLLLSFGSCSSRDEETKNPDGNAGMQGTFISFNIAGIEEEENVTNLATASIKNTEKSLLTSIASEKVISTENFDALISAEGQITSDKTKGLSASLTPSYTGAMAAVTNSPMITGTKYRLLIYDAASNTLIKNVDATSGTNPSIQVDAGKQYKWYIVSTNDNSTPSVNTATGIVSAASLANKDVLWNQGIIDAQYGQNNMNIVLKRNTARIQLDLDTRGMFGTINNTTSVEVGTGTGSAFSSIIKTGDLNVLTGQYSNLQNVSAVTGGSMVNKAGAGGAAGATKTATFYTVGSTPIPANNLRIRLNQLDLNMDDNSTRSFSNSIVPYSNIPVTPTLGNRYTLNVRLIESGVRLKGLLWARTNLIYSSQADKYRFRSDNEY…
NZ_LNOG01000002.1	fig|6666666.242113.peg.282	peg	NZ_LNOG01000002.1_23039_22818	23039	22818	-	hypothetical protein				atgaaaaaagagaaagacaaacaagccttacctgagatttatgtctccggcaaaaagacatacactccacccgcattagaagttattttaatagagatggaacatggcttcgctgcaacatcagcctctttaagcccaggagatgcaggctctcccaatacgccacaagtcgaagactggaacgatggcggaaatctgggcggtaaagattttgacttgtaa	MKKEKDKQALPEIYVSGKKTYTPPALEVILIEMEHGFAATSASLSPGDAGSPNTPQVEDWNDGGNLGGKDFDL
NZ_LNOG01000002.1	fig|6666666.242113.peg.283	peg	NZ_LNOG01000002.1_24701_23151	24701	23151	-	DNA-binding response regulator, AraC family				atggtgctattttctgcacttacatttgcacaagcaacggacagcttcaatatctccggatacatccgaaaaatctactatttagatactaactctcactctctcaaaccacgcacaaatcaggaaagagcatgggcatatatgcaagtggcagattccctgtacaaacagataagatataccgaagctataaaactttatgaacaggccgattattatgcattaaagaaccagcataacaaggagcgttttgttattaattattttctgagtgatatataccggagtattggattttccaataaggccaatgaatattgggaggttgcttgctcatttttcaactctcttgacagaatagattctgctataatgactaacctgtataaggctcgaaga…	MVLFSALTFAQATDSFNISGYIRKIYYLDTNSHSLKPRTNQERAWAYMQVADSLYKQIRYTEAIKLYEQADYYALKNQHNKERFVINYFLSDIYRSIGFSNKANEYWEVACSFFNSLDRIDSAIMTNLYKARRMEHNNQFYLAILYHQENISLLEKKYLNLPESKPLIFQQKIDLALEHNIIAYDYLKNNNLHEAKKNFEKTEFYLKDINIATQYQTPYYDLCKAIIAIKENKREEARKWFDSAEKIAEKKAYQVFAKRISEEKILSKIDQLDNHSSKSFKDFFKKILTEIQKVNELEIEREEKKVTDQNNQIEHWKSFFILLTATLTLYIIIKDKKTHKKRSPNQSENARITFTKEIKHVSENDIQPPENFSFINLNYENITRTSTLISEAKESELLE…
NZ_LNOG01000002.1	fig|6666666.242113.peg.284	peg	NZ_LNOG01000002.1_26084_25002	26084	25002	-	Mannose-1-phosphate guanylyltransferase (GDP) (EC 2.7.7.22)		FIG01956356	idu(2);Mannose_Metabolism	atgatgattgaaaacagatattgtgtaataatggcagggggtgtaggcagtagattctggcctatcagtacctccaagtttccaaagcaatttcaggatatattaggggtaggacgtaccatgattcagcaaacttatgacaggatcagcaaaattgttcctgctggaaatatttttgttattaccagcagcgagcatgttagtgtggtccaaaatcagttaccagaattaaaaccagaaaatattgttggtgagccagtgatgaaaaatactgcagcttgcaatatttttatgggaatgaaaatcgcggagattaatccgaatgctgtaataactgtccttccttcagatcatcttattttaaaagaagacgtttttttaaacaccatagagcttgct…	MMIENRYCVIMAGGVGSRFWPISTSKFPKQFQDILGVGRTMIQQTYDRISKIVPAGNIFVITSSEHVSVVQNQLPELKPENIVGEPVMKNTAACNIFMGMKIAEINPNAVITVLPSDHLILKEDVFLNTIELAFEEANTNHTLVTIGIQPTRPETGYGYIQFLEKKGQNVFKVKTFTEKPTLEVAKTLIESGDFLWNAGIFVWNVQDILKAFQENLPEMYQQFTECEYNNESEKTCIETIYPKVQKISIDNGILEKTKNVAVIPADLGWSDLGTWTSVFENAEKNEHNNAENSKYVLSYASTGNIIHIKNKNKAVIIDGLNDYIVVDTDKALLICPRSHDQEIKDYVIDLKTTKKGDKFI
NZ_LNOG01000002.1	fig|6666666.242113.peg.285	peg	NZ_LNOG01000002.1_26670_26074	26670	26074	-	hypothetical protein				atgaaagtcatgagcctgcaagtcttacaaaaataccttccggaaggagccattttctatatcgaaaaatggctaaaaccttattcatgtcatatcagaataacaaagaagcgaaactctaaacttggagattatcgttaccgctccggcgaaacccagcaaatatcaattaacggggatctggaaccacagctctttttctttgtattaacacatgagattgcacatctcattacattttctgcggacagaaaaatattaccacacggtaaagaatggaaaatttgttatcgtaaccttttactggaaagcctgaatacttatgaagaagatttccggccaatggtaatggctttttctaaaaccccaaaagcaaactatatggcaacgccggaaata…	MKVMSLQVLQKYLPEGAIFYIEKWLKPYSCHIRITKKRNSKLGDYRYRSGETQQISINGDLEPQLFFFVLTHEIAHLITFSADRKILPHGKEWKICYRNLLLESLNTYEEDFRPMVMAFSKTPKANYMATPEIVRYFSKNTTEDFIEDLDPGHIFEYQNQTFEILEVRKKRYICKNLHSGRKYLFRTCVQVKKLIHDD
NZ_LNOG01000002.1	fig|6666666.242113.peg.286	peg	NZ_LNOG01000002.1_26745_27878	26745	27878	+	Beta-lactamase		FIG00021206	idu(1);Beta-lactamase	atgctgagtataattgtaggtattgtaattcttcttattataatttgttttgtattgggttatggatatctctttacagcagtaaggaaaacttatcttaaaggaaagaccggagcgcatatttttgatggtcaggatttttcatccaatattattgaaaatgggaatgcttctccctgggagaaggcggaagattataatcggagacccctttcgcagagccttatatcacatctcaataaaaccaaaagcgtttcttttcttgttattaaggaagggaagcttttaagtgaaaactattggcaaggaaataatcaagcatccagaactaattctttttctatggctaaaagtattaccgttatgcttttaggatgtgcaattcaggacaaaaaaata…	MLSIIVGIVILLIIICFVLGYGYLFTAVRKTYLKGKTGAHIFDGQDFSSNIIENGNASPWEKAEDYNRRPLSQSLISHLNKTKSVSFLVIKEGKLLSENYWQGNNQASRTNSFSMAKSITVMLLGCAIQDKKIESTATKLSYFYPGFAKDPNGKDCTLGNLSAMESGLDWDENYANPFKPNAKAYYGDDLADFMLKRKFKAVSGTQFEYQSGTTQLLGFAVRKAIGESLSSYASEKLWKPLGMEYSAFWNLDRENGMEKTYCCINATSRDFAKFGQLLLNNGVYNGQQLLSSEFVQKMITGTKLSQESYGNGIWVNNDAQIKHYYLRGLYGQYVICIPDYNMIVVRTGSSRDEAKDSKERPEEVELFVNEAVALFGK
NZ_LNOG01000002.1	fig|6666666.242113.peg.287	peg	NZ_LNOG01000002.1_27961_28656	27961	28656	+	FIG00930427: hypothetical protein		FIG00930425	ff	atgattcagaatattccttttgaaaaaatcctgtttttagatattgaaacggtgccacaggcaggtaactggtccgacttggatgaggcaacacagaaattatgggataagaaaacacggtttcaaagaaaagaagatgtttctgctgatgaattctatgaagaaagaggtggaataatggctgaatttggtaagattgtctgtatttctgtaggaatgctggcaaagtccggaaagctgaaaattcattcatttagtggacacgacgaaaaaaaattgctggaagagtttggagaaatgttcaataacccacgaatgaatcaggtagtcttatgtgcacataacggaaaagagttcgattttccttatatctccagaagaatgctgattaatcagatg…	MIQNIPFEKILFLDIETVPQAGNWSDLDEATQKLWDKKTRFQRKEDVSADEFYEERGGIMAEFGKIVCISVGMLAKSGKLKIHSFSGHDEKKLLEEFGEMFNNPRMNQVVLCAHNGKEFDFPYISRRMLINQMQPPVPLQMFGKKPWEIPHIDTMELWKFGDWKNFVSLELLAHIFGVPTPKDDIDGSMVASIYYIEKDLERIRVYCEKDVLTLCNVFRKMRQEDLLQRED
NZ_LNOG01000002.1	fig|6666666.242113.peg.288	peg	NZ_LNOG01000002.1_28676_29008	28676	29008	+	PaaD-like protein (DUF59) involved in Fe-S cluster assembly		FIG00009637	isu;Iron-sulfur_cluster_assembly	atggagacaccttatacagacgaatttatagcagaaatcggagataatatcataagagttctgaagactatttttgacccggaaattccggtagatatttatgaactggggcttatttatgatgtacagattagtgaaacaggagaagtaaaagtactgatgacattgacagcaccgaactgtccggtagcggatacccttccactggaagtagaacaaaaagtaggtattgtaaaaggagtgacaaaagcttcggtagaattaacattcgaacctacctggacaaaagatatgatgagcgaagaagctcgatttgaacttgggatgttatag	METPYTDEFIAEIGDNIIRVLKTIFDPEIPVDIYELGLIYDVQISETGEVKVLMTLTAPNCPVADTLPLEVEQKVGIVKGVTKASVELTFEPTWTKDMMSEEARFELGML
NZ_LNOG01000002.1	fig|6666666.242113.peg.289	peg	NZ_LNOG01000002.1_29468_29067	29468	29067	-	putative stress-induced protein OsmC		FIG01327764	ff	atgacatcagcaataaaatatataggccagcttagatgcgaatctcaacatttgcaatccggaagcatcgttattacagatgctccaacagataatcacggacaaggtgctgcattctctcccacagacctttgtgcaacttcattaggacaatgtatgcttactactattgctattctgggaaaaggtaagaatatagatattgaaggagcaacctgtgacattacaaaagtaatgaatccggcaccgcgtaagattgcagagattatatgtgatctgaaattcccgacgaattacagcgacgaggaaaagcaatttattgaacaaacagccttaaattgtcctgttgcactaagcctgcacccagatgtaaaaaaaacggtaagtttcacttacgga…	MTSAIKYIGQLRCESQHLQSGSIVITDAPTDNHGQGAAFSPTDLCATSLGQCMLTTIAILGKGKNIDIEGATCDITKVMNPAPRKIAEIICDLKFPTNYSDEEKQFIEQTALNCPVALSLHPDVKKTVSFTYG
NZ_LNOG01000002.1	fig|6666666.242113.peg.290	peg	NZ_LNOG01000002.1_30349_29501	30349	29501	-	Hydroxymethylglutaryl-CoA lyase (EC 4.1.3.4)		FIG00000963	isu;Leucine_Degradation_and_HMG-CoA_Metabolism	atgtttataacagaatgccccagagatgctatgcaaggctggccggaacttattccgaccaacaagaagatcgattacatgaacagcctgatggatgtcggatatgatattctggattgtggcagctttgtaaatgcccgaatggttccacagatggcagatagcggtgaggttgtagacaacattgataaaagccgttccaataccaaactttctgtggttattgccaacttcagaggcgccgagaaagctttggaacatgaaaagatagattatctgggtttccctttttctatctcagaaactttccagcacagaaatactaacaaaagcagagaagaagcttttacagaagtacagcggatttttgatctgaccaaaagtaaaaataaagacctt…	MFITECPRDAMQGWPELIPTNKKIDYMNSLMDVGYDILDCGSFVNARMVPQMADSGEVVDNIDKSRSNTKLSVVIANFRGAEKALEHEKIDYLGFPFSISETFQHRNTNKSREEAFTEVQRIFDLTKSKNKDLILYFSMAFGNPYGEMWKWQDVEEWAQRFSDMGIKTVMLSDTTGVSDAETIALLFSKVPPLFPDIEFGAHFHNRYEDSYKKLKAAYDNGCRRFDTAIKGIGGCPMAKDELVGNMPTEQLINFLQIEKINNRLNLLNFESSYNKAKDIFHF
NZ_LNOG01000002.1	fig|6666666.242113.peg.291	peg	NZ_LNOG01000002.1_30547_31803	30547	31803	+	Tripeptide aminopeptidase (EC 3.4.11.4)		FIG00554193	ff	atgaataaagtagaattgaataaggaatgggaagaaaaacttttagaaagatttttaacctatgtaaaaatatattcaacaagtgatccggaaagtgagaagacgccaagtacggaacaacaatgggatatggtgaattatctttatgaggaattacaaagaattggtctggaagatgtttccaaagacgaaaacggatatgtatatggcttcgttccttctaccttagataaggaagttcctcagattggttttgtatctcatttcgattcttcaccggattttaacggtaaagatattaaaccaattgtatgggaaaattatgatggcggagacttgttattgaataaagaaaccggttttactctttcttcaactaaattcaaagagttggcaaac…	MNKVELNKEWEEKLLERFLTYVKIYSTSDPESEKTPSTEQQWDMVNYLYEELQRIGLEDVSKDENGYVYGFVPSTLDKEVPQIGFVSHFDSSPDFNGKDIKPIVWENYDGGDLLLNKETGFTLSSTKFKELANYKGKTIITTDGTSLLSADDKAGIAEIVTAAEYLIANPEIKHGRISIGFTPDEEIGRGADKFNVAHFNAEWAYTMDGGEIGELEYENFNASGAVVKIHGLSVHPGYSYGKMVNAGLLAAEFIQSLPANETPATTRSYEGFFHLTDVKADVSEAKLQYIIRDHDDTKYEQRNEFLKQKVAEFNQKHGEGTAEVEIKEQYLNMRKHIEDKMYIIDFAEEAMKISGVTPDIKAIRGGTDGAKLSYMGLPCPNIFAGGHNFHGPYEYVPLQ…
NZ_LNOG01000002.1	fig|6666666.242113.peg.292	peg	NZ_LNOG01000002.1_31955_32806	31955	32806	+	Ser/Thr protein phosphatase family protein, UDP-2,3-diacylglucosamine hydrolase (EC 3.6.1.-) homolog				atgagaaacagtgaagttgttattatttcagatgtgcatttggggacttatggttgccatgcaaaagagctaatttcttatttaaaaaccataaagcctcgtttattgatacttaatggtgatattatagatggctgggcattctcaaaaaggtattttccggcatctcacatggaagttataaacgaattctttcgattattgaaggaagggacaaaaattgtctatatcacaggaaatcatgatgaatttctgcgcagatattccgatacccagatgggagaaatatggttgacggataagttattatttgaactggatggaaaaaaacattgggtttttcatggagatgtgttcgataatacgacaaaaggttatgcaaaatttatggctaaactc…	MRNSEVVIISDVHLGTYGCHAKELISYLKTIKPRLLILNGDIIDGWAFSKRYFPASHMEVINEFFRLLKEGTKIVYITGNHDEFLRRYSDTQMGEIWLTDKLLFELDGKKHWVFHGDVFDNTTKGYAKFMAKLGGKGYDLLILLNRAINYTFSLFGKSKISLSKRVKNSVKEAIKFIADFEQTAAELAIENKYDIVICGHIHQPVDKMIETEKGSVRYLNSGDWIENLTALEYHNGEWSLYKFDEKNYKEPIISKEDIGINIDELIRPSQIAAFLGKKNNLPI
NZ_LNOG01000002.1	fig|6666666.242113.peg.293	peg	NZ_LNOG01000002.1_33947_32889	33947	32889	-	Thiamine-monophosphate kinase (EC 2.7.4.16)		FIG00000570	icw(1);Riboflavin_synthesis_cluster icw(1);5-FCL-like_protein	atgttagaagataaaaaacctcaactaacccctgtttcccaacttggagaatttgggcttattaaacatcttacagaaaactttccattggaaaactcttcttcggaattaggtgtaggagatgatgcggctgttgtcaatccggaaggtaaaaaagtagttgtaacaacagatattttagccgaaggcgtacactttaatctgggatatgctccactaaagcacttaggatataaagctgtagttgttaacctgagtgatcttgcagcaatgaatgctgtaccttctcagattctggtttcattagctgcatctaaccgtttcccggtagaagcttttgaagaactttatgctggtattgcactggcatgtcagcattatcatgtagatcttataggc…	MLEDKKPQLTPVSQLGEFGLIKHLTENFPLENSSSELGVGDDAAVVNPEGKKVVVTTDILAEGVHFNLGYAPLKHLGYKAVVVNLSDLAAMNAVPSQILVSLAASNRFPVEAFEELYAGIALACQHYHVDLIGGDTTSSNAGLVMSITAIGLQDEQKIVKRSGAKPNDLLVVTGDLGGAYMGLQILEREHAVYLANPNMQPEMEGYDYILQRQLKPEARTDIRTTLEQMDITPTSMIDISDGLASEILHLSDQSKVGFHLYEEKIPMDTQMINTAEELNFNPVIAALNGGEDYELLFTISPDSYDKIKNHPDFTIIGHAVEANQGNYMVARGSNELIKLTAQGWDAFLNKGE
NZ_LNOG01000002.1	fig|6666666.242113.peg.294	peg	NZ_LNOG01000002.1_34344_33952	34344	33952	-	Thiamine-monophosphate kinase (EC 2.7.4.16)		FIG00000570	icw(1);Riboflavin_synthesis_cluster icw(1);5-FCL-like_protein	atggcttttatgaatgctcataatatgggtgtttccaaacttgtacactggggaatcggtcctgtaattttgcatgaagattattctttctataaagaaattatggcagaccaaacagtatatgttagtctggaaatttccggaatgtccgaagatagctctatctattctttcacacacaaattctatcttccagacggaacgcattgtgcaacatctaaagttacaggtgtgtggattgacatgatgcttcgtaaaatgacaactccaccagatgatattctggtaagtttactaaaatacaagactgatcaaacggaactgttgaccaaggaagatttaaaaaaactttctaaccgtccggaaaatatagatccatctgtttttaaataa	MAFMNAHNMGVSKLVHWGIGPVILHEDYSFYKEIMADQTVYVSLEISGMSEDSSIYSFTHKFYLPDGTHCATSKVTGVWIDMMLRKMTTPPDDILVSLLKYKTDQTELLTKEDLKKLSNRPENIDPSVFK
NZ_LNOG01000002.1	fig|6666666.242113.peg.295	peg	NZ_LNOG01000002.1_34566_35780	34566	35780	+	NAD(FAD)-utilizing dehydrogenases		FIG01045177	ff	atgaatctggaaaagaaaaaacttgttattatcggaggtggggctgctggcttttttacagcagcaaatgtggatggagaaaaatatgatatccatattctggagcaggcttcagatgttttgcaaaaagtgaaaatatccggaggtggaagatgtaatgttactcatgcctgttttgatccccgtgagctcacttctttttatcccagggggaataaagaactactaagtgtttttactaagtttcagccgggagatacaatgggctggtttgaagaaagaggagttgctctgaaaattgaggatgataaccgtatttttccggaaagtaattcttcattaagcataatgaatgctcttgcagatgcagtaattgcaaacggaacacaagtttcgact…	MNLEKKKLVIIGGGAAGFFTAANVDGEKYDIHILEQASDVLQKVKISGGGRCNVTHACFDPRELTSFYPRGNKELLSVFTKFQPGDTMGWFEERGVALKIEDDNRIFPESNSSLSIMNALADAVIANGTQVSTKQVVKKIEQQGEQWIITTSSEEFTADIVVFCTGSSPKSYQLLKPLNFKIVDLVPSLFTFNIKNKSIEGLMGTSFPNAWVKLPALKKEESGPLLITHWGLSGPAVLKLSAWCARELFAMDYNFDVVVNFLGIDISIAEDTLSQFKADNPKKSIGQSKVFDITNRFWNHLLDINNIDPQKQLGNISNKEVQLILESLCQNKMQVKGKSTFKDEFVTAGGVDLKEIDFKTMQSKKYPNFYLAGEVLNIDAITGGFNFQACWSEAWLIAQ…
NZ_LNOG01000002.1	fig|6666666.242113.peg.296	peg	NZ_LNOG01000002.1_35845_36492	35845	36492	+	hypothetical protein				atgctaaataaactcacttttctttttagcctgtatttaataacttattcatgtaaggaaaagcagcctataactaaccaaaaggaatattttgtgctttcccagtatctgaaagaacaagatagtctgcataatgtaaagctgaaaagagcagaggataataaagaaattccgccacctcttaaaagagatactacagctgtaggaagcctgaacttccttattaaaaataacgattctgcttatttttataaaaaatctttagatgtaaatttctatatgtgtggaaatggaatagaggaagagagggaatttaggaagccaatcttagaagaggatctttttataaaaataagtactgttgaaatcacttcaatcataaatctgtataaagtccca…	MLNKLTFLFSLYLITYSCKEKQPITNQKEYFVLSQYLKEQDSLHNVKLKRAEDNKEIPPPLKRDTTAVGSLNFLIKNNDSAYFYKKSLDVNFYMCGNGIEEEREFRKPILEEDLFIKISTVEITSIINLYKVPFSKYSTRRNNIPLVVFALMRDSINNDMMKNFTSILEANGMKSYRFRKVSNYEKKAVSLWNSLTFQQQRQLNTQRHNRLYQSN
NZ_LNOG01000002.1	fig|6666666.242113.peg.297	peg	NZ_LNOG01000002.1_36802_37179	36802	37179	+	Ferric siderophore transport system, periplasmic binding protein TonB		FIG00038726	idu(6);Hemin_transport_system idu(6);Ton_and_Tol_transport_systems idu(6);Campylobacter_Iron_Metabolism	atgagtcacaaatatatcttacttttttcaattttattttccggatttgctttttctcaggaagtaaaaaatacacctacagttactactaggcaggtagaatcaccagataatctcgcggctttctatagggatctaagccagtcttttaatacacgtaattttgtagggaagggtgacttgtattgcgttctttcttttacaattgagaaagatggaagtatgacccgaattagtgcggcaggagataaccaaaagtttaatgatgaagtaattaaaactttaaagcgcattagaacaaaaataaaagtaagacttgaaaatggtcagccgatggcggctaactatagattaccttttaggtttaatgacaattaa	MSHKYILLFSILFSGFAFSQEVKNTPTVTTRQVESPDNLAAFYRDLSQSFNTRNFVGKGDLYCVLSFTIEKDGSMTRISAAGDNQKFNDEVIKTLKRIRTKIKVRLENGQPMAANYRLPFRFNDN
NZ_LNOG01000002.1	fig|6666666.242113.peg.298	peg	NZ_LNOG01000002.1_39802_37214	39802	37214	-	DNA mismatch repair protein MutS		FIG00000356	isu;DNA_repair_system_including_RecA,_MutS_and_a_hypothetical_protein isu;DNA_repair,_bacterial_MutL-MutS_system	atggcgaaagaaaagaaggaaactcctttaatgggacaatacaacagtataaaggcaaaatatccggatgctcttctactgttcagagttggtgacttttatgaaacctttggacaggatgcagttaaaacatctcagatactaggtattgttttaactaaaagagcaaatggttctgcttctcatatagaattagctggcttcccacatcattctctggacagctacttgccaaaattggttcgtgccggaatgcgtgttgctatatgcgatcagctggaggatccgaaaatggtcaaaggtattgtaaaacgaggtgttaccgaactggtaactccaggggttacgttcaatgatcaggttctgaatgccaaaagaaataatttccttctgtcgctt…	MAKEKKETPLMGQYNSIKAKYPDALLLFRVGDFYETFGQDAVKTSQILGIVLTKRANGSASHIELAGFPHHSLDSYLPKLVRAGMRVAICDQLEDPKMVKGIVKRGVTELVTPGVTFNDQVLNAKRNNFLLSLHKEKEKYGIALVDISTGEFLVSEGNLEKLLHIVNTFDPSEIILQRSTEVPAVLKNRNTFKLEDWAYQYDYAYEKLTQHFKTKSLKGFGIDDQKLAIVASGAIFAYLVEDTHHSLLNHITKIQSIPQEDYLMMDAFTLRNLEIVFSSQQKGKSLLDIIDKTSTPMGGRLLRRRLILPLKNINEINRRLSLVEFLNKEEQLKYEISLRLRTISDLDRLMGKLAAEKISPKELGYLRQSLENIQEIKKLLIPNPDVLAWLDPLNDLDEI…
NZ_LNOG01000002.1	fig|6666666.242113.peg.299	peg	NZ_LNOG01000002.1_39977_40507	39977	40507	+	TRNA/rRNA methyltransferase		FIG01412486	ff	atggtagagaagttaaaactggaagaactcggcagagtagatatagaaacctttaaacaatcggaaaaaattccggtgattgttcttttggatggtatccgtagtatgaacaatgtaggagcagtattcagaacagctgatgcttttattatagagaaggtagtattatgtggtattacgccgcagccaccacaccgcgagattcataaggcagcattaggagctaccgaaagcgtagactggtattatgagaataaagttaccgatgctttgcaaaaactaaaatccgaaggttataaaattttagcgatagaacagactacagggagtatagctctgaacgaacaagtaatttcaaaagacgagaaatacgtggtaattatgggaaatgaagtagat…	MVEKLKLEELGRVDIETFKQSEKIPVIVLLDGIRSMNNVGAVFRTADAFIIEKVVLCGITPQPPHREIHKAALGATESVDWYYENKVTDALQKLKSEGYKILAIEQTTGSIALNEQVISKDEKYVVIMGNEVDGVSDEALALCDGFIEIPQLGTKHSLNVSVCAGIIMWEFFKNLK
NZ_LNOG01000002.1	fig|6666666.242113.peg.300	peg	NZ_LNOG01000002.1_40507_41034	40507	41034	+	GNAT family acetyltransferase Bsu1853 (YoaA)				atggagtttcctgttttagaaacccaaagacttattctgcgtcagcttacattagccgatgcagaagatatgtttgaatacttctcacaagatgaggttacagagtattatgatttgtatacttttaaaggaattgatgaggcagagaaactaattcaggatttcaacaaaaactttgaatataaaaaaggaatccgctgggcaattcagctaaaggatagtggtaagatgataggaacctgtggctatcataactgggctcatgagcattttaaaacagagctgggttatgaactaaatcctttgtactggcgtcagcattatatggaagaagcgataacaactatccttccttatgctttttcagaaatgaatgttcatcggatagaggcgtttact…	MEFPVLETQRLILRQLTLADAEDMFEYFSQDEVTEYYDLYTFKGIDEAEKLIQDFNKNFEYKKGIRWAIQLKDSGKMIGTCGYHNWAHEHFKTELGYELNPLYWRQHYMEEAITTILPYAFSEMNVHRIEAFTDPDNLSSERLLLKLNFKEEGLLKDFFFEKGRFVDAKIFGLVP
NZ_LNOG01000002.1	fig|6666666.242113.peg.301	peg	NZ_LNOG01000002.1_41973_41110	41973	41110	-	YpfJ protein, zinc metalloprotease superfamily		FIG00003100	isu;Broadly_distributed_proteins_not_in_subsystems	atgaaatggactgacgaaagaggtggaaatgtagaagaccgccgtggcatgggcggtggtggaatgatggttggcggtggcttaggcaccctgatcattgccgctattatattcttcctgggtggagatccctctgccatactcaattccggaggctctgcaactcctgtacgtacggagcaacgccagccatccagtgaacaggataaacaactctacgaactggtaagtatgctggatgcatggaatactaagacatggacacaaatcttccaggaaaacggaatgaaatatgttgctcccaaaattatcatgttcagtaatagcacaaattccgggtgtggtcctgctcaatctgccatggggcctttttactgtccggctgatcaatctgtatat…	MKWTDERGGNVEDRRGMGGGGMMVGGGLGTLIIAAIIFFLGGDPSAILNSGGSATPVRTEQRQPSSEQDKQLYELVSMLDAWNTKTWTQIFQENGMKYVAPKIIMFSNSTNSGCGPAQSAMGPFYCPADQSVYVDMSFFNELQSRYGAKVSEFTVAYVLGHEIGHHVQTLLGTTQKVDQLRRSGRYSEAEMNRVSVAVELQADFYAGLWAKKNNERVQGGILEPGDIESAVSAAQAVGDDNIQKRSSGYVNQESFTHGSSAQRVEWFMKGYNTGDIKQGDTFNALLR
NZ_LNOG01000002.1	fig|6666666.242113.peg.302	peg	NZ_LNOG01000002.1_44090_42009	44090	42009	-	Sulfatase family protein		FIG01310753	ff	atgtatctaaaaaggttacagccatttttctgtcttggggcattgtatattctggtgtcttttattttaagattcgtttttattttccatcctattacaacaagtaattttagtatttgggaatgtactaaagtattgtctataggcttggtaaacgatttttttatatttgtcctcgccagttcgctgttcgttgtttatacgctttttctctctgactctaaatacagtaaaccctggggaaagattattcttgcgatttttgttctgacaattttatatgtagctttttatcccaataatattttcaaacagtacgggggatctgtttcagagattgtacttgcatttttaggtatcaagacactattattcgccttaatgcttttccttcccaga…	MYLKRLQPFFCLGALYILVSFILRFVFIFHPITTSNFSIWECTKVLSIGLVNDFFIFVLASSLFVVYTLFLSDSKYSKPWGKIILAIFVLTILYVAFYPNNIFKQYGGSVSEIVLAFLGIKTLLFALMLFLPRKRFAIRNVLYFFTIFLYVLLIIFNAVSEYFFWNEFGVRYNFIAVDYLIYTNEVIGNIMESYPIVPLFSIIIAITSVITWLIYKKTKENLVELPTFKQKLVLLFSYVVLATGCYFLIAPFQKIKDDNNFAEEIQSNGLYKFYYAFTHSELDYFKFYPTLAENKAEKLYLSQFVPPTMPRPVTSDSTEQHKNVVLISIESLSADFMQHYGNKDKITPFLDSLANKSLMFTNLYATGNRTVRGLEALTLNIPPTAGESIVKRENNKNKF…
NZ_LNOG01000002.1	fig|6666666.242113.peg.303	peg	NZ_LNOG01000002.1_44426_44160	44426	44160	-	hypothetical protein				atgtatgacattggtggagaaagaggctacaatgtaacttttgatgttacgggtaagggagcagaacccgttgccgtagtgattaaccgcatcagaaaagaaataaacccatccgacaaaaaagacaatacttaccatattaatgtcattgccgaaaccagaaaaatacatggctacagaccgcagggaacatcacaggaaaatggtgttatttacaaaataaattatacagaatatttcaaacctgtaaaatttacattaaaataa	MYDIGGERGYNVTFDVTGKGAEPVAVVINRIRKEINPSDKKDNTYHINVIAETRKIHGYRPQGTSQENGVIYKINYTEYFKPVKFTLK
NZ_LNOG01000002.1	fig|6666666.242113.peg.304	peg	NZ_LNOG01000002.1_44588_46054	44588	46054	+	Carboxyl-terminal protease				atgagatttataaataaattattgtttgtttctgttaccggagctatgttgcttacttcttgtaacagaaataaccccgatcctattgaacctgaaaaggcaaaagaggagaatgattttgtttggagaggactcaattcttggtattattggcaggaaaaagttcctgaacttgcggatagttttaaaaattctgcacaatatgtaagtactatcaatagtaaaactccggatgctttattttacagtcttctttatcagtacagaactattgacagaaattcatggattatatcggatatagacaaacagttggcaaattctaacggagtatctaaaagcaacggaatggacttcacaatctattctaaagttccgaacggagatacaaaagtaggc…	MRFINKLLFVSVTGAMLLTSCNRNNPDPIEPEKAKEENDFVWRGLNSWYYWQEKVPELADSFKNSAQYVSTINSKTPDALFYSLLYQYRTIDRNSWIISDIDKQLANSNGVSKSNGMDFTIYSKVPNGDTKVGIVNYVVPNSPAYNAGIKRGDVITRVNGAVLNNFNYGQLLSDSFSVTFAQSASGDASSGVITTTGEKAAITLTAVDNLVEHAVAAQQVFNEGNKKIGYLVYNAFQNNDSELVTAFGNLKGQGITDLILDLRYNGGGFVDTAVSLGGLITGQFSNAPFVIMDFNKKHQDENETKYLGSAAGSLNLNKIYVLTSGGTASASELTIDCLRRYISVITIGEETYGKFVGSNTIYDSPTMYSSAGRNLSHNWALQPITFAYYNKDRVAPQVG…
NZ_LNOG01000002.1	fig|6666666.242113.peg.305	peg	NZ_LNOG01000002.1_46085_47686	46085	47686	+	Carboxyl-terminal protease		FIG01361251	ff	atgaaaaatttaaataaactatccttagtttctctaataggactattatcatttacatcctgctccagagatacgataaatacagataataatggaggtggaactaatacagtagctgtaaaagcagagaatgattttgtatggaaaggccttaactcctggtattattggcagaaagatgtgcctggtcttgcagatagttttaaaaactcttcggactatgcaactactttgaatgcaaaaactcctgatgctttattttatagtttcttatataaatataaggtggtagatcgttattcatggattgaactcaatggtagtatccagcgatcagctagtttaagtgcagctgtaacaaaaagcaatggtttagattactctctatttggcacagga…	MKNLNKLSLVSLIGLLSFTSCSRDTINTDNNGGGTNTVAVKAENDFVWKGLNSWYYWQKDVPGLADSFKNSSDYATTLNAKTPDALFYSFLYKYKVVDRYSWIELNGSIQRSASLSAAVTKSNGLDYSLFGTGNGGVVGVVNYVTPNSSAAAAGIQRGDAIIEVNGATLSTSNYTTLQSDSYSITFRSVGRNANNELVPTSDKKTANLVSVEVNENPVAYYKLFNTNTNGKRVGYLVYNGFKADFNGELNAAFAQMKRDNVTDIILDLRYNGGGSVETAVALGTMISGQVDKPYINLKYNDKHTRENGAWNLKSTVNLYQKGNTLVKTGSEAVNALSGVGNVYVLTNEGTASASELTIDALRVYTNVTTIGDPTYGKFVGSITLYDSPGSDYTDNATKN…
NZ_LNOG01000002.1	fig|6666666.242113.peg.306	peg	NZ_LNOG01000002.1_48219_47731	48219	47731	-	6,7-dimethyl-8-ribityllumazine synthase (EC 2.5.1.78)		FIG00000231	isu;Riboflavin_synthesis_cluster isu;Riboflavin,_FMN_and_FAD_metabolism_in_plants isu;Riboflavin,_FMN_and_FAD_metabolism	atggcaacaactgatctttcagcttataagccactccatataacaaatgccgatgaaatgattatcggcattgttttttctgagtggaatgactttgtaactcataaccttcgtgacggagcaattgaaactctgaaaaaagaaggcctaaaggaaaataacatccatatatttccggttccgggagcttttgaactaagttatgcagctatgcagctagcaaaaaccgggaagtatgatgcagtcattgctattgggtgcgtaatccgtggagaaaccgctcattttgactacgtatgttcaggagtgacccaaggtatcactaatattaatttaatgacagatacacccgctatcttttgtttattgacagatgataacaaggagcagtctattgcc…	MATTDLSAYKPLHITNADEMIIGIVFSEWNDFVTHNLRDGAIETLKKEGLKENNIHIFPVPGAFELSYAAMQLAKTGKYDAVIAIGCVIRGETAHFDYVCSGVTQGITNINLMTDTPAIFCLLTDDNKEQSIARSGGTLGNKGIEAAVTAMEMVEFKKNLNK
NZ_LNOG01000002.1	fig|6666666.242113.peg.307	peg	NZ_LNOG01000002.1_48912_48223	48912	48223	-	FIG170660: TPR domain protein		FIG00170660	isu;CBSS-226186.1.peg.4253	atgactaaaaataataacagcggaaaagaaactgtagagtttttcgaagatttggacaaaagaaatctgaattctgaaaaattcattgaaagatactcaaagcagattggaattgcactaggtgttatccttcttggtatcttaggttactttgcttatgaccaatttgtattaggtccgaaaaatgaggaggcaacaactgaatttcttgctgcacagaaaaatctaagccaaggaaaagaagatgtagcccttggtggaaaatctgctgctaatcctggatttattggaacttataatgaatattccggaactaaagtaggtaaacttgctgcttacaatgctgctgttttagaatttaaaaaagggaatttccagaaagcatatgatatgatggat…	MTKNNNSGKETVEFFEDLDKRNLNSEKFIERYSKQIGIALGVILLGILGYFAYDQFVLGPKNEEATTEFLAAQKNLSQGKEDVALGGKSAANPGFIGTYNEYSGTKVGKLAAYNAAVLEFKKGNFQKAYDMMDNFSSSNKILMALKYGVMGDCLANLNKGDDALSQFEKAVSSSDDDYTSYYFTRKAGLLSLSLKKNDAAKKYFSSIEEKYKDYDNGASDAYIEMVKYY
NZ_LNOG01000002.1	fig|6666666.242113.peg.308	peg	NZ_LNOG01000002.1_49613_49077	49613	49077	-	Adenine phosphoribosyltransferase (EC 2.4.2.7)		FIG00000277	isu;Purine_conversions isu;cAMP_signaling_in_bacteria	atggcatctgaaagcttaatccaaaagctggaagcaacaattgaaaatattcctgatttcccaaaaccgggaatacagttcaaagacattacacctgtatttctgaatcctaaactctacgaggaggtaattgacgatctagcggaattcagtcgcggaaaagtagatattgtctgcggaatagaaagtcgcggtttcttattcggaattgcactggccgtaaaacttgatatcccttttgttctgatccggaaaaaaggaaaattacccccaccttttatttctcaaaaatacgatctggagtatggttcttctgaaatagaaatgaaagctgatcagttaaaaaccggacaacgggttttgattcatgatgatctgcttgctaccggcgggacaaca…	MASESLIQKLEATIENIPDFPKPGIQFKDITPVFLNPKLYEEVIDDLAEFSRGKVDIVCGIESRGFLFGIALAVKLDIPFVLIRKKGKLPPPFISQKYDLEYGSSEIEMKADQLKTGQRVLIHDDLLATGGTTEAAARLVEKQGAIVSQFSFLIGLDFLNGEEKLRPFNAEVYKILSY
NZ_LNOG01000002.1	fig|6666666.242113.peg.309	peg	NZ_LNOG01000002.1_50711_49620	50711	49620	-	hypothetical protein				atggcctcttctcttactaccattaaacagataaagtttaatgaggcgttatacattatcaagaaattcggaacaaatgctgaaggagatatcgaccagatgaatgcgactgcaaaactccttaacgggaaaaatgttgccgagattcttgcattagccgacagtattgcacaaaagcagggaattgaatgggcaagtacagctccgccatcattaggtgaaatgaatattttcgaggaaagcaaacctacagaggttgacccgaatgatattcaggcttctgctatcagtctgtctgtactaccagcaagcgtggattcaatctctggaccaaaggccttaatgattattcctcgcttagtagatgcacaaggaaacaaaatagaatttagtaatgct…	MASSLTTIKQIKFNEALYIIKKFGTNAEGDIDQMNATAKLLNGKNVAEILALADSIAQKQGIEWASTAPPSLGEMNIFEESKPTEVDPNDIQASAISLSVLPASVDSISGPKALMIIPRLVDAQGNKIEFSNAALETVLEVSSGGAKISTSKNLMVNNNFKGFYLKLSSLPFDRIMDNSIDVKVSVKTAKKTLQMTKTGVSLNPSALNKPVVTEPTEPVTNPDGTVTNPDGTTTTPTSPDGTTPPPVAPVEAPKPLGDPKTSVSKFIGSIGAKNLKAAYEMSNNPSWGSYESFSNANSGFGAIKSISVKSVNTANKTADQATVNANYTVTDNAGKNTDLNVTYTLKASADGWKITGYKINSAK
NZ_LNOG01000002.1	fig|6666666.242113.peg.310	peg	NZ_LNOG01000002.1_52221_50899	52221	50899	-	Putative uncharacterized protein TTHA1760		FIG00088538	isu;CBSS-269799.3.peg.2220	atgtatagtttttcacctaaattaagactgtattccattattttaattgttgtggggcttgttctgtttggtattggctacgctgtaaatcacagcatcgatgaagctaaagtagaacaaatggttgctgcgaagcacgttgatcttgagcatggaccaaagtccaactctatgcaggagcatgacaaaacgcataatgagcatatagaaactgctttacatcaggttcataatgaaccaatggcagcattattacaggtttctgtatttgcctttggtattgcctgtgcagcattgttcttctattgtgtacaaaatgcatctcatgcaggatggcctatcattatcctgagagttatggaagcagtagcatccttcattccttatggtggggtatta…	MYSFSPKLRLYSIILIVVGLVLFGIGYAVNHSIDEAKVEQMVAAKHVDLEHGPKSNSMQEHDKTHNEHIETALHQVHNEPMAALLQVSVFAFGIACAALFFYCVQNASHAGWPIIILRVMEAVASFIPYGGVLMLIIVIANTIGWSHLYHWMDGSLVDPNSPHFDMILYEKSKYLNIPFYLVRTLIFVGGATFFVFKLKSLSKQVDETKSRAVYQKYYNWSVGYIAFFGFASAAWAWDWMMSIDPHWYSTLYIWYTMVSCLSTAVGIIILISVYLKKKGVLPQFNDNHLHDLGVFLFATSMLWTYLWFAQFMLYWYANVPEEVNYFYGRFEYYRWTFLPMLIPNFLLPLLVLVSSSIKRNYKVVSTMAVVVICGHWLDYFNIVMPGTVGPFWNIGLLEI…
NZ_LNOG01000002.1	fig|6666666.242113.peg.311	peg	NZ_LNOG01000002.1_52928_52233	52928	52233	-	FIG00649706: hypothetical protein		FIG00649704	ff	atgaaaaagaactttttaaaaatagcaggtatccttagcgttggagtaattaccttaaattcttgcggggataaaactgaaccgcctttagtatactttccggacatgtattttccggtagcttatgacccgttaatgaaagctcaggatccttattcagatcacgagaacgaaattccggcatttgcatccagaaacggacaaactggcttaattcctgtagaaggaactgtagctcagaataaagatggtgttttgccttctgaagctccaaaaaatacggaagattataacagactatacgatgagtctaaaaaaataacttcttcacctttaaatcctgctaataaagagaaagatttagaaagaggaaagaaattatttgatcatacatgtgct…	MKKNFLKIAGILSVGVITLNSCGDKTEPPLVYFPDMYFPVAYDPLMKAQDPYSDHENEIPAFASRNGQTGLIPVEGTVAQNKDGVLPSEAPKNTEDYNRLYDESKKITSSPLNPANKEKDLERGKKLFDHTCAACHGTGGDGKGPIVESGAYSGVPNYADREITVGSVHYVLENGRNNMGSYAGQLNAGDRWRVAMYVMNEFKKQAAAPAAAENKDAAAKDAPADNANTKK
NZ_LNOG01000002.1	fig|6666666.242113.peg.312	peg	NZ_LNOG01000002.1_53451_52930	53451	52930	-	ABC-type Fe3+ transport system protein; Molybdenum transport protein, putative		FIG00021266	icw(1);CBSS-269799.3.peg.2220 icw(1);CBSS-269799.3.peg.2220	atgagcaccactaaaagaatatacggcctttatggcgacgatgacgatttaatgcacggtgttaaattgttcagagataaaggaattgaaattgctgaagtttatactccattccctgttcacgggttagataaagctttagggttgaaaaaaaccagaatttcagatgctgcatttatctatgcttgctatggtgtaagtatcggagcattgacaacatggtacatgatgaaccacgactggcctcaggttattggtggtaaaccaaacttcgactgggcgcacaatatgccggctttcgtagtaccaatgtttgagttaatggttttctgtgcagcgcacttaatgtcactaacctatttagtaagaaataaaatgtatccaggtgctaaacctcag…	MSTTKRIYGLYGDDDDLMHGVKLFRDKGIEIAEVYTPFPVHGLDKALGLKKTRISDAAFIYACYGVSIGALTTWYMMNHDWPQVIGGKPNFDWAHNMPAFVVPMFELMVFCAAHLMSLTYLVRNKMYPGAKPQNPDPRTTDDKFLIEFVSDDVETIKQLLVDTGVEEITIKDA
NZ_LNOG01000002.1	fig|6666666.242113.peg.313	peg	NZ_LNOG01000002.1_54835_53438	54835	53438	-	Molybdopterin oxidoreductase (EC 1.2.7.-)		FIG00014648	icw(4);CBSS-269799.3.peg.2220	atgtcaggacattacgaagccccgattagggaaccgcttattattggtcacaagacttaccatgatattacggaagatattgctcgtccaatcgaggaaagagccggaaaattatggtggtactctctttatgcagcacttgtactatttatctacggagttggatgtatagcttatacaattggtacaggtattggtgcatgggggttaaacaggactatcaactggggttgggatattaccaacttcgtatggtgggtaggtattggtcacgccggtacattgatctctgccgtactattattatttagacaaagatggagaatgtcggttaaccgttctgcagaggcaatgacaatctttgccgttgttcaggcagcgttattcccggtaatccac…	MSGHYEAPIREPLIIGHKTYHDITEDIARPIEERAGKLWWYSLYAALVLFIYGVGCIAYTIGTGIGAWGLNRTINWGWDITNFVWWVGIGHAGTLISAVLLLFRQRWRMSVNRSAEAMTIFAVVQAALFPVIHMGRVWVGYWVFPLPNQFGSLWPNFNSPLLWDVFAISTYFSVSVVFWFMGLIPDFAMIRDRAKTPFTKKIYTILAFGWGGKAKHWQRFEELSLVLAGLATPLVFSVHTTVSFDFATSVIKGWHSTIYPPYFVAGAIFSGFAMVQTLLLVARKVCHLEQYITMYHIEIMNIVIIVTGGMVTVAYATEYFIGWYSGSRFEDFTYLSPGAAVGPYWWAFWALIICNLVVPASFWFKKLRTNIIWTFIVALIINIGMWFERFDIIVINLSR…
NZ_LNOG01000002.1	fig|6666666.242113.peg.314	peg	NZ_LNOG01000002.1_57908_54855	57908	54855	-	Molybdopterin oxidoreductase, iron-sulfur binding subunit (EC 1.2.7.-)		FIG01970322	icw(3);CBSS-269799.3.peg.2220	atggcttcaaataaaatacaattcagaagtattcacgaactaaaagatccaactttaacaaacaagttggctcagaaagaatttgccgaagaaattccggtagatgaattcctagggaatgaggaaaaaatgaatggttcttctaccagcagaagagatttcctaaagcttttaggattctctacagcagcagtaacacttgctgcttgtgaagctccggtaattaagactattccttatgttgtgaaacctcacgatattatcccgggtgtacctaactactatgcatcgtcttattttgacggattcgattttgcaagtgtattggtaaaaacaagagaaggacgtccaattaaaattgaaccaaacccggctgcaggcaaccttggtaaaacaaat…	MASNKIQFRSIHELKDPTLTNKLAQKEFAEEIPVDEFLGNEEKMNGSSTSRRDFLKLLGFSTAAVTLAACEAPVIKTIPYVVKPHDIIPGVPNYYASSYFDGFDFASVLVKTREGRPIKIEPNPAAGNLGKTNARAQASVLSLYDNDKIKQPKVNGKEATFDEVDNTVLKALADAQASNKKVVLLSHSMPSPTFKKLFGDFKAKYPNAELVTYDAFPYAAALDAAQEVFGSRNIPVYDLSKSQLVVSFNADFLGDFNGASLETSYAAARVPGDKMLRHVQIESNMSLTGANADTRIKQKPSQLYKTLVEVYNGLNGGTSDKIAASIVKELQAKGSNAVVFADGSKAAHVLAHLINQKLASNAFTGKASYLKEFDGARYNEFLSWLNGGQVGVVITNNID…
NZ_LNOG01000002.1	fig|6666666.242113.peg.315	peg	NZ_LNOG01000002.1_59300_57930	59300	57930	-	Molybdopterin oxidoreductase subunit, predicted; chaperone protein HtpG		FIG00086043	isu;CBSS-269799.3.peg.2220	atgattaattggagaaagcattacaagaaagggctgattgcaattggtattttgctatcaaccagtgctctttataacgcacaggaaggcgaccctgcaaaaggggcagagctctttaaaacaaattgtacagcctgccacaaacttgactcaaaactaattgggccaccattaaaaggcattgtagaaaaggtaaaagcagaggaaggtctaggacgcgactggttccaaaagtggattaaagacaacaaagctttaagagcttccggtgacaagtacgcaaacaaaatcttcgaagaaaacggaaaagttgagatgcaacaattcccgaatctttctgaaaaagatatcgatgatatcttagcctatacatccaatcctcctgctgaaccagcagct…	MINWRKHYKKGLIAIGILLSTSALYNAQEGDPAKGAELFKTNCTACHKLDSKLIGPPLKGIVEKVKAEEGLGRDWFQKWIKDNKALRASGDKYANKIFEENGKVEMQQFPNLSEKDIDDILAYTSNPPAEPAADAKKDAKATDSPDLNAVNAAKASEGNAKIVMISLFAIAGLLIWILFKIRQLVKLNQSEEITALNATRIQSFSELYAKYKIVGQGIVALLAILAAYGVWNWLMWIGVYKGYKPEQPIYFSHKIHAGINKIDCQLCHSGAKYGKVSEIPSLNVCMNCHKAIPEYKGEYLEPGHDRDFYNGEIKKLYAATGWDPAKMAYTKEATPVEWTRIHNMPDFVYFNHSQHVIAGEQAIINSFNKKHPNEQIDVVCKACHGKIDTMNVVQMANDF…
NZ_LNOG01000002.1	fig|6666666.242113.peg.316	peg	NZ_LNOG01000002.1_59480_60037	59480	60037	+	hypothetical protein				atgaaaaagatatttcagataggagctgttatgatgttgttttgttttcaaaatatttatgctcagaagattatcagcaagaaagatagtgtgggcggtaatgtttatactacgcaaatggatagcagaataaatgatttgcttacaaagtctgaagagagttgcaatcgtcctgcaggtcctaaaattgtaaataatactggtggtggatcggtaataagcgaggataggattgttacaagtacgcctcgtgttattaatacaaaaacgttatccacggcagatatctgtagaaacagacctaagcttagcgggtataagattcaggtggctgtgactaataatagcaatgatgctaataagataagatatgaagtgagacagagctttccggatctt…	MKKIFQIGAVMMLFCFQNIYAQKIISKKDSVGGNVYTTQMDSRINDLLTKSEESCNRPAGPKIVNNTGGGSVISEDRIVTSTPRVINTKTLSTADICRNRPKLSGYKIQVAVTNNSNDANKIRYEVRQSFPDLRTELDSSLRPNYKILAGSFFSKQSGSEDLRRVKRLYGSAVLIPYRIFCVEAK
NZ_LNOG01000002.1	fig|6666666.242113.peg.317	peg	NZ_LNOG01000002.1_60775_60089	60775	60089	-	Two-component system response regulator		FIG00003808	idu(11);Two-component_regulatory_systems_in_Campylobacter	atgaacaacagaatcttactcgtagaagacgaccaaagcttcggagctgtactgaaggattatttaaccattaataacttcgatgtaactctggctgccgatggtgaacaaggcctaaaagaatttaccgaaaacgaatttgacatctgcattaccgatgtaatgatgccaaaaaaagatggtttttctttagcagaagaaattaaaaaaattgataaaaatattccaatcatcttcctgacagcaaaaaacctgcgtgaagatatccttaaaggataccagataggggcagatgattatatcacaaaaccttttgatactgaattattgctttacaaaattaaagccattcttcaaagaagttcttctattgaagatgaagaacaggagcagtttaaa…	MNNRILLVEDDQSFGAVLKDYLTINNFDVTLAADGEQGLKEFTENEFDICITDVMMPKKDGFSLAEEIKKIDKNIPIIFLTAKNLREDILKGYQIGADDYITKPFDTELLLYKIKAILQRSSSIEDEEQEQFKISNIFFDSMLRQLRVNDQEYKLSPKENELLKLLCIHRNDFMPRDLALRKIWKKENYFTARSMDVYIAKLRKLLKDDEGLEIINVHGEGFRLLVKN
NZ_LNOG01000002.1	fig|6666666.242113.peg.318	peg	NZ_LNOG01000002.1_62275_60794	62275	60794	-	Two-component system sensor histidine kinase		FIG01308481	ff	atgcagctatactggctgaaagaatattacagagctctggagcaagagttctccaacaaagtattcgcttctatggaaaatatccgagaaaaagtaaatgacattgaagttcagagatattacgccaataacaaaaccaatttttcagaagccataaaaagcaccagcggacaggctacccaacaatacatacagtctaccacagattctacaaataataaaagagtaattgcattctctaaaaatattatagagaaaaaagacatcccactaccaactccgggagataatgtggaactaactaatctgtacggagacgaaggcctcataaaactaaaaaatgctgccccaaagccactaacctctgaaatgaatcaggatttgtccagcaataatttc…	MQLYWLKEYYRALEQEFSNKVFASMENIREKVNDIEVQRYYANNKTNFSEAIKSTSGQATQQYIQSTTDSTNNKRVIAFSKNIIEKKDIPLPTPGDNVELTNLYGDEGLIKLKNAAPKPLTSEMNQDLSSNNFTLTQLVKINASNMPIQQRINTKELDSLIKRELSMKGISTPIGFAVLDKNNKPTKVANNNFLAQPDKEPYTFELFTDNQYKTLYTLALIFPSKDYSLVENNLPMLLGTMLSLLTILGIYIISINYMSKQKKISEVKTDFINNMSHEFKTPLATISVATDSLNNDKIATNPEKVKYYSSLIKQENLRMKKQVENVLNMSKLERNEMKLFLKTTNVRELIKEITRSFRLIVEQREGTLTEEFKAEKYNFKIDEFHISNALVNLLDNANK…
NZ_LNOG01000002.1	fig|6666666.242113.peg.319	peg	NZ_LNOG01000002.1_62891_62547	62891	62547	-	hypothetical protein				atgacagaacaagaactatggaagaaagtggaagcttttttccagaaaaactttgatatggagcccaatcctccaatagagacgattttgtttcttataggcattcaggaactgggcagcggacaacaaaaatactctaaagacgataagctaaatcttatacatattgccgtttgcagacttttagaaccttatggttattacaaattcaatggctatgacgatggttggccacaatacgaacaacttcaggaagttccggaattaaagcctaatgaacagagtgtcctgatgaggaaatccattatccagtattttatcgacgaagatctcttcgaagactaa	MTEQELWKKVEAFFQKNFDMEPNPPIETILFLIGIQELGSGQQKYSKDDKLNLIHIAVCRLLEPYGYYKFNGYDDGWPQYEQLQEVPELKPNEQSVLMRKSIIQYFIDEDLFED
NZ_LNOG01000002.1	fig|6666666.242113.peg.320	peg	NZ_LNOG01000002.1_64957_62894	64957	62894	-	Protease II (EC 3.4.21.83)		FIG00614142	ff	atgaaagcgccaaaggcaaaaaagatagataaaatccttagtaaacatggcgatcagagaattgatccttactattggctaaacgaaagggaaaatccggaagttattgcttacctaaatgaagaaaatcagtatactgcagaagtaatgaaagacactgaagattttcagaattttctctatgaagaaatgaaatcacgttataaaaaagacgactcttcactaccctatttttttaatgaatactggtacattgtacgctatgaagaaggtagagaatatcctattttctgcagaaagcatctgaccctggaggctaatgaggaaatccttttggattctaacattctggcagaaggcctggatttctttgaaattggaagccttagtgtaagcgaa…	MKAPKAKKIDKILSKHGDQRIDPYYWLNERENPEVIAYLNEENQYTAEVMKDTEDFQNFLYEEMKSRYKKDDSSLPYFFNEYWYIVRYEEGREYPIFCRKHLTLEANEEILLDSNILAEGLDFFEIGSLSVSENNKMIAYSYDNLSRRIYTIYFKNIETGEILEDKIENTTGKAVWSADGQNVFYIRKDKSLRAYQIHRHKIGTDANEDVLIYHEKDDTFDVNVFKTKSSEYIVISSSSTISDEMRFVPANDIFAEWKIIQSREADLEYSVEHFENDFYIITNVDGATNFKLVKTPVNKTTKENWTDVVPHREGILLEGFEIFNDYLVIEEREKGLLKINIRNWKTGETEYLPFHDPTYTAYISINLEFNSEVLRYGYTSMTRPSTTFEYNMKTKTNKI…
NZ_LNOG01000002.1	fig|6666666.242113.peg.321	peg	NZ_LNOG01000002.1_65786_65043	65786	65043	-	uroporphyrinogen-III synthase HemD, putative		FIG00936885	ff	atgaaagtaaagtccgttctagtctctcaaccggctcctaatttagctacatctccttatggtgaaatagctaaaaaagaaaaggtgaagattgattttagaccttttatacatgtagaaggagcagatgcgaaagaacttcgttctcaaaaaatagatcttagtcagtatactggtattatttttaccagtaagaatgctatagaccattacttccgcttggcagaagaaatgcgttttgctgtgcctgattccatgcgatatatttgccagtccgaagctgtagccaactaccttcagaagcatattgtctatagaaaaagaaagatcagctttggtgaaaaaacagctaaagatcttttaccattattgaagaagcacaatactgaaaaatacctt…	MKVKSVLVSQPAPNLATSPYGEIAKKEKVKIDFRPFIHVEGADAKELRSQKIDLSQYTGIIFTSKNAIDHYFRLAEEMRFAVPDSMRYICQSEAVANYLQKHIVYRKRKISFGEKTAKDLLPLLKKHNTEKYLLPSSDVFTEDIPNVLNEAGVEWKRAIMYRTVCSNLQDVNIKEYDLVIFFSPQGVRSLFENFPDFKQEDTKIGVFGLTTQQAAEELKLRVDLMAPTKESPSMTMALEKFIKANNK
NZ_LNOG01000002.1	fig|6666666.242113.peg.322	peg	NZ_LNOG01000002.1_66477_65806	66477	65806	-	hypothetical protein				atgtgtgtacttttgcaaaaaaaatcattgattagaattgtagaaaacaatgactgggtaatctacagtatcttaggtattgttataatatatattatatcatccagggtactgaataaagatatttcctttgtggaacatctgcggctttctatagaggatagcagcaatatctttatcaactggtttatttccggttttatttatgttttcatcttatctgtttttttatcacagtatattcctgtagtaccaagatttattaatgatcatataaacctcggtggttatactcttaataagtttggttttatctttattacctacctattattatacggaattaaatgcatattatcttatctgttttttgccagctctggaaacgcagaccgttgg…	MCVLLQKKSLIRIVENNDWVIYSILGIVIIYIISSRVLNKDISFVEHLRLSIEDSSNIFINWFISGFIYVFILSVFLSQYIPVVPRFINDHINLGGYTLNKFGFIFITYLLLYGIKCILSYLFFASSGNADRWKSYTFNINKFFRIIILLFCALTLVHYFYPIDHFQVFNYYIGMLIFIFAGKIAFLLFNRNPTLPKEWYYKFLYICTLQILPHLVVWKFLFF
NZ_LNOG01000002.1	fig|6666666.242113.peg.323	peg	NZ_LNOG01000002.1_66532_67248	66532	67248	+	Dolichol-phosphate mannosyltransferase		FIG00853556	ff	atgaaaaaattagtcgttatcccaactttcaacgagaaagagaacattgccgatattataaaagctgtaatggagttgcagcaggattttcatattctggtggtagatgattcttctccggatggtactgccaatattgtagaggatcttacacttgcttatacagggcaggtttttcttagtgtaagacaagtaaaagacggattagggaaggcttatattcatggatttaaatgggctttggagcatggctatgattatatattcgagatggatgccgatttttcacacaatccgaatgatctgcctaagctatatgaagcttgccaggacgcagatatgactatcggatcacgttattccaaaggagtaaatgtggtaaactggcctatgggcaga…	MKKLVVIPTFNEKENIADIIKAVMELQQDFHILVVDDSSPDGTANIVEDLTLAYTGQVFLSVRQVKDGLGKAYIHGFKWALEHGYDYIFEMDADFSHNPNDLPKLYEACQDADMTIGSRYSKGVNVVNWPMGRVLLSYFASKYVRFILGVPIHDTTAGFVCFSRKVLEEIGLDKIKLRGYGFQIEMKFRTYKKGFKIVEVPIIFTDRTKGESKMSANIFQEALFGVLNLKWKSIINRL
NZ_LNOG01000002.1	fig|6666666.242113.peg.324	peg	NZ_LNOG01000002.1_67299_67598	67299	67598	+	hypothetical protein				gtggataaaccaaagaagcttatttctaaagatgaaatggcggatatttttgtagagatggccatttatgatggagcattgaatataaatccacaagctaatatggagggaacaagcaaatatattttgcagcaacataaaattacaggaactgtttttatggatagttataactattacttatctcaaaaacaaatggaatctatttttgactcggcagaaaaaaaactgatgaaaaaagatccgaaactggaagcatatattaaaaagaaaaataaaggaactgaggttccgaaatag	MDKPKKLISKDEMADIFVEMAIYDGALNINPQANMEGTSKYILQQHKITGTVFMDSYNYYLSQKQMESIFDSAEKKLMKKDPKLEAYIKKKNKGTEVPK
NZ_LNOG01000002.1	fig|6666666.242113.peg.325	peg	NZ_LNOG01000002.1_67602_68738	67602	68738	+	tRNA-guanine transglycosylase (EC 2.4.2.29)		FIG00000274	isu;tRNAmodification_position_34 isu;tRNA_modification_Bacteria isu;Queuosine-Archaeosine_Biosynthesis isu;CBSS-211586.1.peg.2832	atggagaagttttttgaagtagaacaattttcagcaaaaggtaaagccagagctggtgttattacaacagatcatggtaaaatacagacacctatttttatgccggtgggtaccgtagcaacagtaaaaactgttcatcagagagaattgaaagatgatattaaggctcagataatcttaggaaatacataccacctgtacctgagacctggtatggatgttatgcagaatgcaggcggattacataaatttatgaactggaacggtcctatccttacggatagtggtggttttcaggttttctcattagcttccagccgtaaaatgactgaagaaggtgtgaaatttaaatctcatatcgacggaagttatcattttatttcacctgaagtttctatg…	MEKFFEVEQFSAKGKARAGVITTDHGKIQTPIFMPVGTVATVKTVHQRELKDDIKAQIILGNTYHLYLRPGMDVMQNAGGLHKFMNWNGPILTDSGGFQVFSLASSRKMTEEGVKFKSHIDGSYHFISPEVSMEIQRKIGADIFMAFDECTPYPCEYNQAKVSMELTHRWLKRCIEWTENNPEYYGHKQRLFPIVQGSVYSDLRKASAEVIAEAGAEGNAIGGLSVGEPEEEMYRITDEVTDILPKDKPRYLMGVGTPWNILESIGNGIDMMDCVMPTRNARNGMLFTWGGVINIKNEKWKNDFSPLDEFGTSYVDQEYTKAYVRHLFSAREYLGKQIASIHNLAFYLDLVKVAREHILAGDFYEWKDSIIPQLKSRM
NZ_LNOG01000002.1	fig|6666666.242113.peg.326	peg	NZ_LNOG01000002.1_68742_69836	68742	69836	+	membrane protein, putative		FIG00439698	ff	ttgaagattatagataaatatattatccggaaattcctgggaaccctgggatttatgttggcattgctgtctattattgtattggtaatagacgttcaggccaaaattccgcgtattgaaagtaacggttttacaaccagctactttctgatccatttttatccatactggttaatatatctggtcataacctttatgtctattctggtatttatttcggttattttctttacatcgagaatggccaataataccgaaattgtagcaattattagtagtggagccagctttcacagatttgccaaaccctatcttattgctgctttactgttggctttctctgcattggcaattaatcactttatattgccttgggcaaatattaagaaaaacaaacta…	MKIIDKYIIRKFLGTLGFMLALLSIIVLVIDVQAKIPRIESNGFTTSYFLIHFYPYWLIYLVITFMSILVFISVIFFTSRMANNTEIVAIISSGASFHRFAKPYLIAALLLAFSALAINHFILPWANIKKNKLIIYTYSAANRSKFTDSRQISTQLSPTEYVFINSYNPKEKRGFSYLYQKFDKNRRLIYQLTSSDMVWEEKKKSFMLTNYYEKWVNKDDTEKLAKGDTKYQKLGASPEEIFPDELVGENKNTPELINFINNERRKGNANVAAYQNELHLRTAMPFSIIILTFLALSLSSQKKRGGLGANLAIGIALAFVFVFSFEVLKLVSSSQTLSPLVAMWLPNIVFAPIAFYLYWKRANQ
NZ_LNOG01000002.1	fig|6666666.242113.peg.327	peg	NZ_LNOG01000002.1_70549_69830	70549	69830	-	Biotin--protein ligase (EC 6.3.4.9, EC 6.3.4.10, EC 6.3.4.11, EC 6.3.4.15) / Biotin operon repressor		FIG00000692	isu;Biotin_synthesis_cluster isu;Biotin_biosynthesis	atgaatagcctgctttaccttacaagtattggatccacaaacgatattgtttctgaacttgcaaatccaaacgctacaggaatatcctcagtatatacattcgaccagaccaaaggacgtgggcaatatggcaacacctggaaaatcccaaaagataagaatgtggcttactcttttatcttaccaacaaagctagtgagattgtctccaaatctattcaacttctataccgctttgttacttcgtgactttattgtcaaaattaccgataaagaggcaaaagtaaagtggcccaacgatataatactgcaaaataaaaaaattgtgggaattctcatagagaaaattacagtggaacatgtagattattatattgccggatttggcgtaaatgttctt…	MNSLLYLTSIGSTNDIVSELANPNATGISSVYTFDQTKGRGQYGNTWKIPKDKNVAYSFILPTKLVRLSPNLFNFYTALLLRDFIVKITDKEAKVKWPNDIILQNKKIVGILIEKITVEHVDYYIAGFGVNVLQDNFEEITKAGSIKTQTGLSFDLHQFAEGMHNHFSEQLIQFPSDEEVLARYSEALFRKDQISVFEINNIRQNGIIRYVDKDGYLNVELENEDEMKKFFHKEITLLY
NZ_LNOG01000002.1	fig|6666666.242113.peg.328	peg	NZ_LNOG01000002.1_70618_70980	70618	70980	+	Ribosomal silencing factor RsfA (former Iojap)		FIG00135315	ff	atgagtaaaaatacagaaaaacagcaactaatagacaaaatactagaagcgattcaggatactaaaggtgaggatatccaagttcttgatctctcgcatattgaaaatacagttgccgatacatttattatatgtagtgccaattctaatacacaagtttcagcaatcgcaggaaatgtagaaaagaaagtaagaaatgaactacaggatcgtccatggcatgtggaaggtgctgaaaactcattgtgggtattagtagactatgtgtcggttgttgtgcatattttccaaagacatattcgtgaatattacgatattgaaagcctttggggagatgccaaagtcacaaaaatagaatcttaa	MSKNTEKQQLIDKILEAIQDTKGEDIQVLDLSHIENTVADTFIICSANSNTQVSAIAGNVEKKVRNELQDRPWHVEGAENSLWVLVDYVSVVVHIFQRHIREYYDIESLWGDAKVTKIES
NZ_LNOG01000002.1	fig|6666666.242113.peg.329	peg	NZ_LNOG01000002.1_71018_72991	71018	72991	+	Cell division protein FtsH (EC 3.4.24.-)		FIG01120704	idu(2);Bacterial_Cell_Division idu(2);Cell_division-ribosomal_stress_proteins_cluster idu(2);Folate_biosynthesis_cluster	atgaaaagtaaaggatttaattggttttatttaatctttgcagcagtattgcttatgcttttccttcctggtttaatgtcttcatcggacaccagaaaactggacgagaaaagtttttatgcattattgagccaaaataaaatcaaaaatgttgtcgtattaaaggatacagacgttgctcaggtttttttaacacctgaagctaaaaatgatcctgcattggctaagaagaaaacaacgccgtcgccaatgatgggattcatgaaagaaaacccggattttactgtaaatattggtgacctgaagtattttcaggagcgctataacgctatcacagataaagattcaaatatcaaatctaaacttacgttcgatacggaaagttctccatggagtagc…	MKSKGFNWFYLIFAAVLLMLFLPGLMSSSDTRKLDEKSFYALLSQNKIKNVVVLKDTDVAQVFLTPEAKNDPALAKKKTTPSPMMGFMKENPDFTVNIGDLKYFQERYNAITDKDSNIKSKLTFDTESSPWSSFLMNILVWVGIMVLFYYIFFRKIAGGSGGAGGQIFNIGKSRAKLFDEKEKVNVSFKDVAGLEGAKEEVQEVVDFLKNSDKYTKLGGKIPKGVLLVGPPGTGKTLLAKAVAGEAKVPFFSLSGSDFVEMFVGVGASRVRDLFAQAKAKSPAIIFIDEIDAIGRARGRGNITGGNDERENTLNQLLTEMDGFGTDTNVIVMAATNRADILDKALMRAGRFDRSIYVDLPELHERKQIFNVHLKKIKLDSSVDVDFLAKQTPGFSGADI…
NZ_LNOG01000002.1	fig|6666666.242113.peg.330	peg	NZ_LNOG01000002.1_73038_73616	73038	73616	+	FIG00648854: hypothetical protein		FIG00648852	ff	ttgagcatttttaaaaaaattgttaataaactgtttaataaagacgaagaggaggaaataacttctgttcgccttggggatcaactgaaaaatgctgatctcgactataaatttgctcaactttttacacattcaggaggttattttaactattgtgcagacgaggcagaagctcttcaggctttgaatagtatactcaagcttgaacaggtaaaatctgttttctgttgcgacgaagacttacaaaacttcctggatgttgtaaaagttccttacaccgaaagtttggaacttgtaaatgatactgcctttatttcatgcgaatatcttatcgctttcgatggcagaatcatgttgtcttataacaatatcagacatttcccctcatcttcattacca…	MSIFKKIVNKLFNKDEEEEITSVRLGDQLKNADLDYKFAQLFTHSGGYFNYCADEAEALQALNSILKLEQVKSVFCCDEDLQNFLDVVKVPYTESLELVNDTAFISCEYLIAFDGRIMLSYNNIRHFPSSSLPEKIIIIANVSQIVANLNDAMMKVKRRGTLKNLTSISGNISKLDSPNPDNTKLFLLLLED
NZ_LNOG01000002.1	fig|6666666.242113.peg.331	peg	NZ_LNOG01000002.1_73628_74500	73628	74500	+	Phosphatidate cytidylyltransferase (EC 2.7.7.41)		FIG00000097	isu;CBSS-316407.3.peg.1371 icw(1);Glycerolipid_and_Glycerophospholipid_Metabolism_in_Bacteria	ttggataaaaatctcatacaacgtcttatttcaggactgatatacggattggttatttttctgtgtacaacccattacggctccacacttattttaaaaacattttcagtatctgttaatcagtcttatttgtattacgggctgatgactttttttgttgtcgttggtgttttcgaatgtgtgaagataacaaagctgaaatcctggatatggattttagtgactattattcttggcgggtatatctattacagattttcgtataaatttttctatcagtatttctatttaggaatcaacatgatggatatctttggtattatactaatggcattggccatgattactatattcaaatttccgcaggaaattaaaaatgataatggtaaaatggtattt…	MDKNLIQRLISGLIYGLVIFLCTTHYGSTLILKTFSVSVNQSYLYYGLMTFFVVVGVFECVKITKLKSWIWILVTIILGGYIYYRFSYKFFYQYFYLGINMMDIFGIILMALAMITIFKFPQEIKNDNGKMVFTILYVTIPFGFALGLPDFLPYDTHFSWEAFMLFVLIWSSDSFAYFAGRMFGKHKMAPTISPKKTWEGFAGGVICTVILGYFIEYKFPEMKGNWMVVGLLVAIFAPLGDLVESQLKRTFNVKDSGNIIPGHGGVLDRLDSFILCAPVVYVYFMILTRF
NZ_LNOG01000002.1	fig|6666666.242113.peg.332	peg	NZ_LNOG01000002.1_74501_75163	74501	75163	+	Phosphatidylserine decarboxylase (EC 4.1.1.65)		FIG00001264	isu;Glycerolipid_and_Glycerophospholipid_Metabolism_in_Bacteria	atgaaatttcacaaagaaggtaaaggtactttatttacggttttattagccattattattatttcaggagttagtatctactttctgaagatgtggtcattgcttattattataccattattggtattgtatggttttgtaatgtggttcttcagaaatcctgaaagaaatattctggatcaggtagagaatgttatagctccggtagatggtaaagtagtaatgataaagaaggtcttcgaaggagaagttcttcagcaggaatgtctgcagatttctatctttatgtcaccacttaatgtacatgtgtgtcgctacccggttacaggagaagtaacatataagaaatatcataaaggtaaatatttggttgcttggcatgagaagtcctctgagctg…	MKFHKEGKGTLFTVLLAIIIISGVSIYFLKMWSLLIIIPLLVLYGFVMWFFRNPERNILDQVENVIAPVDGKVVMIKKVFEGEVLQQECLQISIFMSPLNVHVCRYPVTGEVTYKKYHKGKYLVAWHEKSSELNERTTMAVKTLTGTNVVFRQIAGYVARRIVFYPEVGDSAKAGHEYGFIKFGSRMDVFLPLDTEVICKIGDITKGGIDVIAKLPAESK
NZ_LNOG01000002.1	fig|6666666.242113.peg.333	peg	NZ_LNOG01000002.1_75242_75622	75242	75622	+	Bll2902 protein				atggcaaaagcattaatttcacaacagaactattatacagatgttgaattagattcttacagagttcacgtagatgagcctaagaatgtaggaggccagaatcttggcccgaaaccaacagaacttttagatgcagcactggcttcgtgtaccgcaattacattaaagatgtatgcagaccgcaaacaatgggatcttggtgatctgtatgtagaagctaaaagaattgtaaacacaaaaggagaaagcactttcagaataagtttgtcaacgaatgtagagcttagtgacgaacagaaagataagcttcttgaaatagcagacaaatgccctgtgcataaaatgctggaccagaatgaaatgaagacttcctggatttaa	MAKALISQQNYYTDVELDSYRVHVDEPKNVGGQNLGPKPTELLDAALASCTAITLKMYADRKQWDLGDLYVEAKRIVNTKGESTFRISLSTNVELSDEQKDKLLEIADKCPVHKMLDQNEMKTSWI
NZ_LNOG01000002.1	fig|6666666.242113.peg.334	peg	NZ_LNOG01000002.1_77885_76074	77885	76074	-	Lipid A export ATP-binding/permease protein MsbA		FIG00017059	ff	atgaacttatactttaggattctaaaatttgctaaaccacaccaaaaatatatttacggaagtttattcttcaacattttatactccctacttcagatagcatccataggaactcttttacctgtgctgggaatactgttcggtacggaaaagcaggaaataaaaggtgacggtttctctgacaacctcaaaaggacactctacacttttattaataatgaaatagaaaaacatggcagcttaaatgtcttgctttggctttgtattattaccggagttgctttctttctgaggaatattgtccgttatcttggagcttaccttctgatattttatcgtgttggagtaacaaaagaccttagaggagctatgtacagaaagattcttacacttcctgta…	MNLYFRILKFAKPHQKYIYGSLFFNILYSLLQIASIGTLLPVLGILFGTEKQEIKGDGFSDNLKRTLYTFINNEIEKHGSLNVLLWLCIITGVAFFLRNIVRYLGAYLLIFYRVGVTKDLRGAMYRKILTLPVSFFSEQRKGDLMSRMSNDVGEVENNILGSLVDLVNSPFMLIGTLASLFFLNPQLTLFSLLVLPVMGTLISLIGKSLKKDSHKAQNELGNVFSIVDETLKSAKIIKIFNADKLLDNRFTGSMTKWINYSISLGRKRELASPMSEFLGAITFLIITWYGGYQILVNKNMLPQDFLVFLGMFFQILPPAKSLATSISNIQKGEASLVRVMDILDADVKVDEIANPIPVSELKDRIEFKNVGFYYNKENLILKNFNLSIPKGSTVALVGQ…
NZ_LNOG01000002.1	fig|6666666.242113.peg.335	peg	NZ_LNOG01000002.1_78357_77995	78357	77995	-	hypothetical protein				atgtttcttgctgtattagcagctgtttttttattttatacagggcaggatgtagatgtattaggtacaactcctgttataactattgcaacagtcatattgatattaatctctttgctaagcattttcagttataaaaacagaaaaagacaaatcttgctgaataacatcagcatttttataaacgccttgttgatcggcttattggcttactggctactaaacttacccggaggaattagttttcctgagaagggtattgagttaacatttccgctcatcgcaattgtaggtttgattatagcaaacgtctacattaaaaaagatgagaaacttgtaaaatctgtagacagattccggtag	MFLAVLAAVFLFYTGQDVDVLGTTPVITIATVILILISLLSIFSYKNRKRQILLNNISIFINALLIGLLAYWLLNLPGGISFPEKGIELTFPLIAIVGLIIANVYIKKDEKLVKSVDRFR
NZ_LNOG01000002.1	fig|6666666.242113.peg.336	peg	NZ_LNOG01000002.1_78553_80307	78553	80307	+	Transcription termination factor Rho		FIG00000392	isu;Transcription_factors_bacterial	atgtttgacattgaaagtctaaagtcaaaatcggataccgaattgacgaaaatctcaaaagatttaggtattggtgtgaagaaaacttccgatattaacgaaaagatttacgctatattggattttcaggcatccaacccccaaacgattaaggattacctcggaccacaggataaaggaaatgatgccggaaatgaaggagctgcacaacctaagaaaagaggaaggaagcctgctgctaaagctgaagtggtaaagactacggaagaaaccgctaagcctgaagcgcctgtaaaagaggccagaaagaaagtagaggctcctaaggctgaagttcctgtagaggaagctactaaagttaccgaagaaactagtcagccagaaaaaaagcaaagaaaa…	MFDIESLKSKSDTELTKISKDLGIGVKKTSDINEKIYAILDFQASNPQTIKDYLGPQDKGNDAGNEGAAQPKKRGRKPAAKAEVVKTTEETAKPEAPVKEARKKVEAPKAEVPVEEATKVTEETSQPEKKQRKRVTKAPQPAEAKTTPEEKAPEASESAEVVAPAKKETQAVPQQKNNNQNNNNNNQNRQHHHNKERNNGDVKNSEPQKKEYSFDGIVTVEGVLEILPDNYGFLRSSDFSYISSPDDVYVSTSQIKNYGLKTGDTVKGIVRLPKEGEKYFSLQRPTEVNGRDLAYIKDRVAFEFLTPLFPQEKFNLAGKNATLSTRIVDLFAPIGKGQRAMIVAQPKTGKTMLLKDIANSISANHPEAYMMVLLIDERPEEVTDMQRSVNAEVIASTFD…
NZ_LNOG01000002.1	fig|6666666.242113.peg.337	peg	NZ_LNOG01000002.1_80310_80792	80310	80792	+	hypothetical protein				atgaagatattttttaaaatattacctgcgtttttgttgctactttccgtagcaacaaaggctcagcttacagtgcacccgatggtacatgccggatatgcatatcagaatcagagttttggagaagttggcggacgtttattgtttctaaccaacgacgatactcttttcagggttggagcggctgcaatgatgggtgagactaacggtaagtttgctgttatgccaaaggtgcaggcagatattttactaaactttgaaaagaatgtagatatttttcattcgtggtattttcttcttggagcagaaagtacaaacaaatatattgcaccaaaagcaggattcagccttttcggaattatcgatcttaccggaggttatgcctttaattatggagat…	MKIFFKILPAFLLLLSVATKAQLTVHPMVHAGYAYQNQSFGEVGGRLLFLTNDDTLFRVGAAAMMGETNGKFAVMPKVQADILLNFEKNVDIFHSWYFLLGAESTNKYIAPKAGFSLFGIIDLTGGYAFNYGDATLNGKQLKGFNFNLTFNIPLVALSKK
NZ_LNOG01000002.1	fig|6666666.242113.peg.338	peg	NZ_LNOG01000002.1_80961_81551	80961	81551	+	RNA polymerase sigma-70 factor, ECF subfamily		FIG00952839	ff	atgaagacactgccagatagtaaacttattgctgacttccagaaaggaaatgaagctgccttagaaattctcttaaagcgccatcagcgcgatatttacacttttattttttataaactaggagacgaagacctcgcaaacgatatttttcaggatactttcatgaaaattattattaccctaaaagaggggcgttataaagatgaaggtaaattctcattatgggctaagcgtatcgctcataatcttgtaatagatcatttccggataaaatcaaaaaacttcaaaatatcggaatcttcttacgataatgaggaattttctattttcgacattataaaggaaccagatgcgaatatagaagacaagctgatccagattcagattaatgatgatctg…	MKTLPDSKLIADFQKGNEAALEILLKRHQRDIYTFIFYKLGDEDLANDIFQDTFMKIIITLKEGRYKDEGKFSLWAKRIAHNLVIDHFRIKSKNFKISESSYDNEEFSIFDIIKEPDANIEDKLIQIQINDDLYKMIECLPENQREVLELRFFKELSFKEIAEHTNSSINTTLGRVRYALINLRKMADEHQIILTK
NZ_LNOG01000002.1	fig|6666666.242113.peg.339	peg	NZ_LNOG01000002.1_81602_81736	81602	81736	+	hypothetical protein				atgaaacaactcgactctttaggaatggctaaattaaagccaagaaaatcaacaatagattttctgttaagctattccaaaaatattaagatagtggatacacgcattataaaagttgtattctctaaaaactaa	MKQLDSLGMAKLKPRKSTIDFLLSYSKNIKIVDTRIIKVVFSKN
NZ_LNOG01000002.1	fig|6666666.242113.peg.340	peg	NZ_LNOG01000002.1_81814_82470	81814	82470	+	2-haloalkanoic acid dehalogenase (EC 3.8.1.2)			isu;CBSS-323850.3.peg.3269	ttgtgggaccaccgcaaaaatgcatatttaactcttaaggatcttttcaaccgtaaacaaataaatagtctttacggaatcgactttgaagaatttcaccacaaatatgatgaaattaatgagaaattatgggaacagataagagatagtgaaatagataaagagtacttgagagaacaccgcttctatgataccttcctgttctttggtgtggacaatgcggaactggcagagcattttgaagtaaattttcttgatgaaattgttggttataatgaacttgtagaaggaacaaaggaagtattagattatcttaaagataaaaattataatatccatattatttcgaatggcttctacgacgttactcaccgtaaaataaaaggatctggtttgact…	MWDHRKNAYLTLKDLFNRKQINSLYGIDFEEFHHKYDEINEKLWEQIRDSEIDKEYLREHRFYDTFLFFGVDNAELAEHFEVNFLDEIVGYNELVEGTKEVLDYLKDKNYNIHIISNGFYDVTHRKIKGSGLTPYFETITSADDVGVRKPNPKIFEYALGKANAQKEESILIGDDWIADVKGSQAFGMDVIFFDALKEDKKEDELKSVKHLSDIKSFL
NZ_LNOG01000002.1	fig|6666666.242113.peg.341	peg	NZ_LNOG01000002.1_83556_82633	83556	82633	-	Fructokinase (EC 2.7.1.4)		FIG00001653	isu;Fructose_utilization isu;Sucrose_utilization icw(1);Mannitol_Utilization	atgagagaaaatagaataaaagttgcctgttatggcgaagtactatgggatatatttccgggagggcagcgaagaaccggaggagctccgtttaatgtcgcttaccatctttccagaatgggtgtagaagctcatatgattagcagtgttggtcatgatgacttaggaaatgaattactggaaaaaatccaaaactggggtatgtccattgacggggtccagataaatgaccagtaccctaccagtacagttgttgctactatagatgagaataatgatgcacattatgatattgttcagcatgtagcctgggattatattgaaaccagaactgcagatctaaatcttcttacggatactgatgctttggtattcggaacactggctgcccgaaatgaa…	MRENRIKVACYGEVLWDIFPGGQRRTGGAPFNVAYHLSRMGVEAHMISSVGHDDLGNELLEKIQNWGMSIDGVQINDQYPTSTVVATIDENNDAHYDIVQHVAWDYIETRTADLNLLTDTDALVFGTLAARNEKSKNTLFELTEASNYNVFDINLRPPYYDIHLIKDLLHRTQLAKFNKAELRMMLDFMGKDYVTEKDSIQYLQDVFRMNEIIISKGSKGALYANGNNFHLYPTVPVEVKDTVGSGDSFLAGFLSKRLETGTNAHQIMHQAVALGAFITAQKGACPEYTLDDFTKFRDQHLVSALPL
NZ_LNOG01000002.1	fig|6666666.242113.peg.342	peg	NZ_LNOG01000002.1_84334_83636	84334	83636	-	FrrB				atgatcacaggaaatatattattatacagtcaggaaattcattctgctttacaacttcgtaataaccacttgtggagaggtatagaggtagcctctggtctcgtatacactggagatattcatttggattataagaacttctatgccggattttgggcaggcggaacagctaatggcgattacaaagaattcaataactatatcggatacaaaaacaaacaccttacactggagttatgggatatctacaatttttctcctaatgccacctataataacaaagaattttttaattacaatgctaaggaaaccggacgctttatggatttcagatcttattataccatcagtgaccgtattcctttgatgctaagttggaatactgtaatctccggtagg…	MITGNILLYSQEIHSALQLRNNHLWRGIEVASGLVYTGDIHLDYKNFYAGFWAGGTANGDYKEFNNYIGYKNKHLTLELWDIYNFSPNATYNNKEFFNYNAKETGRFMDFRSYYTISDRIPLMLSWNTVISGRDRNKENTHNKYSTFVFAEYPVYKKDDLEVRGRLGYSFALNNPGEQSNFFSKKAGFNEISLMISKPLTIGSYKIPLGLWGMWNPVDNRALLQFSAQVYSF
NZ_LNOG01000002.1	fig|6666666.242113.peg.343	peg	NZ_LNOG01000002.1_85708_84389	85708	84389	-	Predicted mannose transporter, GGP family		FIG00035803	idu(1);Mannose_Metabolism	atggaaactaaacatcgtaatagtctgttgccttttgcaataattacctttatttattttattgtgggcttccttaccacagtaaatgaacaattacaggctccgttaaaatttacatttcttgcagaagccggaagcctgaaaaacacttttacaactctcatctcattctttttctttctgggctatttgctcaatggtactctgggaagtaaatgggttaatgcttatggttataaaaatactatcctccgtggtttactatttatgatgtctggtttatgtatgtatctctgttcttcatggtttggctatcagtacccacatctggcaatacattttggtaatgcagcattaccttatggttttataatttttgttattggctcatatcttatg…	METKHRNSLLPFAIITFIYFIVGFLTTVNEQLQAPLKFTFLAEAGSLKNTFTTLISFFFFLGYLLNGTLGSKWVNAYGYKNTILRGLLFMMSGLCMYLCSSWFGYQYPHLAIHFGNAALPYGFIIFVIGSYLMGTSAAIIQVVVNPYAAAYELPGTQPVQRLNILTAINSIGTTSAPFFVTVVMFSGVSIANIEIRQLILPLVILITSVLIVTLITKKLHLPDIANTRATTGEKLERSIWSFRHFVLGVLAIFFYVGTEVAIGANINLHAFELAESGHPMTFFGKSDIIIGGIDLGIHALLSTLYWGGFLVGRAISSFFSKISAKTQLTVTTLLATILAIISMLTQNLWYLVAIGLLHSTMWSCIFSLAIKGLGKYTSKASGVFISAVFGGAVFTLIQG…
NZ_LNOG01000002.1	fig|6666666.242113.peg.344	peg	NZ_LNOG01000002.1_87166_85712	87166	85712	-	Multiple polyol-specific dehydrogenase (EC 1.1.1.-)		FIG00005739	isu;Mannitol_Utilization	atgaaagtattggattattattacaaccggaaagccatccaaacgggtattttacatatcggcgttggtaactttcatcgtgctcatcaggcattctataccaatcagttgctaagggatgaggatcagagtgaatggggtatttgtggtgccagcttactaccttctgatgaaaaaatcgtcaataacctgagatcacaaaatctggagtatactttaacagtatgcggtagagacggtagagatgaagtttataaaataggagcaataaatgacctcatctggacagtagaagctccacaggacttactgaataaaatagcggacagcagcacgaagattattacactaaccattactgaaggtggttataatctggataaggcaacaaacgaattt…	MKVLDYYYNRKAIQTGILHIGVGNFHRAHQAFYTNQLLRDEDQSEWGICGASLLPSDEKIVNNLRSQNLEYTLTVCGRDGRDEVYKIGAINDLIWTVEAPQDLLNKIADSSTKIITLTITEGGYNLDKATNEFILENESIQHDLKNPESPTTVFGFITEGLRLRKAKGSGSITILSCDNLQHNGNTARNAFTTFIAAQDKDMAEWVQQNVTFPNSMVDRITPVTTPEDVKRLNEKSGITDKAPVYCEDFVQWVIEDNFIAGRPAWERVGVTFTKDVTAYENMKLSLLNASHTLLSYPSFLAGYRKVDEAMRDKDILNFVQSFMDIDITPHVPAPKGIDLNEYKQTLTERFANRSVSDQISRLCSDGISKFPVYIMPNLIKMINHEQDLSRVTFLFAAYR…
NZ_LNOG01000002.1	fig|6666666.242113.peg.345	peg	NZ_LNOG01000002.1_87405_88343	87405	88343	+	LacI family transcriptional regulator		FIG01379100	ff	atgaatgataagaacgttcatccggaaactagagaaaagatattggcagcagctcaggaattaggatataagcccaatcctgcagcacttaatcttagatatggacaatctaaaagtattggctttgttgttcctgaaatgacgactcccttttcttcgaaagtgcttcgcggaattcagaatattttgtatcctttgggttacagagtaattattacacaatcggacgaaaatcctttaatcgaaaggaaaaaccttcttctgttggaagagtttaatgtggatggaattataattaatccttgtcatgaaaattataacaaggatatataccaagagattatagggaggggaacacctgtggtcttttttgacagaattcccgataattctctggat…	MNDKNVHPETREKILAAAQELGYKPNPAALNLRYGQSKSIGFVVPEMTTPFSSKVLRGIQNILYPLGYRVIITQSDENPLIERKNLLLLEEFNVDGIIINPCHENYNKDIYQEIIGRGTPVVFFDRIPDNSLDASKVMVNDQLKASLMTEHLVSTGRKRIVHITGPDTIRNAAERIAGYKRILTKYNIFDPELLIKPEGMMFEHGRNAAKQLLDREIEFDSIFAFTDTLAIGAMNYLLEQGIKIPDDIAIASFSGTELATIVYPQLTSVEQPLTEMGEAAAGLILDKIKDTSTLSRTIIMDAELVYRASTGK
NZ_LNOG01000002.1	fig|6666666.242113.peg.346	peg	NZ_LNOG01000002.1_89319_88396	89319	88396	-	Tryptophanyl-tRNA synthetase (EC 6.1.1.2)		FIG00000055	isu;tRNA_aminoacylation,_Trp	ttgggaaaccttttaggagccattattcctgctatcgaattggcaaaaaagcctgaaaatgattcattatttttcattgccaatttacatacactaacgcagataaaagatgcagcacagctaagacaaaatacttacgagattgcagctgcgtggcttgcttgtggtttagatactgagaaaacaattttttacagacaaagtgatatccctgaaacatgtgagttaacatggtatctggattgctttttccctttccagagattaacattagctcactcctttaaagataaagcagacagacttcaggatgtaaatgcaggtctgttcaactaccctattctgatggctgcagacatattattatatgatgccgaagttgtacctgtaggtaaagat…	MGNLLGAIIPAIELAKKPENDSLFFIANLHTLTQIKDAAQLRQNTYEIAAAWLACGLDTEKTIFYRQSDIPETCELTWYLDCFFPFQRLTLAHSFKDKADRLQDVNAGLFNYPILMAADILLYDAEVVPVGKDQLQHLEITRDVAEKFNRQMGEVFVLPGAEIQESTKYVPGTDGHKMSKSRGNIINIFLPEKELKKQIMSIESDSKSLEEPKDPETDKTFIIYALIATPEQTEALRQKYLAGNFGYGHAKTELLNLILERFAKERELFSYYMSNLNELEEKLQQGAEKARVIARATLDKTRKVLGY
NZ_LNOG01000002.1	fig|6666666.242113.peg.347	peg	NZ_LNOG01000002.1_90075_89440	90075	89440	-	hypothetical protein				atgataggagcacaatcggttaccatctctaaaatggcaaacattcatgaaaataaagacaaacatctttataaaatagaagataccaataaggcagaatatctgggtgaaatcgagatcggaggctttagcaatgatgatgcattgatgtttagtaatatctacaccaaagcgaagaaaatgggggctaatgcgtttaaactaagacctattgaaacaatagatggaaaactggaaccttttgatccgaaccactatttcctgagtgtctattacgtaccttctgaatcttctgaaaaggaggaaaacaatattgcttttcttataggcagtccttctgtttctcaaaaaattggtgtaaacaaagaaagaattacacttccggagcgctcctttaaa…	MIGAQSVTISKMANIHENKDKHLYKIEDTNKAEYLGEIEIGGFSNDDALMFSNIYTKAKKMGANAFKLRPIETIDGKLEPFDPNHYFLSVYYVPSESSEKEENNIAFLIGSPSVSQKIGVNKERITLPERSFKKIKLNPGEIYTISTLKFLGSSIKLTASDNENTNYFQVSGFKVKSNPYGQAGINLKSGDIIRLEKSYGMFLTTIYQEIK
NZ_LNOG01000002.1	fig|6666666.242113.peg.348	peg	NZ_LNOG01000002.1_90977_90120	90977	90120	-	dTDP-4-dehydrorhamnose reductase (EC 1.1.1.133)		FIG00000368	idu(1);dTDP-rhamnose_synthesis idu(1);Rhamnose_containing_glycans	atggagaaaatcttagtaacaggcggaaatggtcagcttggaaactgtctgaaaaaattggaggaaaaatattctgattatgaatttttgttcacctcatcttccgaattagatataacaaatgaggattctgtaaaaaagatctttgaagattttcagccacaatattgtatcaacgcttccgcatatacagctgttgaccttgctgaaaaagaaaaagaaaaagcatatgcagttaatgcctatggtgtagaaatcctagcaaaagcagcagcagaaaacaatgctgtttttatacatgtatcaacagattacgtattcgatggtgtaactaatcttgcctatacagaagatgattttacggatcctatcggggtgtatggaaattccaaaagagaa…	MEKILVTGGNGQLGNCLKKLEEKYSDYEFLFTSSSELDITNEDSVKKIFEDFQPQYCINASAYTAVDLAEKEKEKAYAVNAYGVEILAKAAAENNAVFIHVSTDYVFDGVTNLAYTEDDFTDPIGVYGNSKREGEILALEANPSTIILRTSWLYSEFNKNFVKTMLNLFSTKDELGIVADQYGQPTNANDLAKAIMTIICASKKVFGIYHFSNYGETTWYDFASKIAELSGSSIRLNPLTTAEYPTPAKRPERSTMCLDKIEQDYKITPEYWENSLEDCINILKN
NZ_LNOG01000002.1	fig|6666666.242113.peg.349	peg	NZ_LNOG01000002.1_91453_90962	91453	90962	-	Predicted thioesterase				atgaaaggagaaacgactacacaaaccaaaatacgctttaacgattgcgaccctataggccatcttaataatgtaaaatatctggactatatgcttaatgcccgtgaagatcatgtggtagaaacttatggttttacttacgaggaacatatccgccttacaggctgcacatgggttgccatccagaatcagatcgcatatttaaaagaagtacgccctaatactgttgtaaacatcagcagcaaaattataaaactgggtgaaagaacttctgtagtggaaattttgatgagagatgaaaaaaatgaagctatacatgctgtactatggacaactgctatttatttcagtatgaaggaaagacggtctgtaccccactctcctgaactcatggagttt…	MKGETTTQTKIRFNDCDPIGHLNNVKYLDYMLNAREDHVVETYGFTYEEHIRLTGCTWVAIQNQIAYLKEVRPNTVVNISSKIIKLGERTSVVEILMRDEKNEAIHAVLWTTAIYFSMKERRSVPHSPELMEFFKDFWVEIPEQHFEQRTESLRKENKQWRKS
NZ_LNOG01000002.1	fig|6666666.242113.peg.350	peg	NZ_LNOG01000002.1_92012_91524	92012	91524	-	Outer membrane protein H precursor			isu;Periplasmic_Stress_Response icw(1);Llipid_A_biosynthesis_cluster	atgaaaagattaagtgtattattcgcggcggtattaatgatggtgtctttcactgttatcaaagctcagaaattagcacacgctgatattgcaggaattcttacagcaatgccagaaatgaaaaaggctaacgaacaacttgaagctcttggaaaaatgaaacaagctgagcttggtaaactacaacaagctttccaagagaaagtacaagcataccaaaaagcaggcaaacaagatgctgctaaagaagctgaattacaaaaagaaggagacaacattcagaaaatgggtcaggctgcacaaaaagatgttgctgataagcaagaaactctttatgcaccaatcgataaaaaacttaacgatgctattagtgctgtagctaaagctaaaggtttggaa…	MKRLSVLFAAVLMMVSFTVIKAQKLAHADIAGILTAMPEMKKANEQLEALGKMKQAELGKLQQAFQEKVQAYQKAGKQDAAKEAELQKEGDNIQKMGQAAQKDVADKQETLYAPIDKKLNDAISAVAKAKGLEYVFDANGQGLVYKGGLDVTADIKKQLGIQ
NZ_LNOG01000002.1	fig|6666666.242113.peg.351	peg	NZ_LNOG01000002.1_94552_92084	94552	92084	-	Outer membrane protein assembly factor YaeT precursor		FIG00000667	idu(1);Llipid_A_biosynthesis_cluster	gtgacacctccgcaaacaacgcagagcagtgaagctgtcgctcagcatgagggcacttatgttctgaaagatattgtagtagatggtgttaaaaaatacacacctgagcaaattttacgctttacaggtcttgtaaaaggtgaatctgttgaaattcccggacaaagactgagtacagctatcaaaaaactttgggatagccaatatttttcagaggttgaagtatatgtacagagtattgaaggacaaaatattgtcttaaaattctcgcttcaggatttaaaggagcttggtgaagtgaaatttaccggaaaagggatcaaaaaatctaaaaacgaaaaacttattaaggataataacctgaagcctggtatgaaaattaccgaaaatctggttact…	MTPPQTTQSSEAVAQHEGTYVLKDIVVDGVKKYTPEQILRFTGLVKGESVEIPGQRLSTAIKKLWDSQYFSEVEVYVQSIEGQNIVLKFSLQDLKELGEVKFTGKGIKKSKNEKLIKDNNLKPGMKITENLVTNLKHNVPQQYITKGFPDAKITIEDKINAKDPNLIDWTINVDKGKRIKIDRIDFEGNNSVSSSKLRKNGFKNTKQKRFLLGLLKPSKFIKDKYEEDKKTLVDYYNSLGFRDMRVVSDSVTRNDKGYNIKVKVDEGKKYYIGDITFVGNTVFSTEALTKLLGYKKGDIYDSVGFKKKVGEEGGKEDNSDIASSYMDSGYLFSNVNAVEKSIKNDTINMEVRIHEGTKATWNRVTWGGNVTTHDHVILRSLRTRPGDLFSKANIKRTYF…
NZ_LNOG01000002.1	fig|6666666.242113.peg.352	peg	NZ_LNOG01000002.1_95396_94641	95396	94641	-	Undecaprenyl diphosphate synthase (EC 2.5.1.31)		FIG01306573	isu;Polyprenyl_Diphosphate_Biosynthesis isu;Isoprenoinds_for_Quinones isu;CBSS-83331.1.peg.3039 isu;Isoprenoid_Biosynthesis	atggaagaattgaagtcgaaaattgatatgacaaaactgccgaaacatgttgccattattatggatggtaatggtcgttgggcaaaatctcgtggtgaagaaagaacttatggacaccgcagtgcaatacaatcggtgcgcaatgctattaatgcctgtaacgaaatccatattccttatttaacactatataccttttccacggaaaactggaaccgccctgaagatgaagtatctaccctgatgtctcttctttcggaaacattattgaatgaagcggatgaaatatacacaaaaggattacgtctgaaagtaattggtgacatttccaaaatgccggaaatggtaagagaacaattacaaaatgtaatggacctgaccaaagataacaaaggtgga…	MEELKSKIDMTKLPKHVAIIMDGNGRWAKSRGEERTYGHRSAIQSVRNAINACNEIHIPYLTLYTFSTENWNRPEDEVSTLMSLLSETLLNEADEIYTKGLRLKVIGDISKMPEMVREQLQNVMDLTKDNKGGTLVLALNYGSQDEIIHAVKSIAKDAKDGKINPEDINHQLFESRLYTKDMPPVDLMIRTSGEIRISNFLLWQIAYAELQFLDIFWPDFTKDDFFNCILNYQDKERRYGKTSEQIEADKA
NZ_LNOG01000002.1	fig|6666666.242113.peg.353	peg	NZ_LNOG01000002.1_96811_95732	96811	95732	-	hypothetical protein				atgaatattgaagatcttcttattccagctcctaagatagcaactgaaaagtggcaattaggagcaatgataaaaccagaaatcagagaaggaggaattgcacttattttttgttctgacgaaagaggaagcggcggaacagcaactccgaaaaattttacagaggtaagaaaacagttatatcagttatccagacatgattgggaagttcccattgcagatcttggagattttatttctggtaaaactccggaaaatactcattttgcattacaggagcttcttacgtattgtttgcgtaaacatgttcttccgatagttgtcggaggatctaatgatatttcttattctttattttccgctattaatcatatttataaaaatctgacttatgtgcag…	MNIEDLLIPAPKIATEKWQLGAMIKPEIREGGIALIFCSDERGSGGTATPKNFTEVRKQLYQLSRHDWEVPIADLGDFISGKTPENTHFALQELLTYCLRKHVLPIVVGGSNDISYSLFSAINHIYKNLTYVQINNMLSLDHSEESLTEKNFLAKILSSEINPVGKYHHLGFQKHSNEYDAVKLMNEVNFDIIRLAEMMNSTEPIEPYFRKADLVTISCNAIESIAEPFSVQPQVNGLNRREICAYMKEAGLSENLKSIGIFNYQTVSKNYLNQQLLAQMIWYLLEGINIQRSHPKEREYETFWIMIGDHEVAFKRDTFSNLWYFGKSPNISECLPCAKSDFENAKAGHLNSRLLRFEE
NZ_LNOG01000002.1	fig|6666666.242113.peg.354	peg	NZ_LNOG01000002.1_99270_96820	99270	96820	-	DNA topoisomerase I (EC 5.99.1.2)		FIG00000204	isu;Conserved_gene_cluster_associated_with_Met-tRNA_formyltransferase isu;CBSS-272943.3.peg.1367 isu;pVir_Plasmid_of_Campylobacter isu;DNA_topoisomerases,_Type_I,_ATP-independent	atgggacacatccgtgatcttcctaaaaagggcatgggtatcaatcttgaaacatttactcctgattacgaagtttctccagataagaagaagctcgttacagagcttaagtctttagccaaaaaagccgatatggtttggctggcttccgatgaagaccgcgagggggaagctattgcgtggcatctggcggaagaactgaaattgaaagatgataagactaaaagaattgtatttcatgaaatcaccaagaatgctattcttaaagctatagaaaatccgagaaaaatagacaataatcttgtcaatgcacaacaggcaagaagagtattggatagaattgtaggttttgaaatgtctcctgtgttatggaaaaaagtgaaacctggcctttctgca…	MGHIRDLPKKGMGINLETFTPDYEVSPDKKKLVTELKSLAKKADMVWLASDEDREGEAIAWHLAEELKLKDDKTKRIVFHEITKNAILKAIENPRKIDNNLVNAQQARRVLDRIVGFEMSPVLWKKVKPGLSAGRVQSVAVRLVVEREKEIHSFQSQASYKVEGTFLNDEKKEILAKLKKDFTTEKEAESFLNQCSTAEFKVLNVEKKPGQRSASAPFTTSTLQQEASNRLGYSVTSTMRVAQRLYEEGYITYMRTDSVNLSQEAINSAKATIIKEFGEEYSAPRNYTTKNASAQEAHEAIRPTDFGVKTVGDAQLNKLYQLIYKRAMASQMANAKIEKTVIEIGNQKLPQHFEATGEVIIFDGFLKVYGITKNEEEEDDNDDKLLPKVNIGEALKYKK…
NZ_LNOG01000002.1	fig|6666666.242113.peg.355	peg	NZ_LNOG01000002.1_99598_102984	99598	102984	+	Isoleucyl-tRNA synthetase (EC 6.1.1.5)		FIG00000085	isu;tRNA_aminoacylation,_Ile	atgaagaagtttaccgagtataaaaacttagatcttatcggttctgccgaaaatgtattgaaattctgggaagagaacgatacttttgaaaaaagtgtagaaaatcgccaggggagtcctgaatatgttttctatgaaggtccgccatccgcaaatgggatgccgggtattcaccacgttatggccagaagtattaaggatattttctgccgtttccagactcagaatggtaagcaggtttttcgtaaagccggctgggatactcacggacttccaattgagcttggtgttgaaaaagaattaggcattacgaaagaagatattggtaagaaaattagtgttgaagattataataaagcatgtcgcgaagcggtaatgcgttatacagatgcatggaat…	MKKFTEYKNLDLIGSAENVLKFWEENDTFEKSVENRQGSPEYVFYEGPPSANGMPGIHHVMARSIKDIFCRFQTQNGKQVFRKAGWDTHGLPIELGVEKELGITKEDIGKKISVEDYNKACREAVMRYTDAWNKLTEKIGYWVDLENPYITYEPKYMETVWWLLKQLYNKELLYKGYTIQPYSPAAGTGLSSHELNQPGTYRDVSDTTIVAQFRVKKESSDLFNDIDGNVDILAWTTTPWTLPSNTALTVGRDIEYVVVKTFNQYTFEPINVVLARVLLEKNFGKKYVEGTEDDFANYTSESKVIPYRILKEFTGEQLAGTHYEQLVPWFTPEENAEKAFRVIIGDFVTTEDGTGVVHTAPTFGADDARVSKENDIPPMLVKDENGNLIPLVDLQGRFI…
NZ_LNOG01000002.1	fig|6666666.242113.peg.356	peg	NZ_LNOG01000002.1_103067_103447	103067	103447	+	DnaK suppressor protein, putative		FIG00430996	ff	atggcagaggaaagagtaagatacagcgatgctgacttggaggaattcagaaaaattattgaggaaaaaatagaaaaggctgagaaagatttgtctcttatacgtgaaagtttcatcaatgatcagaataacggaacagatgatacttcgccaacattcaaagcttttgaagaaggagctgaaactttaagcaaagagcaaaatgctcttctggcttctcgtcaggaaaagttcatcagagacctgaaaaatgctttgatccgtattaagaacaaaacttatggtgtgtgccgtgttaccggaaaccttatctctaaagaaagattgaaagcggttccacatgctactttaagtattgaggctaaaaatatgcaacgataa	MAEERVRYSDADLEEFRKIIEEKIEKAEKDLSLIRESFINDQNNGTDDTSPTFKAFEEGAETLSKEQNALLASRQEKFIRDLKNALIRIKNKTYGVCRVTGNLISKERLKAVPHATLSIEAKNMQR
NZ_LNOG01000002.1	fig|6666666.242113.peg.357	peg	NZ_LNOG01000002.1_103545_104177	103545	104177	+	Lipoprotein signal peptidase (EC 3.4.23.36)		FIG00000081	isu;Signal_peptidase isu;Sex_pheromones_in_Enterococcus_faecalis_and_other_Firmicutes isu;CBSS-36873.1.peg.4752 isu;Lipoprotein_Biosynthesis	atgaagaaaattgtgcttattaccctgttggttcttttcattgaccaggcttccaaaatttatatcaaaacacatttccatttaggagaaagtgtagatgtatttaaatggttcaagctggcttttgttgaaaatccgggaatggcttatggccttcactttggaggggcaattggtaaatatgcattatcattagttcgtattgcattagtaatagggattatagtgatgttcaaaaaatggttgaaggaaggagcttccaattatttaatcattccgatgtctatgatatttgccggagcaattggtaatcttatagacggaatgttttatggattgcttttcgatacagggacaatctttgagtcttcaatagggcgttgggtaggttatgacgga…	MKKIVLITLLVLFIDQASKIYIKTHFHLGESVDVFKWFKLAFVENPGMAYGLHFGGAIGKYALSLVRIALVIGIIVMFKKWLKEGASNYLIIPMSMIFAGAIGNLIDGMFYGLLFDTGTIFESSIGRWVGYDGISKLGGGGYASFMNGCVVDMLYFPLFKFNWPTWVPGIGGTEFEFFRPVFNIADSAITVGAAIILIFKKKAFPNGLNF
NZ_LNOG01000002.1	fig|6666666.242113.peg.358	peg	NZ_LNOG01000002.1_104205_104849	104205	104849	+	SanA protein		FIG00634063	ff	atgaataatctaatcaaaagagtatttttacttttaattattatagggttgcttggagcaacctttataatttatgccaattggaaaataggatccgaaaccaaaaattatattacatcggatcctaataaattaccaattgaacatgttggtctcgtactgggtacatccaagcttttggctaacggaaatatgaatccgtattttaaatacaggattgatgctgcagaagaattatataaggctggtaaaataaaaaatattatcgttagtggtgataatagccgcaaaacatataatgaaccagaagatatgaaaaacgaattgcttaaaagaggtattccggaaattgatatctatatggatttcgcaggccttcgtacattagattctgtaata…	MNNLIKRVFLLLIIIGLLGATFIIYANWKIGSETKNYITSDPNKLPIEHVGLVLGTSKLLANGNMNPYFKYRIDAAEELYKAGKIKNIIVSGDNSRKTYNEPEDMKNELLKRGIPEIDIYMDFAGLRTLDSVIRAREIFGQHEYIIISQEFHNERAVFIARENGINAFGFNAQDVNKAIGIKTMIREKFARAKVFWDFLFSVHPKYGGEKIFVE
NZ_LNOG01000004.1	fig|6666666.242113.peg.359	peg	NZ_LNOG01000004.1_2282_897	2282	897	-	GTPase and tRNA-U34 5-formylation enzyme TrmE		FIG00000279	isu;Universal_GTPases isu;RNA_modification_and_chromosome_partitioning_cluster isu;RNA_modification_cluster isu;tRNAmodification_position_34 isu;tRNA_modification_Bacteria isu;Cell_Division_Subsystem_including_YidCD isu;mnm5U34_biosynthesis_bacteria	atgaataaagaaactatctgtgctttagctactgccaacggaatgggtgctatcggagtaatccgggtttccggagacgattcttttcgtattgtaaatactgtatttgaaggtaaaaacctggaaaaggcaacttcccatactgtacattatggctttataaaagatgcagatgaagtaatcgacgaggtaatggttgcggtatttcatgctccaaaaacttttaccacggaaaactctgtggaaatctcttttcatggttcgccgcacattgccaaaagaatactggaggtgctgattaaaaatggagcccgcatggcaaaagccggggaatttacacttcgtgcttttatgaatggcagaatcgacctttcgcaggcggaatctattgccgatctt…	MNKETICALATANGMGAIGVIRVSGDDSFRIVNTVFEGKNLEKATSHTVHYGFIKDADEVIDEVMVAVFHAPKTFTTENSVEISFHGSPHIAKRILEVLIKNGARMAKAGEFTLRAFMNGRIDLSQAESIADLIASENEASRKVALNQLKGGISQEISLLRTDLLNFTSLIELELDFAEEDVEFADRTALNGLLNKIEYKLSSLIESFQYGNAIKNGTAVAIIGKPNAGKSTLLNALLKEERAIVSNIAGTTRDTIEEVLHIKGHAFRLIDTAGLRETMDEIEAIGVQKAKEKVAQAEVLVYLADAATTDFSEDFEMLRSLLRDKLELIICLTKIDEVVPTQFEAIEDLFRKEINHPFDFIKISALENRNIQELKNELSSFVEQMKSEEGNVVITNQRH…
NZ_LNOG01000004.1	fig|6666666.242113.peg.360	peg	NZ_LNOG01000004.1_2955_2788	2955	2788	-	hypothetical protein				ttgatcttttgtaacttttggattaagccaaaagttgaagaatacaatttagaaaaactaaaaacacttctatcattcagatatataagacagttcattacagctttgcattataacaagaaagaaaactttgtaacccatactaagctatacgttcttttaccttaa	MIFCNFWIKPKVEEYNLEKLKTLLSFRYIRQFITALHYNKKENFVTHTKLYVLLP
NZ_LNOG01000004.1	fig|6666666.242113.peg.361	peg	NZ_LNOG01000004.1_5123_3354	5123	3354	-	Xaa-Pro aminopeptidase (EC 3.4.11.9)		FIG00010600	idu(1);Aminopeptidases_(EC_3.4.11.-) idu(1);CBSS-87626.3.peg.3639	atgacttcaaaagaaaaaattgcagcattgcgtagtgcaatgcacaacaataatatcgatgctttcattgtctattcagcagacccgcatatgagtgaatatttacctcaggaatggcaggaaagatcatggctttcaggatttactggttccgcaggatttgtggttatcactaaagataaagccggattatggacagacggaagatactttacgcaggctcctattgagttggaaggttcgggtatcgatttattcaaagatggtatcgaaggaacaccaaattatatcgactggattatttctgaaatccctgcaggtggtaaagtagccgtaaatgcactggcgacttctcacagcaactgggaagctctggatgcaaaattcagcgccaaaaat…	MTSKEKIAALRSAMHNNNIDAFIVYSADPHMSEYLPQEWQERSWLSGFTGSAGFVVITKDKAGLWTDGRYFTQAPIELEGSGIDLFKDGIEGTPNYIDWIISEIPAGGKVAVNALATSHSNWEALDAKFSAKNISLTDLPLLKEIWTDRGTAAKNPIYVHPVERAGQSVQDKIAAIRQKMEDQHADVHIISSLDDVAWTLNLRGSDVQSNPVFLGYIVLSKNDAILFTDLEKLDTEARRQMDDAGVKMMPYDEFFNHLKQIKQQNILVSPNSNQSVFDTLKDANTFIKAAVPGNLMKAQKNEAELEGFRTVMVRDGVAMVKFLYWLTHQAGKEPMNEYSIGEKLRGFRAEGANFVGESFSSIIGYKGNGAIIHYSAKAEGSKEVTNDSSILVDSGGQYL…
NZ_LNOG01000004.1	fig|6666666.242113.peg.362	peg	NZ_LNOG01000004.1_6125_7750	6125	7750	+	Delta-1-pyrroline-5-carboxylate dehydrogenase (EC 1.5.1.12)		FIG00043720	ff	atgtcaaaagcaatttcgcaagtgccttttgcacaaaacgaaccagtaaaaacttacgctccaggctctgcagaagtaaaaagcctgatcgctacatacaaaaaaatgtatgctgaagaactggaaataccaatggttatcggtggaaagaacgttacaacaaaagagaaagtaacaatccatccgccacacgaccacaaacatactgtaggcttttatcaccagggaactatgaagcatgttgatgaggctattaaagcggcattggcagctaaaaaacaatggaatgaccttggatgggagcaaagagcagcgatcttcttgaaggcagcagaccttattgccggaccttacagagacagaatcaatgcagcaactatgatcggacagtctaagaat…	MSKAISQVPFAQNEPVKTYAPGSAEVKSLIATYKKMYAEELEIPMVIGGKNVTTKEKVTIHPPHDHKHTVGFYHQGTMKHVDEAIKAALAAKKQWNDLGWEQRAAIFLKAADLIAGPYRDRINAATMIGQSKNVHQAEIDAACELIDFLRFNVEFMTELYAEQPVSDAGIWNRAEYRPLEGFCFAVTPFNFTAISANLPSCMALMGNVVVWKPSDKQAYSAHVIMEVFKEAGVPDGVINMIFTDGKETAERVLAHPDFAGLHFTGSTKVFQGMWKMIGDNIHNYKSYPRIVGETGGKDFVMAHPSADVDALATALVRGAYEYQGQKCSAASRAYVPKSIWKDVKKVMEKQIKTIKVGTTEDPSNFVNAVIDRNSFDKCKGYIDRAEKAKDAEVVIGGKC…
NZ_LNOG01000004.1	fig|6666666.242113.peg.363	peg	NZ_LNOG01000004.1_8992_8513	8992	8513	-	Transcriptional regulator, AsnC family		FIG01956023	ff	atgcttcaactggatcatactgatttacgcctgctgaaaatccttcataatgactctaaacttaccgtaaaggaattggcggcacaggtaaacctgtcaccttctccggtttttgaaagaatcagacgaatggaaaaagaaggatatatcaagaagtatattgccattctggatgctgagaaactgaatcagggacttattgttttttgcaatatccgcctgaagcagcatgaccgcaacatcggtcatacttttgttgatgacattcacaatattgatgaagtggtggaatgttataatgtttccggtgattatgatttcttgctaaaagttcatgcacgggatatgaagcattatcaggattttgttttcaacaaactgggatcacttaccagtatc…	MLQLDHTDLRLLKILHNDSKLTVKELAAQVNLSPSPVFERIRRMEKEGYIKKYIAILDAEKLNQGLIVFCNIRLKQHDRNIGHTFVDDIHNIDEVVECYNVSGDYDFLLKVHARDMKHYQDFVFNKLGSLTSIGNTHSTFVMAEVKNTYGVQPFEGKAL
NZ_LNOG01000004.1	fig|6666666.242113.peg.364	peg	NZ_LNOG01000004.1_9462_11780	9462	11780	+	5-methyltetrahydropteroyltriglutamate--homocysteine methyltransferase (EC 2.1.1.14)		FIG00000683	isu;Methionine_Biosynthesis	atgcaaacacacaacctgggttacccgcgtatcgggaaaaagcgagagctgaaaaaagcctgtgaacagtattggtccggaaagattattcagaaagaattactggatgtaagccgcagaattatcaatgaaaatctgaaattacaacaggaagcaggtatagaccttattccggttaatgatttttcgttttacgatcatgtattggatatgacgcttactttgggagctattccgcagcgctatcacgatgtaatcctgaataaggcaaacaacgaactggatctttattttgcaatggcgcgtggtcatcagaaagatggcctggatatcacagctatggagatgacaaaatggtttgataccaactatcattatattgtgccggagttcagtaaa…	MQTHNLGYPRIGKKRELKKACEQYWSGKIIQKELLDVSRRIINENLKLQQEAGIDLIPVNDFSFYDHVLDMTLTLGAIPQRYHDVILNKANNELDLYFAMARGHQKDGLDITAMEMTKWFDTNYHYIVPEFSKGQSFKLFSNKIINEFIGARQIGINAKPVILGPVSYLLLGKEKEEGFEKLDLIDNLLPVYLEILKSLQSHGAEYIQIDEPFLVLDLTDKAKEVYTAVYTKIQKELPNLKIILTTYFEGLEDNLPLALSLPVDTLHVDLVRKPEQLENILATIPENLKLSLGVVDGRNIWKNDFESSLQFIRKAKEQLGEERILIAPSSSLLHVPYDLDLETKEESLPAEIKQWMAYAKQKIKEVALLRDLSSENPSAESLVAFGENKKAIENKRIST…
NZ_LNOG01000004.1	fig|6666666.242113.peg.365	peg	NZ_LNOG01000004.1_11848_13029	11848	13029	+	hypothetical protein				ttgaaaatgaaaaaactaatctctacattattcctgtttttaggattactggctttttctcaggccggaataaaatttgatgatggaaatttttccagtttattagcgaaggccaaaaaagaaaataagcttatttttctggatgcttatgccagctggtgtggtccatgtaaactaatggcaaaaaatatctttacactacaatctgttggtgactattataacagccattttgtaaatgctaaaatggatatggagaaaggtgagggtgttgaattggcaaagaaatataatgtaaaagcttatcctacttatttgtttataaacggagacggagaagttgttcaccgtgtattaggatatgttgaagaaaaaccattcattcagtttgctaaagat…	MKMKKLISTLFLFLGLLAFSQAGIKFDDGNFSSLLAKAKKENKLIFLDAYASWCGPCKLMAKNIFTLQSVGDYYNSHFVNAKMDMEKGEGVELAKKYNVKAYPTYLFINGDGEVVHRVLGYVEEKPFIQFAKDAEDPKRNIGALKARFEKGDADPEFLRNLAMLTIYEDANFSGKVTKKYFEVKSDKAFSQEDIQLLLSGLMNTEDPRYEIFKNKKEEIVKILPAAQYEAFDKNIKMNTIIKKAYNPDTKTLNTEYFLTETEKAFGKEQAEKMLVRVKASYALKNKDYATYEKLTLEQYKDFSKANANELNSAAWNFFENVKDKKSLQTAILWAQESVKKDESYANTDTLANLYNKVGDKKNAKLWAEKSVELAKKSGEDATETQKLLDSLKK
NZ_LNOG01000004.1	fig|6666666.242113.peg.366	peg	NZ_LNOG01000004.1_13128_13697	13128	13697	+	hypothetical protein				atgaaaaaaatattagcggtttttattctaatgctttcccttggcggaatgcaagcacaggagtataaaaatcagataaaagggaatatgctttttgcgcctcttgggattttgaatgtaggatatgaacacgcttttaatcagcactggactggccaggctgatattttcatctctccgtggaagtcttttgcaggtaagaatttacaaatctatatgggacatgtggaagcccgttattattttacaaaagccatggagaaatggtatgtgggagctaatttaggtttaggagtttacaatatgcagaaatggaactattggagtctgaatgatagataccagaaaggatttaattacatgattggtggtactgttggatatcaactaaaactaagc…	MKKILAVFILMLSLGGMQAQEYKNQIKGNMLFAPLGILNVGYEHAFNQHWTGQADIFISPWKSFAGKNLQIYMGHVEARYYFTKAMEKWYVGANLGLGVYNMQKWNYWSLNDRYQKGFNYMIGGTVGYQLKLSDRWNIDFYVGGGASQSFYHGWYKDKYPRQRYDSAQAWNKSGEFIPFRGGAMISYKF
NZ_LNOG01000004.1	fig|6666666.242113.peg.367	peg	NZ_LNOG01000004.1_13697_13912	13697	13912	+	hypothetical protein				atgatgaaagacttatttaataattctaaatattacgttattatcgtattgacctttgttattgttttcctgatgaattatataggaaatgatgcaccggataaattatccagagcattaatgaatgggggagcgggagcagtaggaattgccgtcggactaattatttatcagcgcggaaaaggcggcgataataaacatcacgatatagactaa	MMKDLFNNSKYYVIIVLTFVIVFLMNYIGNDAPDKLSRALMNGGAGAVGIAVGLIIYQRGKGGDNKHHDID
NZ_LNOG01000004.1	fig|6666666.242113.peg.368	peg	NZ_LNOG01000004.1_15323_14121	15323	14121	-	alternate gene name: yzbB		FIG00001850	ff	atgaattttagcctcaaaattaaaaatttagttctgatctgcctaatctattttggctttcagtcattttttaatgctcagaatgccacaacttttaaaaccggagccgatcagccggaggtatacctgcccttattaaaaaataaaaaagtaattgttctaaccaatcagacaggtgtacttagcgatagcaaacatacccaccttgtggattttcttatttctaaaaaggtaaatattaccaaaatattcacaccggaacatggcttcaggggaaatgccgatgccggagagcatgttaaaagcgatatagacaaacaaactggtttgcctattgtttctctttacggaaacaacaaaaagccaaaaccagagcagattagtgattctgatatcatt…	MNFSLKIKNLVLICLIYFGFQSFFNAQNATTFKTGADQPEVYLPLLKNKKVIVLTNQTGVLSDSKHTHLVDFLISKKVNITKIFTPEHGFRGNADAGEHVKSDIDKQTGLPIVSLYGNNKKPKPEQISDSDIILFDLQDVGVRFYTYISTLTYVMEAAAEAGKEVIVLDRPNPHDGYTDGPVLNKKWTSFVGMHEIPVIYGLTIGEYGNMVNGEGWLKNNIKAKYTVVKMANYHKKQRYGILEKPSPNLPNDKAINLYPSLCFFEGANISLGRGTEFPFQAYGSPYTKDFSFKFTPKPSYGSKNPPLNGQECFGEDLRNYPEALTGINLEWLIKAYKDYKSPAGKGDFFLKNLFFDTLAGSDQLRKQIISGLSQEQIKASWKKGLEDFEKTRQKYVVYPN
NZ_LNOG01000004.1	fig|6666666.242113.peg.369	peg	NZ_LNOG01000004.1_15328_16557	15328	16557	+	putative transmembrane permease		FIG01906567	ff	ttgaaatttcctttatattattcacgcaagatagcattttccaaggataacaaaaataacctttcccgaattatcatattcatcgggaggctttctgtagcattagggattatagtatctcttattacagtttgtaccggattgggagcgaagaaagcgatcaaggaaagaatggcagatttttccggtcatatttctgtaaagtcagcacaatcggataattcttatacttcttctgtacttaataaagccggactggattataataaaatccagaagactccttctgtagcttctgttcagtcttatgctatggtaagtggtataatgaggaatgaaaaaagctttgacggagttgtatataaaggagtaggtaaagattttgacagagatcgattt…	MKFPLYYSRKIAFSKDNKNNLSRIIIFIGRLSVALGIIVSLITVCTGLGAKKAIKERMADFSGHISVKSAQSDNSYTSSVLNKAGLDYNKIQKTPSVASVQSYAMVSGIMRNEKSFDGVVYKGVGKDFDRDRFEKFMISGSIPKYDENGYNNEVIVSGKIATDLGLKVKDSIVAIFSKEDQKPVYRKFEVAGIYKTDIKLIDDLFVIGDINQVRKIQGMDKSDIGGLDIYLKDIDDIDKEYPKIEELIGYKNYAEKATEMYPQINDWVNIFDTNIGLIIAIMLIVVVINIIMVLLILIIERTNSIGVLKTLGATNFQIRSVFINNTLLIMIPGLVAGNLIGLGLLFIQKYFGIIKLNPDNYFISVVPVDLNILYILGISVGILLIAALAMIVPSYLISK…
NZ_LNOG01000004.1	fig|6666666.242113.peg.370	peg	NZ_LNOG01000004.1_16558_17589	16558	17589	+	membrane protein, putative		FIG00439698	ff	atgttttatctgatagtttttgtatgcagctttctggcatttggcataagtgcaatatgtggaggaggtgcaggactaatgcttatccctgtccttaaccgttttttaccggtggttcaggtgcctgcagctttatcaattggtactgccagtagctctgtatcccggattgctattttttatagagacattaactggaaagttgttcgttactttttgccaacagctttgccggcagcatggctgggaagctggctgttgagctatattaatccgatttggatagagttgttaatgtcaatcttccttatcagcaatcttccgcaggtattcaagaataaaaagaaagattatgaagccgaaaaggggctaaaatcatggtctttgcttatcattggt…	MFYLIVFVCSFLAFGISAICGGGAGLMLIPVLNRFLPVVQVPAALSIGTASSSVSRIAIFYRDINWKVVRYFLPTALPAAWLGSWLLSYINPIWIELLMSIFLISNLPQVFKNKKKDYEAEKGLKSWSLLIIGFFAGFISGITGAVGLLFNRFYLRFGMSNQQIVATRAANEVVLHIVKLVMYIYFGLFTLMVLKVGLVVAAAAVLSSYVMKRVLPKISMKWFHQIGFSAMVISGIIMLIGFFTKAQKDENASLYTTWERKGFRSHLTWSEDNYTIEFKWSEGFEFEKVITYDQLPEDKRSFVDSLSVQYKHRVFEVVKSFKGTSYEVYFLDENGKLIKKLDF
NZ_LNOG01000004.1	fig|6666666.242113.peg.371	peg	NZ_LNOG01000004.1_17646_18626	17646	18626	+	Cystathionine beta-synthase (EC 4.2.1.22)		FIG00022427	idu(1);Glycine_and_Serine_Utilization idu(1);Methionine_Degradation idu(1);Cysteine_Biosynthesis idu(1);Methionine_Biosynthesis	atggaatacgcaaataatattctggagactattggaaatacgccattagtgaagctaaacagagtgttgggtgaagatttccctgctttggttttggccaaagtagaaacctttaatccgggcaattcggtgaaagaccgtatggcactgaagatgatagaagatgcagaaaaggacggaagactaaagcctggaggaaccattattgaagggacatccggaaatacaggaatgggactggctttagctgcaattatcaaaggatacaaatgtatttttgtgacgaatgacaaacagtctaaagagaaatgtgatattttgcgggctgtaggtgctgaggttattgtatgtccaactgatgtaccaccagaaagtaaaagatcttattattcagtttct…	MEYANNILETIGNTPLVKLNRVLGEDFPALVLAKVETFNPGNSVKDRMALKMIEDAEKDGRLKPGGTIIEGTSGNTGMGLALAAIIKGYKCIFVTNDKQSKEKCDILRAVGAEVIVCPTDVPPESKRSYYSVSKRLAQETPNGWYVNQYDNPSNRQAHYESTAPEIWKQTEGKLTHFVVGAGTGGTITGCGRFFKEQNPDIQVIGIDTYGSILKHFHETGEIDKSLIHTYITEGIGEDIIPENYDMSVIDHFEKVTDKDGAVYARKLAIEEGIFCGYSAGSAIAAMVQMKDRFTKDDVVVVLLHDHGSRYVGKIYNDEWMKAQGWL
NZ_LNOG01000004.1	fig|6666666.242113.peg.372	peg	NZ_LNOG01000004.1_20114_18678	20114	18678	-	Sodium/iodide co-transporter		FIG00907861	ff	atgtctccagttatactgctattaattgttttcgcctatttcgctattctactttatgtttcttacagaaccggaaagggaagtaataatgaaagtttttttatcggaaaccgtaacagtaattggatgctggttgccttcgggatgattggcacctctttatccggtgttacatttgtgagtgtaccgggtgctgtcggcaaagataattttggctacctgcaaattacattgggatatcttataggttacattattatcgcttatgtacttctcccactctactatcgtttaaaactcacctctatatacagctatctgcaacagcgaatgggaaaattatccgaaaaaaccggagctacaatatttattatctcccgcttagtaggtgctactgcc…	MSPVILLLIVFAYFAILLYVSYRTGKGSNNESFFIGNRNSNWMLVAFGMIGTSLSGVTFVSVPGAVGKDNFGYLQITLGYLIGYIIIAYVLLPLYYRLKLTSIYSYLQQRMGKLSEKTGATIFIISRLVGATARLYLVVNILQMTILDKLGVPFIATTIIILGMIILYTYEGGVKTIVWTDTLQTSCMLGGLIICTIYMLSHMGISVGESFTAMHEKGYTQIFGTDPMEKNFFIKQIIAGAFITITMTGIDQEMMQKSLSVTNLKDSQKNMVSLGFIMLVVIGLFLYMGGLLHLYGAREHVEAVGDGLFPAIALEHMSPVISVIFIIALISALFPSADGAMTALTSSFCIDILNIKNKGWEEKKQEKVRKRVHLIVAVSFLIMVLVFKWINDSSMIGVI…
NZ_LNOG01000004.1	fig|6666666.242113.peg.373	peg	NZ_LNOG01000004.1_20351_20521	20351	20521	+	hypothetical protein				atgaaaaatttaaaaaaactttccagagaaaatctgagattagtttccggaggtttgcgcagctgtatggatggctgtgggccaggtgaatgttgttcaaaaggtgtttgcagaagtggacctaatacaggaccgagaccatatctctgtgatccgccaattattgagtaa	MKNLKKLSRENLRLVSGGLRSCMDGCGPGECCSKGVCRSGPNTGPRPYLCDPPIIE
NZ_LNOG01000004.1	fig|6666666.242113.peg.374	peg	NZ_LNOG01000004.1_22674_20566	22674	20566	-	DNA topoisomerase III (EC 5.99.1.2)		FIG00000578	idu(2);DNA_processing_cluster idu(2);DNA_topoisomerases,_Type_I,_ATP-independent	atgaagttgtgtattgccgaaaaaccaagtgtagctaaagatatcgccaaagtattaggtgctaatactcctatgcagggctatttcgaaggcaatggctactgggtaacctggacctttggtcatttatgcacacttaaagaacctcatgattatggacctcagtacaaatcctggaatttaattttccttcctattatcccgcaaaactttggtataaaacttatttccaatggcggcgtacaaaagcaatttaaggttattgaaaaattagtcagcgactgtgaagaagtaataaactgcggggatgccggccaggaaggagaattgatacagcgatgggtattacaaaaagcaaaatgtaataaaccggtaaaaagattatggatttcctcactt…	MKLCIAEKPSVAKDIAKVLGANTPMQGYFEGNGYWVTWTFGHLCTLKEPHDYGPQYKSWNLIFLPIIPQNFGIKLISNGGVQKQFKVIEKLVSDCEEVINCGDAGQEGELIQRWVLQKAKCNKPVKRLWISSLTEDAIKEGFASLKPAEDYKNLYLAGNARAIGDWLLGINATRLFTKKFGGNKAVLSIGRVQTPTLAMLVQRQKEIDAFQTEEYWELKTTYREVLFNAAIDRLKTQEKAEKGLEYLKQHPFEIVSFEIKEGKEKNPRLFDLTGLQVEANRKYGFSAENTLKYIQSLYEKKHTTYPRVDTTYLSENLYPKIGGILRSMHFYREYTESLLSQPIPMSKAVFDDTKVTDHHAIIPTEIPPSQNLSKEEKLIYDLIARRFIAVFYPECKISN…
NZ_LNOG01000004.1	fig|6666666.242113.peg.375	peg	NZ_LNOG01000004.1_24013_22793	24013	22793	-	Cytosine deaminase (EC 3.5.4.1)		FIG00134368	icw(1);Creatine_and_Creatinine_Degradation icw(1);pyrimidine_conversions icw(1);CBSS-326442.4.peg.1852	atgccacaaacaaatcattatactttaaaaaatgttctattagaaactggctttgaatatgatcagaaagaggttatcagaactaaaacagatcttttttgtgtagaaattgagaacaatacaataaagtctgttactcccaacaatcctcatgcaaaagctatagatgcaaaaaaacggttgatgctccctgcatttaaggatatgcatattcatatcgacaaaacattattcggactgccgtggaaagccgtttcgcaaaccaaaagaactgtaaaggatatgatcgcttatgagcaaaaaattattcctgaattactaaagacttctacagagcgtgcagaaaaactgatagcgtttacacaatcttatggtacccattatgccagaacgcacttc…	MPQTNHYTLKNVLLETGFEYDQKEVIRTKTDLFCVEIENNTIKSVTPNNPHAKAIDAKKRLMLPAFKDMHIHIDKTLFGLPWKAVSQTKRTVKDMIAYEQKIIPELLKTSTERAEKLIAFTQSYGTHYARTHFNVDPTSGLKSLEHLELALENKKNSFQAELVAFPQHGVYYTNTAPLMKEVAQLKSVDFIGGLDPFSIDGSIEKQMDFIVQLALDNHKGIDIHLHETGESGIKTIEFLINKALENPELRGKTFVSHAFALGHLSPAETEKIAERLATAQVGIASSIPFKSTIMPIPTLMKHGVNVLIGNDNVQDHWGTFGSGNMLQKAKLAAELYGYGTEYNLSRMLKLATQDITPLDDKGNLQWPKAGAIANIVLVDASCSAEAVSRIAPVHSLIHE…
NZ_LNOG01000004.1	fig|6666666.242113.peg.376	peg	NZ_LNOG01000004.1_24945_24094	24945	24094	-	Transcriptional regulator, AraC family				atgaatgatcagtccgatcattttcctgtattaggtattcaggagttcaatcagggaactcctgctgattgtgatttactcttccatgaattacacggagagagatctattgactccccccataaacatgatttttttatcattctcttgtttaaaagaggagaaggtgttcacaatatagattttatcgactattctttatcagattaccagattcatctcttatttcccgagcaagtacatcaatggaagataaagcccgaaactctaggctatcagctcatgataggccgaactttatttgaaggaatgtctccttcactgcgtttcccactggcttattatcataaacatcctgttatcagtatttcagaagaagcattcagcacacttctctat…	MNDQSDHFPVLGIQEFNQGTPADCDLLFHELHGERSIDSPHKHDFFIILLFKRGEGVHNIDFIDYSLSDYQIHLLFPEQVHQWKIKPETLGYQLMIGRTLFEGMSPSLRFPLAYYHKHPVISISEEAFSTLLYEFSAIRKELETKPILWDVISTRCKLIALILSRIAEGIFNDFKIYSSSPLLSKFLDLTDQFFKQERSVNFYADRLSISPNYLNIVCKKHLNASASSIIQNRTLLEAKRLLMSTDISVKEIVYELGFYDHASFSKFFKMHTGMTPSQFKEKK
NZ_LNOG01000004.1	fig|6666666.242113.peg.377	peg	NZ_LNOG01000004.1_25794_25132	25794	25132	-	Ankyrin		FIG00956612	ff	atgagagtcattctttttttgctttcttttggcattctaagtaactgccactctcaggtaagagaagataaagtggaaagcacatcagtaaatattatagacgctgttaaaaataaccagccggtgttagttgagaaagccttaaaagaaggtgctaacgtcaatacaaaagatagcaataaacgctctttactacttattgctactatttccggagcaacagatactgctaaattactggttcattacggtgcggatgtcaatcagcaggatgacaagttagatagtccttttttgtatgccggagctaccggacaaactgaacttgtaaaattatacctcgcccatggtgcacgttttgacatcttcaaccgatactatggaacagcacttattccg…	MRVILFLLSFGILSNCHSQVREDKVESTSVNIIDAVKNNQPVLVEKALKEGANVNTKDSNKRSLLLIATISGATDTAKLLVHYGADVNQQDDKLDSPFLYAGATGQTELVKLYLAHGARFDIFNRYYGTALIPASERGHVETVRLLANTKDFPVNHVNRLGWTALMEAVILGNGGTKHQQTVQILKDAGADLNIPDHDGRTPLQHAKSLGFKEIVKILES
NZ_LNOG01000004.1	fig|6666666.242113.peg.378	peg	NZ_LNOG01000004.1_27149_25815	27149	25815	-	Cytosine deaminase (EC 3.5.4.1)		FIG00134368	icw(1);Creatine_and_Creatinine_Degradation icw(1);pyrimidine_conversions icw(1);CBSS-326442.4.peg.1852	atgaatgcttccggtattacccgtaaagattttattaaaagttcagcattagctgtagctggtttagcaataagcccgagcttattggctgccagtccttttaaccttactaatgacaaaacattgaaaggagcaaaaaatataatgctgaaaaatgtaagactggaaaccggattcgaatacgaaggaaatgaagtagtagcaactaaaaccggattattctgcgtggaaattgcgaacggaaaaataaaagctgtcaccccaaacaatccttctgcaaaagctattgacgcgaaaggtcttcttatgcttccggcttttaaagatatgcacatccatctggataaaactttttatggcggtcagtggcaagctgtaagaaaaagacaaggtggtgta…	MNASGITRKDFIKSSALAVAGLAISPSLLAASPFNLTNDKTLKGAKNIMLKNVRLETGFEYEGNEVVATKTGLFCVEIANGKIKAVTPNNPSAKAIDAKGLLMLPAFKDMHIHLDKTFYGGQWQAVRKRQGGVKGMIALEQQILPEMLKTSTHHAEKLIELLQSCGTSYARSHVNIEPTSKLESLKNLQKALDNKKATFGAELVAFPQHGVYYTDSAPWMKEAAQTDIDYIGGVDPYNVDGQIEKTMDFTVQLALDHNKGIDIHLHETGESGLKTVEYLINKVNENPVLKGKTFLSHCFVLAKLDKPKQEEIAEKLANAKIGIMSTIPFGGLIMPIPTLYKYGVNIGTGNDSIIDHWNTWGSGSVLQKANLMAQLYGYSTEFLLSRSLKLATYNILPLD…
NZ_LNOG01000004.1	fig|6666666.242113.peg.379	peg	NZ_LNOG01000004.1_27642_27265	27642	27265	-	acetyltransferase, GNAT family				ttgattgaccagtacctcacattcggagagctttaccttgcaaaatataataatgaaattatcggatgttatgtactttatccatgggactttgagactacagaaattaaaaatatagcagtagctgaaaaattccagaatcggggaattggaggacagctacttaaagatgccattctaaaagccaaaaataaattctacaaaaaactagttataggaactggaaattcgagtacaggacaactttatctgtatcagaaatatggattcagaattacagatatccgaaagaattttttcaaggataattatcccgagccaatatgggaaaatggcattgagtgtacagatatgatcttgttgactatggagttataa	MIDQYLTFGELYLAKYNNEIIGCYVLYPWDFETTEIKNIAVAEKFQNRGIGGQLLKDAILKAKNKFYKKLVIGTGNSSTGQLYLYQKYGFRITDIRKNFFKDNYPEPIWENGIECTDMILLTMEL
NZ_LNOG01000004.1	fig|6666666.242113.peg.380	peg	NZ_LNOG01000004.1_28116_29567	28116	29567	+	hypothetical protein				atggaatctgataagagaaagtatttaaaatatgggtatttaagcttttttttgttgtgttttgtattcggatgtaataagcaatcaaaacaattttcagaagaaggttttaataaaactttgcttaaaaaaaacgaacaactgcgtatttcgggagattataaaagccttgtaaagcttaatcaggattatctggtaaaagctgaaaaagagcagtataaagaaggggaggcgctatgctatattaatattgctaatatgtattctacaattggcaattacaaaaacgggtttcagtatatccgcaaggcagacgatattattgcagataataaacatgctccgcttagtgctaaattgtatcaggaatatggccagctaaacaaagttatcggactt…	MESDKRKYLKYGYLSFFLLCFVFGCNKQSKQFSEEGFNKTLLKKNEQLRISGDYKSLVKLNQDYLVKAEKEQYKEGEALCYINIANMYSTIGNYKNGFQYIRKADDIIADNKHAPLSAKLYQEYGQLNKVIGLHDNALIYNGKALYFLEKSSVEDQKSYFLGRVYANRADFMYVKERPDSSLIYFHRALHIDRSPLYLALIAKHHLQYTGRKDSADTYLKEALIKLNGTPEKTSERGMVYQTSGQYYDAINNPKEALNYYEKALSMYTATNRIYQIPFIYQSIAKIYDKLGETEKEHNFIIKYTKANDSLSLKQNEILNQSIEKMLTDKDKELKTDKNRTFFYVFGLMALSFIISMYIYKRNRNLLLKKYADKDDKEEPKNIMADGNVFEELVSLAKQN…
NZ_LNOG01000004.1	fig|6666666.242113.peg.381	peg	NZ_LNOG01000004.1_29807_30277	29807	30277	+	hypothetical protein				atgaaaaaaacagcatctattctactggtagcagctcttacggtaatgtcttgtcagagtactaaaaaagtttctgataaggaaatgacagaagaaacaggaatgaatatgaaagttccgttcaccttagctaaaaattatttcataaaaaatacaatagaagataagccaacttttgtagaaaagattacaaatgaagaaggatttgagaagttttttggtgcagcagcaaccatgaataatatgcctacaaaaattgatttttccaagcaatatgttattgctgtgattaatccttctacagatatgctgacaagcctgaatatgccaacattatctaaaagtggagatataataacactggcttatgaagaaaaagtagaaggaaaacaaagttat…	MKKTASILLVAALTVMSCQSTKKVSDKEMTEETGMNMKVPFTLAKNYFIKNTIEDKPTFVEKITNEEGFEKFFGAAATMNNMPTKIDFSKQYVIAVINPSTDMLTSLNMPTLSKSGDIITLAYEEKVEGKQSYSMRPCLILVVDNQYQGEIKTVKK
NZ_LNOG01000004.1	fig|6666666.242113.peg.382	peg	NZ_LNOG01000004.1_32028_30367	32028	30367	-	Asparagine synthetase [glutamine-hydrolyzing] (EC 6.3.5.4)		FIG00035175	isu;Glutamine,_Glutamate,_Aspartate_and_Asparagine_Biosynthesis isu;Glutamate_and_Aspartate_uptake_in_Bacteria isu;Cyanophycin_Metabolism	atgtgcgggatagtatgcttatttgatgcaaaacaaaaaacagaaacattaagacctcaggtactggaaatgtctaaaaaaatcagacatcgcggaccagactggtcaggtatttttcaggatgaaaaagtaattttttctcatgagagattggcaattgtagacccgacttcagggaagcagcctcttttctctaaagatgggaatcttgttttagcagtaaatggcgagatctataaccacctggaactaagaaaggaatttccggagtatgaattccttacacaatctgattgtgaagtaattttagcactttatcaaaaatacggaaaagatttcctggaaaagctaaatggtatatttgcttttgcattatatgatatagaaaaaggcacttac…	MCGIVCLFDAKQKTETLRPQVLEMSKKIRHRGPDWSGIFQDEKVIFSHERLAIVDPTSGKQPLFSKDGNLVLAVNGEIYNHLELRKEFPEYEFLTQSDCEVILALYQKYGKDFLEKLNGIFAFALYDIEKGTYLISRDHMGIIPLYRGWDAHGNFYVASELKALEGVCNKIEEFKPGHLLYSGDGEEYQQWYTREWESFDTVKDNETDISTLRKGLEEAVHRQLMSDVPYGVLLSGGLDSTIIAAVTAKFASKRIESGDTQEAWYPRLHSFAVGLEGSPDLAAARKAADHIGSVHHEVKYTIQEGLDAIRDVIYHLETYDVTTIRASTPMYLLARVIKSMGIKMVLSGEGSDELFGGYLYFHKAPSAQAFHEENVRKLGKLHLYDCLRANKSLMAWGIE…
NZ_LNOG01000004.1	fig|6666666.242113.peg.383	peg	NZ_LNOG01000004.1_34026_32323	34026	32323	-	FIG01092483: hypothetical protein		FIG01511243	ff	atgctcttttttttacctttgctgaaaactaatcttatgcaaaaaattttactgtgcagccttattacaggtgctcagatgattttcgcccagacttatgaaattacttatcagaattcattcgaagggaaaataaatcctaaccagaaccacatcatcagcattaccaatagtgataaaacactattattcaatgagaaaataaaaaacaaaaaagctgattttccttttgaggttaatgaaattaacagaaaaaataatgaagttagccagtttgcttttcttaataacaatgaaattgtaaagacaagtgataatacaattctggctaaacaggaattcaaactgacttccgaaactggaaaaatactgggctataacgtaaagaaagctgtaaca…	MLFFLPLLKTNLMQKILLCSLITGAQMIFAQTYEITYQNSFEGKINPNQNHIISITNSDKTLLFNEKIKNKKADFPFEVNEINRKNNEVSQFAFLNNNEIVKTSDNTILAKQEFKLTSETGKILGYNVKKAVTSVNSNTIEVWYTNDLKVKGGPSILGQDLGLVLKTVRNGSSVVEATSVKKIKALDDQSLFNGKNITEKDALTYKDMIWKSRFITIPVFENETINFSDASKSDQVIQRFGNGTIILKKVKIPEIKQGNTIFVELKQKSNGDAYDRTGDVFIIPQERAISYYTGLTQGVKSLPVYQNGNGKSYQGVALTPDYLPFIELMRFFTPFGIGHFNEKIQLKGKNWHNNTPYRQDITELRPQLSGKEILIGAFIGNYDKGGHQISLELSIHPDQ…
NZ_LNOG01000004.1	fig|6666666.242113.peg.384	peg	NZ_LNOG01000004.1_35274_34069	35274	34069	-	TRNA and rRNA cytosine-C5-methylase		FIG00553093	ff	atggaacttattcacagaaacctacttattggcatccacgatgcattacaggaaacctttttcgaaaaaaataaatatgccgacaaggttattgagagacttctcaaagcacacagaaaatggggaagccaggacagagctgttgtttctgagattttctataatattatccgttggaaaaaacgccttgaatattatatgggcgaaggtgcaaagccgagtaacatatacagaatgatccttgcatatcttttgtggacaaaaactcattacaaaaagtttgaagaatttgaaggtattaaaattgccgacatccttaacaaactaaagaaaggaactgtaccgacaaaagctgtacaatattcaattccggaatggcttgctgaaactcttgaaaaa…	MELIHRNLLIGIHDALQETFFEKNKYADKVIERLLKAHRKWGSQDRAVVSEIFYNIIRWKKRLEYYMGEGAKPSNIYRMILAYLLWTKTHYKKFEEFEGIKIADILNKLKKGTVPTKAVQYSIPEWLAETLEKELGANWEKEMDALNDPAPTVLRVNTLKTTKEKLIEELQENEIESHAVRGYEDAVELEEKKNVFLTEAFKKGMFEVQDASSQLIGRFLDVKEGMRVVDACAGAGGKTLHIAALMKNKGQIIALDIFEWKLAELKRRAKRAGAHNIETRVIDDNKVIKRLHNSADRLLIDAPCSGLGVLKRNPDSKWKIDQDFIDRIKKEQENILQDYSKIIKKGGQMVYATCSILPSENTLQTKNFIEKNPEYELIGEEKIMPSQGYDGFYMALIQR…
NZ_LNOG01000004.1	fig|6666666.242113.peg.385	peg	NZ_LNOG01000004.1_35411_35749	35411	35749	+	Alkylphosphonate utilization operon protein PhnA		FIG00000968	isu;Alkylphosphonate_utilization	atgagcgatacgatactttgtccgaagtgtaattcggaatttacctatccgcaggataatcttatggtgtgttcccagtgttttcacgaatgggatccggcagatgtttcagcagacagtgatgataaagtttttgattccaacgggaatgaattgcaggatggagactctgtagtcgtaataaaagatttgcctgtaaaaggtgcaccaaagccagtaaaagccggaactaaggttaaaaatatcagacttagagcaggaagtgatcataacatagattgtaaaatcgacggattcggatcaatggctttgaaatctgaatttgtgaagaaaggttaa	MSDTILCPKCNSEFTYPQDNLMVCSQCFHEWDPADVSADSDDKVFDSNGNELQDGDSVVVIKDLPVKGAPKPVKAGTKVKNIRLRAGSDHNIDCKIDGFGSMALKSEFVKKG
NZ_LNOG01000004.1	fig|6666666.242113.peg.386	peg	NZ_LNOG01000004.1_35839_36138	35839	36138	+	hypothetical protein				atgatccttgtatatactattgtaataataaccatactgcaaattacagcctatattttgttggataaatacaaattaaagaactggaaatatttgattcttgggtttattctgctaatagatattagtatgcctcccggtttttttatagagaaagatccgaatgagattgtgaaatgcggaaatcaggcacttgggattaaattattttttatgattctgggaggtgcaatagcagtaataacccattttatttatgtgatggtgatgaaatttagtgctaaaaataaaaatgtatag	MILVYTIVIITILQITAYILLDKYKLKNWKYLILGFILLIDISMPPGFFIEKDPNEIVKCGNQALGIKLFFMILGGAIAVITHFIYVMVMKFSAKNKNV
NZ_LNOG01000004.1	fig|6666666.242113.peg.387	peg	NZ_LNOG01000004.1_37312_36374	37312	36374	-	ABC transporter ATP-binding protein				atgttactcagtatacaaggaatagactttggctatagtcaggacaaacttatcttcaataatcttcatctcggcttagagcagggaaagattatggcgctgataggtgaaagcggatgtggaaagacaacattgctaaacattatatatggtttaagcgattggtataaagggaaaatatattttgacaacagggaaatttatggccccaaagccaatattattccgggagagaaagatatgaaattagtggcacaacattatgatctgatgccctactctacggtctatgataatgtggggaaatttctttcgaatatagatctcaaagccaaaagagataaagtttttcagcttctggaaattgttggtctggaagattatatcgatgaatatcct…	MLLSIQGIDFGYSQDKLIFNNLHLGLEQGKIMALIGESGCGKTTLLNIIYGLSDWYKGKIYFDNREIYGPKANIIPGEKDMKLVAQHYDLMPYSTVYDNVGKFLSNIDLKAKRDKVFQLLEIVGLEDYIDEYPKNLSGGQKQRVAIAQALSQLPKLLLLDEPFSNLDFSRKTQLRDKLFAYVREQNISLIISTHDITEILPWIDDVVVLQDGRLIQKDSPEALFQSPYNPYVARLLGEVNILTPEQQQELGLPKWFYFPHQLKFSEQEGTDAEVIESGFSGGFYRNLVNVKDHTFIVYTAQKKEGKLKISFL
NZ_LNOG01000004.1	fig|6666666.242113.peg.388	peg	NZ_LNOG01000004.1_37396_38055	37396	38055	+	Rhodanese-like domain protein		FIG00003495	ff	atgaaaaaaagatttttatgggtgtctgcgttggctctgatgggaactgttctggtaatttcctgcgggaaagataaaccagtaacaagtgagtccggtgcagtaactacaactaaggacggagccgttttcgctgttgatacactgaatagtaaaatcgaatggacaggttataagatttttaaatcagataatacttctcatttcgggactattaagtttgaaagtggtgaagttactgtaaaagacggtaaactggagtccggaaattttgtagcatccatgaatactttaacttctgaagatttaaaagatgataaagaaaatcaggcaaagcttgacggccaccttaaaagtggtgatttctttgaagtagagaaattccctacagcgtctttt…	MKKRFLWVSALALMGTVLVISCGKDKPVTSESGAVTTTKDGAVFAVDTLNSKIEWTGYKIFKSDNTSHFGTIKFESGEVTVKDGKLESGNFVASMNTLTSEDLKDDKENQAKLDGHLKSGDFFEVEKFPTASFEITKVTPNETGDYNTLIDGNLTVKGVSKPISFNTNVVVKDGVATIKSEKKDINRRDFGVNFTSPASNGVIKDEVSLQINVKALEKR
NZ_LNOG01000004.1	fig|6666666.242113.peg.389	peg	NZ_LNOG01000004.1_38164_39174	38164	39174	+	Phenylalanyl-tRNA synthetase alpha chain (EC 6.1.1.20)		FIG00000098	isu;tRNA_aminoacylation,_Phe	atgctagagaaaatagaagaattactgggtcaggtacaacaatttcataccaaaaataaagaagaaatcgagaagttccgtattgcctttattggtaagaaaggaagtgtgacagagctttttgagaagtttaaagatgttccgaatgaacagaaaaaagaattcgggcagaaaattaataccctgaagcaggctgtaaatgctaagattgaagatctgaaagcagggatttctgaagaaacgattaccgagaaaatagaccttacaaaacctggatttcctgaagagttaggaagcagacatcctattaatctggttaagaacagaattattgaaatctttaaatctattggttttgctgtagcagacggaccagagattgaggacgactggcataat…	MLEKIEELLGQVQQFHTKNKEEIEKFRIAFIGKKGSVTELFEKFKDVPNEQKKEFGQKINTLKQAVNAKIEDLKAGISEETITEKIDLTKPGFPEELGSRHPINLVKNRIIEIFKSIGFAVADGPEIEDDWHNFTALNLPEYHPARDMQDTFFIEKDPDILLRTHTSSVQIRYMENNEPPMRILSPGRVFRNEAISSRSHCIFHQIEGLYIDKNVSFADLKQTIQYFTTELFGKSQIRMRPSYFPFTEPSAEVDVYWGLNSETDYRITKGTGWLEIMGCGMVDPAVLKNVNINPDEYSGFAFGMGIERIVMLLYQMSDIRMFFENDVRMLEQFKHL
NZ_LNOG01000004.1	fig|6666666.242113.peg.390	peg	NZ_LNOG01000004.1_40023_39259	40023	39259	-	ATP-dependent exoDNAse (exonuclease V) alpha subunit - helicase superfamily I member		FIG01392159	ff	atgaggaatttttttacagcaatatttgtatttagtgtcgtatttataaatgctcagttcgacagcgtcaattcaggagaaatattaaaataccggattcattacggatttttgaatgccggatttgcaacactctccaccaaaaaaactacatataacggtgcgccacatctttacgtaagaggtgaaggaaaaagctccggagctgtacgggctttttttaaagtggatgacatctatgaaagttatattaatctaagaactgatcagccaagtttctacgtaagaaatgtaagtgaaggaagctaccgtaaaaatctggcatctacattcaaccatagtaatcatactgtaagtttacatgacagaataaaaaatgagacgcgtaactttaatgtt…	MRNFFTAIFVFSVVFINAQFDSVNSGEILKYRIHYGFLNAGFATLSTKKTTYNGAPHLYVRGEGKSSGAVRAFFKVDDIYESYINLRTDQPSFYVRNVSEGSYRKNLASTFNHSNHTVSLHDRIKNETRNFNVNSDIQDMLSSFYYLRTLSTDQLKVGSSVKLNVWIDDEIYPFMLKVVGTEMMSTKFGRINCLKIIPSVMSGRVFKAKEGVTMWVTNDANHIPIQMKAELAVGSLKADLIEYSNVKYPLRFAK
NZ_LNOG01000004.1	fig|6666666.242113.peg.391	peg	NZ_LNOG01000004.1_40042_40191	40042	40191	+	hypothetical protein				atgttttcaaaaactttgccaaagcctaaagtacaaatttcatcggtatttacgatgaaaaaattattaatgttttatgaattcaatgacgaacatcatgaaaaccaatcaggctatttgcaatggtattcctatctttgttttttctaa	MFSKTLPKPKVQISSVFTMKKLLMFYEFNDEHHENQSGYLQWYSYLCFF
NZ_LNOG01000004.1	fig|6666666.242113.peg.392	peg	NZ_LNOG01000004.1_40208_41260	40208	41260	+	Thioredoxin reductase (EC 1.8.1.9)		FIG01955919	idu(3);pyrimidine_conversions idu(3);Thioredoxin-disulfide_reductase idu(3);Glycine_reductase,_sarcosine_reductase_and_betaine_reductase	atgattgaaactgatatcattattataggagcaggtcctacaggactatttgccgttttcgaggcaggattacttaagctaagatgccatattatagatgctttgccacaacctggaggtcagctggctgaattatatcctaagaaaccaattttcgacatcccgggattcccttcggtagatgcaggtgtattggttaataatcttatggaacagattaagcagtttgaaccaggcttctcattaagtgaaactgctgtatcttacgaaaaaactgaagacggactttttatcgttgaaaccagcagaggggctaaaataaaaggaaaagctattgctatcgccggaggtttaggaagctttgaaccaagaaaaccacaacttgataatattgaagct…	MIETDIIIIGAGPTGLFAVFEAGLLKLRCHIIDALPQPGGQLAELYPKKPIFDIPGFPSVDAGVLVNNLMEQIKQFEPGFSLSETAVSYEKTEDGLFIVETSRGAKIKGKAIAIAGGLGSFEPRKPQLDNIEAFEEKGVEYFVRNPEMYRDKKIVIAGGGDSALDWSIFLAEVASDVTLIHRRNEFRGALDSVEKVQKLKQEGKINLITPAEVVGLEGNGTLSAIEIEKDGERLSIETDYLIPLFGLTPKLGPIANWGLEIEKNSIKVNNALDYQTNIEGIYAIGDINTYPGKMKLILCGFHEATLMCQGIYNRLNPGKKFVLKYTTVSGVDGFDGTRKEAEKAVVKSID
NZ_LNOG01000004.1	fig|6666666.242113.peg.393	peg	NZ_LNOG01000004.1_41628_41314	41628	41314	-	hypothetical protein				atgaagaatcaaaatattgaggggcagtatttgggattctttgaaagaaacggacaaagtgctgaagtacaattaagccttgaaaacggattatttaaaggtaacagtaatgcccaaaaaccacctgctatttgtaatgggaactattcttataacaaaaatgggaatacaattatatttaaaaattcatgtttttggactgcacaattcgattggtcattaattttagacggaacctggaattacaatctaaaagctaatacattaactttattgagggaaaatggggacaaatacatactaacgaagcaataa	MKNQNIEGQYLGFFERNGQSAEVQLSLENGLFKGNSNAQKPPAICNGNYSYNKNGNTIIFKNSCFWTAQFDWSLILDGTWNYNLKANTLTLLRENGDKYILTKQ
NZ_LNOG01000004.1	fig|6666666.242113.peg.394	peg	NZ_LNOG01000004.1_44589_41917	44589	41917	-	Probable Co/Zn/Cd efflux system membrane fusion protein		FIG01017256	idu(9);Cobalt-zinc-cadmium_resistance	atgaaatcaattttaagatcaggactgttgctcctgaatctatttctgtttatgaacatcaatgcccagagctctctaaaaaaagaaacttatcatgtaaaaggagcctgcgaaatgtgtaaagccagaatagaaaaagcagcaaaaactaaaggtgtaaaaaatgcacaatggagcccggaaacacagatattaactgtggagtataatccggacaatacgaataccgatgtaatccttcagcatgtagcggatgcaggtcatgataatgaaaaatacacagctaaagatgccatttataacaaattacctgcatgctgtcattataacagagatgccaaaccgaattcagaacatactgtaagcaaagcttcatactatgtgaaaggaaactgcgac…	MKSILRSGLLLLNLFLFMNINAQSSLKKETYHVKGACEMCKARIEKAAKTKGVKNAQWSPETQILTVEYNPDNTNTDVILQHVADAGHDNEKYTAKDAIYNKLPACCHYNRDAKPNSEHTVSKASYYVKGNCDMCKARIEKASKDAGALSAEWKADEQKLYLELDPAKTTAEKVLQKVADAGHDNEKFKADDKTYSGLPACCHFDRTTTFGEANTKVHSDKANTEIKNEKEDHQQSDKGKEKQIGGVTITKAAEATALNKKEVGLTFNINPKELLKAACCNLSESFETNATVDVSFSNAVTGTKQLKMLGLDQKYTSLTKEQLPEIRGLASAYGLNFIPGRWIGGIQLTKGGSTVVNGYESITGQINTELLKSENEKPTTELNLFSDFNGRAEANITHT…
NZ_LNOG01000004.1	fig|6666666.242113.peg.395	peg	NZ_LNOG01000004.1_45027_44653	45027	44653	-	hypothetical protein				atggcaacaaaaagctatttactcatatttctgatgtttctggggacatttatgtatccggaacagttctctgtgacagcatctcagaaaatggattgccatactactgaaaaatcatcagaaggttgctgccagcatgaaaatgagcataacgaaaactgttgtgatcaaaattccggacatgcaaataagtcctgtaaagatagctgtaaaagctgccagacatgctcaggatatgtcaataatattattttagaaccaatagaggctcctttgcataattcttttatcaaagatacctctgttttctcctattcatttcctgttattcccaacaggacattcaacatctggcaaccgcctaaactcatttag	MATKSYLLIFLMFLGTFMYPEQFSVTASQKMDCHTTEKSSEGCCQHENEHNENCCDQNSGHANKSCKDSCKSCQTCSGYVNNIILEPIEAPLHNSFIKDTSVFSYSFPVIPNRTFNIWQPPKLI
NZ_LNOG01000004.1	fig|6666666.242113.peg.396	peg	NZ_LNOG01000004.1_45163_45495	45163	45495	+	Ferredoxin, 2Fe-2S		FIG00000664	isu;Iron-sulfur_cluster_assembly isu;tRNA_modification_Bacteria isu;Soluble_cytochromes_and_functionally_related_electron_carriers isu;Alanine_biosynthesis	atgtcagacgttaaagtaactattatagatagagaaggtgttgaacatgaaattatggcacctacagacatgtcgatgaatcttatggaaaccataagagcctatgaactggtagaagagggaactttcggaatatgtggcgggatgctgatgtgtgcttcttgtcagtgctataaactaagcgacacagaggtgcctgaaatgggagatgaggaagaatcgttgttgtatagtgatggtgttaatgtaaaagaaaatagccgcctgagttgccagatcccaattactatggatatagagggactaaaagtagaaatagctccggagccataa	MSDVKVTIIDREGVEHEIMAPTDMSMNLMETIRAYELVEEGTFGICGGMLMCASCQCYKLSDTEVPEMGDEEESLLYSDGVNVKENSRLSCQIPITMDIEGLKVEIAPEP
NZ_LNOG01000004.1	fig|6666666.242113.peg.397	peg	NZ_LNOG01000004.1_46994_45555	46994	45555	-	Aminoacyl-histidine dipeptidase (Peptidase D) (EC 3.4.13.3)		FIG00001188	isu;Recycling_of_Peptidoglycan_Amino_Acids isu;Dipeptidases_(EC_3.4.13.-)	atggatttattacatctggaaccaaaagccatttggaaaaacttcgcagcacttaatgctattccaagaccatctaaaaaggaagagaaagttattgctttcatcaaaaattttggagaatctttaggtctggaaacttcggaagatgaaacaggaaatgttatcatccgtaaacctgctactccgggaatggagaacagaaaaacgacaatattacagtcgcatctggatatggtatgtcagaagaataatgatacagattttgactttgacactcagggaatcaacatgctggttgatggtgactgggtaaaggctgacggaacaacattgggagctgacaacggtattggtgttgctactattatgagtattctggaatcttcagatattgcacac…	MDLLHLEPKAIWKNFAALNAIPRPSKKEEKVIAFIKNFGESLGLETSEDETGNVIIRKPATPGMENRKTTILQSHLDMVCQKNNDTDFDFDTQGINMLVDGDWVKADGTTLGADNGIGVATIMSILESSDIAHPAIEALFTIDEETGMTGAFGLKPGVLHGDILLNLDTEEDDEIDIGCAGGIDVTASKEYNTVAIQGEGIAIEIKGLTGGHSGMDIDKGRGNANVLLGRFLYAGIGQSIQLSDINAGGLRNAIPREARANFSVANAEAYLKIAEVLKADILNEFKSVEKDLTITISRAQTNGSGISTADSESFIKGLKAAHNGIYRMSPEVEGLVESSNNIAKVELKEGKLRVLNLSRSSVDSTKMAVADQLRASFELAGLDVAFTGSYPGWQPDPNS…
NZ_LNOG01000004.1	fig|6666666.242113.peg.398	peg	NZ_LNOG01000004.1_48051_46996	48051	46996	-	Enoyl-[acyl-carrier-protein] reductase [FMN] (EC 1.3.1.9)		FIG00007641	idu(1);Fatty_Acid_Biosynthesis_FASII	atgatgagttctacttttctttctaatcttccatatcccataattttggctcctatgcttggtgtagtaacacctaagatggtggctgatgttgcgaatataggtggattaggttctcttccgttaggcgggctctctcctgaagcatcccgcaaactcattcaggagacaaagaggcttactaaaaatgaatttgcagtaaatctttttgccaatacagctccggatctcaatagtaataaaattgcaacagagaagatggcgcatttcattcagagtatattaaaagaaaaaaactgggctcaggattttgaattcaattatcagttttatccatatcaggatttaattgatctgattattgaggaaaagataaaatatgtaagttttacctttgga…	MMSSTFLSNLPYPIILAPMLGVVTPKMVADVANIGGLGSLPLGGLSPEASRKLIQETKRLTKNEFAVNLFANTAPDLNSNKIATEKMAHFIQSILKEKNWAQDFEFNYQFYPYQDLIDLIIEEKIKYVSFTFGVLDEKSVKKLKTHHIYTMGTATCVEEAVELEKSGVDAIVAQGIEAGGHRGSFLNEKSLPYIGLIALVTQIKDAVNIPVIASGGLYDKRTIAAAFDMGADAVQIGSHFISAEESAATDVYRDLIKKSTDTSTILTKSYTGRWARGICNDFMKLTELNQLTIPEYPIQNVLTQAMRNLAKKHNDTQFTNYWAGQNAKYARHIPTTEIMNELISIYKIIKQ
NZ_LNOG01000004.1	fig|6666666.242113.peg.399	peg	NZ_LNOG01000004.1_48775_48122	48775	48122	-	conserved hypothetical protein		FIG00629156	ff	ttgaccatttatgtttacactatttttgcaggccttaactataatatattattgatgaaaaatcctgaatatccgctgttcttacaattcaaaattactactctggccaacgattttgttgcaaaagacaaaaatgacaatacaattgcctacgtacgtcagaaaatgtttaaattaaaagaagatgtagttgtcttcaacaacgagagcaaagctgaagaactgttccgtataaaggcagaccgttggcttgacttcaatgcaaactattcaatttctgaaagcagaacaggagaatctcttggtaaaattggacgaagaggagtgaaatctatatggaaatccacttacatcggaatggataagcacggaagtgaagattataccatacgtgaggat…	MTIYVYTIFAGLNYNILLMKNPEYPLFLQFKITTLANDFVAKDKNDNTIAYVRQKMFKLKEDVVVFNNESKAEELFRIKADRWLDFNANYSISESRTGESLGKIGRRGVKSIWKSTYIGMDKHGSEDYTIREDNGWVKVWDSMIGELPIIGMFTGYILNPSYTLTDKEGNKIFQLKKMPSFFGRKFMLQKFADIPENDESRLILSFMMMVLLERARG
NZ_LNOG01000004.1	fig|6666666.242113.peg.400	peg	NZ_LNOG01000004.1_48820_49425	48820	49425	+	Recombination protein RecR		FIG00000190	isu;DNA_processing_cluster isu;DNA_repair,_bacterial_RecFOR_pathway	atgaattttccaagtaaagttttagaaaaggccgttgaagaaatttcagggcttccggggatagggcgaaaatctgcaacaagattggcactgtatctgttaaagcagcctcattctcagggaatggcgttgggtaatgctattcaggcactggtaaatgatattaagtattgtaaaatctgtcataatttttctgaccacgatatttgtgaaatttgtgctaatagcaaccgtaatgatagcctgctgtgtgtagtagaagatgtacgggatgtaatggctatagagaatacgggacaatataacggtaaatatcttgttctgggaggaaagctttctccaatggagggtataggccctaatcagttaaaaactgaaagtctgatcagtaaagtggaa…	MNFPSKVLEKAVEEISGLPGIGRKSATRLALYLLKQPHSQGMALGNAIQALVNDIKYCKICHNFSDHDICEICANSNRNDSLLCVVEDVRDVMAIENTGQYNGKYLVLGGKLSPMEGIGPNQLKTESLISKVEAGGVSEVIFALSATMEGDTTAYYLYKKLKHYPLNFSVIARGIAVGDELEYADEVSLGRSIKNRLPYQE
NZ_LNOG01000004.1	fig|6666666.242113.peg.401	peg	NZ_LNOG01000004.1_50079_49780	50079	49780	-	Preprotein translocase subunit SecG (TC 3.A.5.1.1)			isu;CBSS-331978.3.peg.2915	atggcccaaaatccaaaaggaggcggtctttctggtacatttgggggtacatcttctgcttctttcggagtacagagaaccaatgaatttatggataaggctacatggtcattaggaatttttatcattgttctgattatgttgagtgttattcttaccggaaaaccatcaacagtaattcctcagtcacaaccaacaaaaaaagagcttccaaacaacccacaagccccggttcagaaaccaacggcacaagctccacaaacacagcaatcctctgcgccagcgcagactgcaaaatag	MAQNPKGGGLSGTFGGTSSASFGVQRTNEFMDKATWSLGIFIIVLIMLSVILTGKPSTVIPQSQPTKKELPNNPQAPVQKPTAQAPQTQQSSAPAQTAK
NZ_LNOG01000004.1	fig|6666666.242113.peg.402	peg	NZ_LNOG01000004.1_51325_50297	51325	50297	-	Glutaminase (EC 3.5.1.2)		FIG00001174	isu;Glutamine,_Glutamate,_Aspartate_and_Asparagine_Biosynthesis	atgaaaaaaaatatttcgactttcgtttttggaattctgcttactacaactacattatcttttagtaccgctatcaaggctcaagctatagcatcacaaaaaacaaatggctctgctattacagaacaagtcttaaaagatattctggaaaaaaaccgttcttattaccaacagggaaaagttgcagattacattccggaactcggtaaagcagattcaaaatctattgccttatctgtaattgatgaaaatggaaaggttataaatgtaggtgatactgataaaaaattcaccattcagagtatctcaaaaattatatcattgatgattgctgtccgggaaaaaggagagcagaatatctttgataaaatgggctactttggtacagacaaaccattc…	MKKNISTFVFGILLTTTTLSFSTAIKAQAIASQKTNGSAITEQVLKDILEKNRSYYQQGKVADYIPELGKADSKSIALSVIDENGKVINVGDTDKKFTIQSISKIISLMIAVREKGEQNIFDKMGYFGTDKPFNHFSNLETTGKPLNPMMNAGAILTTSLIDGEGEEPFKKILEMVRYITKNRNINYSKEVYNSERETGHRNRGMFYIMKNNGLITGNEEKLNNYFKQCSIEVTAEDLAKIGYFFAHQCTRYDGDTTYKNADIAQLVESQMLIAGMYEFSGEYARTVGLPSKSGVGGGITVSVPGKMGIGVYSPALDQHGNSLAGYHMILDLVKKYNLSLFR
NZ_LNOG01000004.1	fig|6666666.242113.peg.403	peg	NZ_LNOG01000004.1_52860_51403	52860	51403	-	permease YjgP/YjgQ family protein		FIG01396062	ff	atgataaaaaagcttgaccaatacattataaagacctttttcggtcctttcctgtttatcttcagtgtcctttgtttcatcttcattgtaaacattatctggacacaaatgggacagttagccggtaaaggattaagtgcctgggaaatttcaaaactgcttttttacatgggggttaccgttgtaaaaatggtacttccgcttactattctgcttgcagccattatgacttttggagactttggggaacgctacgaacttgccgccatgaagtctgcggggatatcattactccgtgtaatgaggcctctgctcattatggttattttactttccgtactcctctactttttttccaacaatattattcccgactttcagcgtaaagcaaagaatatg…	MIKKLDQYIIKTFFGPFLFIFSVLCFIFIVNIIWTQMGQLAGKGLSAWEISKLLFYMGVTVVKMVLPLTILLAAIMTFGDFGERYELAAMKSAGISLLRVMRPLLIMVILLSVLLYFFSNNIIPDFQRKAKNMLYNIASSRPALNFTPGQFIDTVPGMTIKFDEIKGENGEHVTGVFIHKVANSYEDNQTVVAKNGKFVQAVDKHYLKLILYNGYIFQDQIANKDFKEREKQANQAIKFDSLVQHFDVSLLLNKALEEQNITDDYQFQTYNQIAKTLKKKRKDDKDAFNTISQDIVSQQNGYVSYIDKIKTDKKLIKQPFKLDSLKGEKKMEALYYAHNKLQAAKSAYQMKNDQIIDIIKYYTKVVMYQQRIISYSFTCVIFFLIGASLGSIIRKGGMG…
NZ_LNOG01000004.1	fig|6666666.242113.peg.404	peg	NZ_LNOG01000004.1_53565_52924	53565	52924	-	hypothetical protein				atgaaaaaccttataaagaaattatctgtcggaatttttgctgtagcctttactatgggttttggacaaaaaatagatgctaatgcaaaaactattttagacggagtttctacaaactacaaatcgaaaaaaaataattatttcaaatttgtttaccgtaacggaagcggtacagccggaaaagcagttactggcattttttattcagcgggaagtaagtacaagctgaatattatggggacagagcaaatctttgatggtaataaagtatacagtattagtggtgatgataaagaagttactattgcaaaacctacaggtagcgaaacaatgttctcccctcttaattatattgactcttacaaaaacggatatacagtacagtatatgggtaagaaa…	MKNLIKKLSVGIFAVAFTMGFGQKIDANAKTILDGVSTNYKSKKNNYFKFVYRNGSGTAGKAVTGIFYSAGSKYKLNIMGTEQIFDGNKVYSISGDDKEVTIAKPTGSETMFSPLNYIDSYKNGYTVQYMGKKNVGGINADYIKMTPVSNNGIKYVNLFVNSAKKQLVKLEQFSENNEVAVIEISKYIENQNLSPSTFTFNKANYKNYLITEL
NZ_LNOG01000004.1	fig|6666666.242113.peg.405	peg	NZ_LNOG01000004.1_56067_53593	56067	53593	-	Cell division protein FtsK		FIG00000287	isu;Unspecified_monosaccharide_transport_cluster isu;Bacterial_RNA-metabolizing_Zn-dependent_hydrolases isu;Bacterial_Cell_Division isu;Bacterial_Cytoskeleton	atgaatcaaaagccagaagttgctaagactaagaccatttcgaaattaagaattatctccggcgtaacattcgttttcctttccatagtgcttaccctctctttcatttcttatcttatgaaatggaaagccgaccaaagccaggcagggacaatgctagacaagtctattaaatcttccaatgtatttggaaagattggtgactggctgggcaattttttcatttttgaatctatcggaatagcaggcttcattgttgctttcttattatttgttttcggaacactgattctgaaaaaaaattacttcaagccatggaagactatttctcatagcctgttttttatctgttggctgccaattttcatgggtgttattacaaaaggtcagggtgtatta…	MNQKPEVAKTKTISKLRIISGVTFVFLSIVLTLSFISYLMKWKADQSQAGTMLDKSIKSSNVFGKIGDWLGNFFIFESIGIAGFIVAFLLFVFGTLILKKNYFKPWKTISHSLFFICWLPIFMGVITKGQGVLSGVYGFQIMDYLNAIIGTFGLWMILLLSIGLYFVLEFNLRPSNIKAKMDELNENTLGKFKNKASAMDDDSDDNEDEELPVVDETPKEVNLTQSKRPSPFDKKAEDVENKVVVTEELPKAEPVHIPTPPPIIETPNHTTTPVPPVNNIEIPVQKTANTPDIAFTVEKKDEEVIVLDEADKKSQNLVDQHGLYDHKLDLAKFQMPSISLLKDYGNENININQAELEENKNRIVGLLKNFNVGITEIKATIGPTVTLYEIVPEAGIRVA…
NZ_LNOG01000004.1	fig|6666666.242113.peg.406	peg	NZ_LNOG01000004.1_56263_56123	56263	56123	-	hypothetical protein				atgggtactctaaaaacacatctggcaaaattacaccaaaaaaactattataagccaacatggagaaaaatcatatctatggtcggacactatattttctatcacagaaatgcttactttttacaagtaaaacaacattag	MGTLKTHLAKLHQKNYYKPTWRKIISMVGHYIFYHRNAYFLQVKQH
NZ_LNOG01000004.1	fig|6666666.242113.peg.407	peg	NZ_LNOG01000004.1_56265_59540	56265	59540	+	Putative cytochrome C-type biogenesis protein		FIG00644514	isu;Biogenesis_of_c-type_cytochromes	atgaagaaattacaggatatacttatttcaaccagaacaatggcagtattgttactggtttatgctatctcgatggcggtagctacttttatagaaaatgaccatggaacgcctgcggctaaggctttgatttataatgccaaatggtttgaactggtgatgttgcttctcatcattaattttatcggaaatattcaacgatacagacttcttagaaaagagaagtggccgttattagtattccacttagcttttattctgatttttatcggaggggctattacacgttacatcagttttgagggaatgatgctgattcgtgaaggtgaaacttctaatcagatcgttagtgaaaagcaatatttcaaaatacagatagaagataagggagatatcctg…	MKKLQDILISTRTMAVLLLVYAISMAVATFIENDHGTPAAKALIYNAKWFELVMLLLIINFIGNIQRYRLLRKEKWPLLVFHLAFILIFIGGAITRYISFEGMMLIREGETSNQIVSEKQYFKIQIEDKGDILNYEDVPYIMSPLHHDFNATYDFRGEKFTVKTLDYIQRKKDSLVVSENGKNYLHLVSTNDQGRENIFIAPGEAKSVNGMLVAYNRKIEGAVEIHDENGFLQIKSPSDAQYMTMATQKTGVAKKDELDSLKLRSLYTIGDLKLVVPEGVKKGKLIEYEGDVKKDAATPDLLRLMVEGPKTKQPVDILVDKNNPNMAKQIMVDGKNIMLGFGPKVLQTPFSIKLDKFVMETYPGSNSPSAYESHVQIIENGKQTPYKIYMNHVLNHGGY…
NZ_LNOG01000004.1	fig|6666666.242113.peg.408	peg	NZ_LNOG01000004.1_60218_59604	60218	59604	-	hypothetical protein				atgcgtataaatcgactttttctaattatccttaccggatacctaagctcttgtagcaataatgataaccgggatggtggagataacaccaaaccgccaataacaatagcaaaaaaaacatacacttaccagtttaacaacagctataaaattgaaaacggagtttctctaaaagggcctaaaggggtagaaacatctgttgatgtaaatatgttaaaccaatattggttttcagtggatacttcggatgaaaagcttgttatcgattacaaaaaagattctttatttgttataaatggtaaattgaaacgagcctacaaaattaaagcaaagcaagattctatatttcttgacgggactaaaccagaattttttgggttccatacttctgataaaaca…	MRINRLFLIILTGYLSSCSNNDNRDGGDNTKPPITIAKKTYTYQFNNSYKIENGVSLKGPKGVETSVDVNMLNQYWFSVDTSDEKLVIDYKKDSLFVINGKLKRAYKIKAKQDSIFLDGTKPEFFGFHTSDKTGLTIYKRAIVYHRAPRENDNSSLYSRSGLNFGRTSHQEVSKISPFKTPSEMVSDQDFLIWANLSYSYKEIK
NZ_LNOG01000004.1	fig|6666666.242113.peg.409	peg	NZ_LNOG01000004.1_60768_60355	60768	60355	-	HicB protein				atgggctttttaaaatataaaaattataccggaagtgttgaatttaatgatatagacaaaattcttttcggaaaagttttaggaataagaggtctcatctcttatgaaggtcaaaccgttgatgaactggaacaagatttcaaaagcgggatagatgaatacttggaagcatgtaaagaaaaaggtatagaacctcaaaaaccatataccggagcatttaatgtacgtattccgtcagacatgcatggacaggcagccatggaagcttatgaacagggaataacattaaatgctttcgtaaaacatgctatagaagaacgattaaagattgctattatagaaagaaaaccattagcacatggacccgctaaaaaagaaaacaaagagaagaaagcagga…	MGFLKYKNYTGSVEFNDIDKILFGKVLGIRGLISYEGQTVDELEQDFKSGIDEYLEACKEKGIEPQKPYTGAFNVRIPSDMHGQAAMEAYEQGITLNAFVKHAIEERLKIAIIERKPLAHGPAKKENKEKKAGRYKI
NZ_LNOG01000004.1	fig|6666666.242113.peg.410	peg	NZ_LNOG01000004.1_61028_60771	61028	60771	-	HicA protein				atgactaaaattgacaaactcatcgaacgattattatccatacctaaagactttacttatactgagttattaagtattttaaattattttggatataaagagagtacaaaaggaaaaacatcaggaagcagggttatgtttattcataaggagacggaagctcctattcgcttacataagcctcatcctaaacctattttaaaagaatatgcaataaaacaaattattgaagaacttaaaaaggaaaattttatttaa	MTKIDKLIERLLSIPKDFTYTELLSILNYFGYKESTKGKTSGSRVMFIHKETEAPIRLHKPHPKPILKEYAIKQIIEELKKENFI
NZ_LNOG01000004.1	fig|6666666.242113.peg.411	peg	NZ_LNOG01000004.1_61337_61212	61337	61212	-	hypothetical protein				gtgcacgacatctattctaaagaaataggagaagcctatttggaatactgtcatttctttaaccgaattaatgaaataatggaggaagataaaaatatgtctgccacaaaagaagagttcatgtag	MHDIYSKEIGEAYLEYCHFFNRINEIMEEDKNMSATKEEFM
NZ_LNOG01000004.1	fig|6666666.242113.peg.412	peg	NZ_LNOG01000004.1_61555_62421	61555	62421	+	Membrane protease family protein BA0301		FIG00013835	ff	atggaaaaaaatctgaaaccaatgtctggttatctggcactacttataagtatcttattactatttggtgctgtagctcttttctttacaggaatgcagtataatcctttcttatccgttatgggggtattgtgttttattcttgcaatattttttatgaaaggtcttatgattatccaacctaaccattccagagtgcttaactttttcggaaagtatgtaggtactgttaaagagaacggattgttctttatcaatcctctttattcttcccaaagaatgagtcttcgttcagaaaaccttcagggacaaacactgaaagtaaacgataaaatgggaaatcctattgagataggagttgttatagtttggaaagtaggggatacttataaggctgct…	MEKNLKPMSGYLALLISILLLFGAVALFFTGMQYNPFLSVMGVLCFILAIFFMKGLMIIQPNHSRVLNFFGKYVGTVKENGLFFINPLYSSQRMSLRSENLQGQTLKVNDKMGNPIEIGVVIVWKVGDTYKAAFEVERYTDFVKMQSEAAVRHLAMSFPYDNLEDDHAPITLREGGDKINQILEQELTDRLSKAGIVIQEARISHLAYASEIAGAMLQRQQATAIVAARAKIVEGAVGMVDMALKKLSEENIVELDDERKAAMVSNLMVVLCGEKAAQPILNAGTLYN
NZ_LNOG01000004.1	fig|6666666.242113.peg.413	peg	NZ_LNOG01000004.1_62463_62642	62463	62642	+	hypothetical protein				ttgagtgcaaaaaaaagctttgtcctccggattgatgaagaaacttataagcttattgaaaaatgggcatctgatgaattcaggagtgtaaacgggcaaattgaatatgttgttcatcaggctttgataaaagccggacggaaaaaagaaaaagacaacgaaaagccgtcagaaaagtaa	MSAKKSFVLRIDEETYKLIEKWASDEFRSVNGQIEYVVHQALIKAGRKKEKDNEKPSEK
NZ_LNOG01000004.1	fig|6666666.242113.peg.414	peg	NZ_LNOG01000004.1_63009_62719	63009	62719	-	hypothetical protein				atgaaagaatgtggcaacagtatcagacaaatccggagaaataaagatttaacccaggagtacatggctctggaactgggcatctcccaaaaagcatattctgatttagaaaactgcaaagtcaaaatgaatatgacaaccttactaaaagttgcagatatactggagattagcccctccgaaatttgcagcctttcaggaaattgtaccaacgatatgcaacagaaacatgaaagccttctagactatctgaaacaaaataatatccaggttccggatgaatatttgtaa	MKECGNSIRQIRRNKDLTQEYMALELGISQKAYSDLENCKVKMNMTTLLKVADILEISPSEICSLSGNCTNDMQQKHESLLDYLKQNNIQVPDEYL
NZ_LNOG01000004.1	fig|6666666.242113.peg.415	peg	NZ_LNOG01000004.1_63196_65469	63196	65469	+	Cytochrome c oxidase subunit CcoN (EC 1.9.3.1) / Cytochrome c oxidase subunit CcoO (EC 1.9.3.1)		FIG00132938	icw(1);Terminal_cytochrome_C_oxidases icw(1);Terminal_cytochrome_C_oxidases	atggaggcgcaaaagtttcattatgacaacaatattgttcgggcatttttatatgcaacaatagcgttcggtctcgtaggctttcttcttgggcttacggcagctttaatgttgttctaccctgaattaccggagtttcttttcggtacggatgatacgacgattcagagtttaagaagcggaaatattcagggactaattaatacacaaggggcacttggttttggcagaataagaatgctgcataccagtgcggtaatttttgcttttgtgtgtaactcgtttttctgcggtgcttattacagtatgcagagactactgaaaaccaggatgtatagtagtacactttcatgggtgcacttctggtcctggcagttaatgattgtaagtgtggttatt…	MEAQKFHYDNNIVRAFLYATIAFGLVGFLLGLTAALMLFYPELPEFLFGTDDTTIQSLRSGNIQGLINTQGALGFGRIRMLHTSAVIFAFVCNSFFCGAYYSMQRLLKTRMYSSTLSWVHFWSWQLMIVSVVITFLMGINTSKEYAEHEWPIDILITFSWVIFGINMFGTIAKRRVRHLYVAIWFFIATWIGVALLHIVNNLEVPLNFWKSYSVYAGVKDALVQWWYGHNAVAFVLTTPVLGLMYYFMPKAADRPVFSYKLSIIHFWSLIFVYLWAGPHHLQYTSLPGWAQALGTGFSIMLIAPSWGGMLNGLLTLRGAWDKVRENPVLKFFVVAVTCYGMATFEGPLLATKSLNKIGHYTDWVIGHVHLGALGWNGFMAFGIIYFLVPLMWKTKLWSV…
NZ_LNOG01000004.1	fig|6666666.242113.peg.416	peg	NZ_LNOG01000004.1_65487_66365	65487	66365	+	Cytochrome c oxidase subunit CcoP (EC 1.9.3.1)		FIG00001139	idu(1);Terminal_cytochrome_C_oxidases	atgaaagtaagaacaccgatttcagtttatatagtacttacagtctgtctgatagctttagctttcgagatgtttgctcccgaagttcattaccttacatctccctatttctgggttgtggtgatcatgtcagccttactattgttaatagtgagttcccttcaggatcttgtagaaaatgaaaactttaagaagctgaccgatgaagagaagcaggtttatctggaacagaaaaagattccttttttgcggagattatggaattctgctgttaaaaagcagtctcagaaagaagaaacagatcttattatagaccatggttttgacgggattacagagttggataatgctttgccaaaatggtggataggtttattctatttcggaaatatattctgt…	MKVRTPISVYIVLTVCLIALAFEMFAPEVHYLTSPYFWVVVIMSALLLLIVSSLQDLVENENFKKLTDEEKQVYLEQKKIPFLRRLWNSAVKKQSQKEETDLIIDHGFDGITELDNALPKWWIGLFYFGNIFCVIYMLAYVFTDYAHQDAEYEKEHKTMLASIEEYEKTAPKITLETAKYDPSNIAEGEQLFKTNCVTCHSEGGKGGIGPNLTDNHWINVKEKDVFHNVFWMLENGSPNNPTMRPFIKDGTISGRDAEKIAAYVYHINQETPPVKVEQGGASPQGEEVTWEK
NZ_LNOG01000004.1	fig|6666666.242113.peg.417	peg	NZ_LNOG01000004.1_67750_67151	67750	67151	-	HAD superfamily hydrolase				atgattattaagaacattatattcgacttcggcggtgtccttatggactggaatccaaagtatctctatcagaatgttttcaactccgaagaagaaatggattactttctggacaatattgctacactaaaatggaatgctgaacaagaccgcggacgcagttttcaggaagctacagaaatattacaaaatcaatatcctgaattttcaaaggaaatagctctatactatagccagtggccagtaatgttaaaaggaactattgaagagaatgtaagtatacttcgtaatttacatggccgatatcaactctatggccttaccaactggtctgctgaatcctttccttatgcttacaaaaactatgatttctttagtcttttcaatggtatagtagta…	MIIKNIIFDFGGVLMDWNPKYLYQNVFNSEEEMDYFLDNIATLKWNAEQDRGRSFQEATEILQNQYPEFSKEIALYYSQWPVMLKGTIEENVSILRNLHGRYQLYGLTNWSAESFPYAYKNYDFFSLFNGIVVSGEEKLIKPDERIYELLLNRYNLNASECLFIDDNYENIRTAQAMDFNTIHLPPHTNLKEELQKFHI
NZ_LNOG01000004.1	fig|6666666.242113.peg.418	peg	NZ_LNOG01000004.1_68348_67740	68348	67740	-	hypothetical protein				atgaaaaaaaaacattatatttttatacttctgatgctatttccttttacaaaagctcagaatattcatgagatcaggttatttcaaaagagtaaaaactttattatcttcttcagtatagacaatacctatattgcaatggattcacagggaagaatcttatcactttttcagaaaagcaaaaacccggggtattttgataatataatcacaccaaatgggcaatccgttagtactactgaagattcagattttgactatataaaagacaataataatcctataatcaaaaactctagtaacaacaacattgagtactacactagttttacttcgaatgatcgtggtaaaataagagctgttaatggagaaatatttcaatattacagcgaacttagt…	MKKKHYIFILLMLFPFTKAQNIHEIRLFQKSKNFIIFFSIDNTYIAMDSQGRILSLFQKSKNPGYFDNIITPNGQSVSTTEDSDFDYIKDNNNPIIKNSSNNNIEYYTSFTSNDRGKIRAVNGEIFQYYSELSDGLAGNIKSIGNINFSYYGSFNSYEKGKIRSIGGIVFSYFNEFDSYKTGKIKSIKGNNNNTNITIINDY
NZ_LNOG01000004.1	fig|6666666.242113.peg.419	peg	NZ_LNOG01000004.1_68837_68403	68837	68403	-	hypothetical protein				atgcaactgcctaaacttaatttcagcaaagaattcgatttccaattcaggcaggacaaagataagttttttatttatgatgtactgcgcaaaaaataccttttgctaactcccgaagaatgggtacgtcagcactggattcattattttctaagcctcaaaacctatgccccttctgccctgatagcagaaaaaaaaatagaattaaacggacttaccaaaagaatagatttattggttactgaaaagactcaaccaaaaattcttatagaatgtaaagcaccacaaataaaactttctgaaaaaacttttgaacaaactgcccgttataattctgtattaggagcaggagaaattattttaagcaatggtttacaacatatttacgccagcttaaca…	MQLPKLNFSKEFDFQFRQDKDKFFIYDVLRKKYLLLTPEEWVRQHWIHYFLSLKTYAPSALIAEKKIELNGLTKRIDLLVTEKTQPKILIECKAPQIKLSEKTFEQTARYNSVLGAGEIILSNGLQHIYASLTQNGYQFSNFGT
NZ_LNOG01000004.1	fig|6666666.242113.peg.420	peg	NZ_LNOG01000004.1_68843_69880	68843	69880	+	DNA polymerase III delta subunit (EC 2.7.7.7)		FIG00106663	ff	atgaaagatttagaaaacatcctcaaaaatattaaaaataaggcatttcagcctatctatttttttcatggtgaagaaccttattttacagatgttgcgataaagtcactggaaaatgatgtgctgacggaagatgaaaaagctttcaatcaaactgttgtgtatggtaaagatactacttatggggaagtgctttcactagcgaggcagtatcctatgatgggagataagcagctaattattgtaaaagaagcccaggatctgaaattaaatgaagaggagagtgatattctgctaaaatatattgaacaaccagtagaatctactattctggtgtttgctcataaatataaaaaaattgattctcgtaagaaatttgtaaagcaacttgataagaat…	MKDLENILKNIKNKAFQPIYFFHGEEPYFTDVAIKSLENDVLTEDEKAFNQTVVYGKDTTYGEVLSLARQYPMMGDKQLIIVKEAQDLKLNEEESDILLKYIEQPVESTILVFAHKYKKIDSRKKFVKQLDKNNWLYYSESVKDYQLATWIQQQIQAFGIKTAPNISHLLAEYLGNDLSRISNELNKLKLILKPGEELDGKLVELHIGISKDYNVFELQKALGVKDAERSMKIAYYMGKNLKTNPLLLIIGNLFNYFNNILMYHAMRGQPAAAMASAMGVNPYFLKDYEQSAKFYPMKHATRIISVLREMDMKSKGLGAHNTDDAELLTEMVYKILNVDKTKVKV
NZ_LNOG01000004.1	fig|6666666.242113.peg.421	peg	NZ_LNOG01000004.1_70066_71016	70066	71016	+	Thioredoxin reductase (EC 1.8.1.9)		FIG01955919	idu(3);pyrimidine_conversions idu(3);Thioredoxin-disulfide_reductase idu(3);Glycine_reductase,_sarcosine_reductase_and_betaine_reductase	atggaaaatattttagattgtgtgattgtaggctctgggcctgcaggatttacagcagcgatctacgctgcaagagcagacatgaagccagaactgtttaccggacttgaaccgggtgggcaattaaccactacaacagaagtagaaaactttccgggatatccgtcaggaattacagggcctgaaatgatgatggatttgcaaaaacaagcggagcgttttgaaactaaagttcactatgagatgattagtactgtagaatttgctaaagaagcaggtggcatacacaagctaagcacaggtagccgcgaaatactggctaaaactgtaattatttctacaggagcaacagctaaatatcttggattagacgacgagaaaaaatatagcggaggggga…	MENILDCVIVGSGPAGFTAAIYAARADMKPELFTGLEPGGQLTTTTEVENFPGYPSGITGPEMMMDLQKQAERFETKVHYEMISTVEFAKEAGGIHKLSTGSREILAKTVIISTGATAKYLGLDDEKKYSGGGVSACATCDGFFYKGKDVIVVGAGDTAAEEATYLSKICNKVIMLVRKDHFRASKAMVHRVMNTSNIEVKFNHELVAIEGENNLVERAVAINNITNEKSTIDVHGIFIAIGHKPNTEVFGGQLDLDENGYILTEKGSTRTNLPGVFAAGDVQDHIYRQAITAAGSGCMAAMDAEKYLSGLEHAEN
NZ_LNOG01000004.1	fig|6666666.242113.rna.7	rna	NZ_LNOG01000004.1_71275_71359	71275	71359	+	tRNA-Ser-TGA				ggagagttggcagagtggtcgattgcggcagtcttgaaaactgttgactgtaacaggtccgggggttcgaatccctcactctccg
NZ_LNOG01000004.1	fig|6666666.242113.peg.422	peg	NZ_LNOG01000004.1_72575_71448	72575	71448	-	putative monooxygenase		FIG01964157	ff	atgttactaaaagataaaaaaatagccattatcggagccggtccgataggactaaccttcgcaaaattattacaacaaaaaggagctgatgtaaatgtttatgaaagggataaagaccccaaaacaaggatttggggaggaactctcgatattcataaagattcaggtcaaaaaactcttaaagaagcaggattattagataaatatcttgctctggcaacaccgatgggagcaacaattacagatgagaaaggaaacgtcctatctgtaaaaaatgttacattggacaatcagcatgacaatcccgaaattaatcgaaatacactaagaataatgctcttggacaatctaacagagaatactgttatttgggatcaaaaatgtattgatattgaagta…	MLLKDKKIAIIGAGPIGLTFAKLLQQKGADVNVYERDKDPKTRIWGGTLDIHKDSGQKTLKEAGLLDKYLALATPMGATITDEKGNVLSVKNVTLDNQHDNPEINRNTLRIMLLDNLTENTVIWDQKCIDIEVSHDKWLLHFENGTYALADFVIAANGGMSKIRKYVTDTLVEDTGTMIIQGDIPQPELNAAEFFRFCNGNRTMTSYQGHLLVVNPCNNNELSYGIILKKPDSQDTNTPNLQDTESIREFLLNKFTHWDGLFKRLLKSTPSFRSLPIRKFPLETSWKNNRPLPITLIGDAAHLMPPFAGQGVNTGLIDALILSENLTNRKFETIQAAIDDYEKQMFNYAGKAQSESCQNEILMLQPDFSFQQLIL
NZ_LNOG01000004.1	fig|6666666.242113.peg.423	peg	NZ_LNOG01000004.1_72674_73600	72674	73600	+	Transcriptional regulator, AraC family				atgagagatattacagttccaaaaattattgagctttttgccaacctgctgggaacagaactagaaaatagaaagttagaaatcccagacagatttggtaaaggatattgtcgaggctttgtttttaatgaacatatccgaatgattataagtaattatgagctttatgaggatctggctattgagaatccggatatagataccgctggaaaaatgatattttttaaatttcagaatgttttctcacaatcgggaattccttctgttatgattggaaccagtcgattgaatactgacgatgttatttctatccattctaatactgctaccattaatatagaaatagatgctcattatcttaatagtttattttactcttatgaaaagtccccaatttta…	MRDITVPKIIELFANLLGTELENRKLEIPDRFGKGYCRGFVFNEHIRMIISNYELYEDLAIENPDIDTAGKMIFFKFQNVFSQSGIPSVMIGTSRLNTDDVISIHSNTATINIEIDAHYLNSLFYSYEKSPILQGLLENAQPYLFEQVLYSSLQEIVNDIISENTEKVFELFFLRVKAEELICRLLMDLGKRDEKQLYALNFHDIEAIYRIKVLIIEDLGVPPVISELSVIAGMSPTKLKRLFSQIFGNSIFSYYQDLRMKEAAALLREKKYSVSEVGYKLGFTNLGHFSRIFKQHIGMSPKKYAMYS
NZ_LNOG01000004.1	fig|6666666.242113.peg.424	peg	NZ_LNOG01000004.1_74048_73788	74048	73788	-	hypothetical protein				atgaaaaagttaatcttattagtagcaacaggtatacttttattatccaatacaggttgtagagaagcagaagaacttggcacaattggtgggtccgcacctataaataatactgccaccgtaaatgataccaaattaacaaacgataatataattaaaaatctaaaagagcaacagacgagtgataaaaaaataaatcctgttgctgaagtggctgaaactaatgataagccacctgcaaaggataaaatacattattaa	MKKLILLVATGILLLSNTGCREAEELGTIGGSAPINNTATVNDTKLTNDNIIKNLKEQQTSDKKINPVAEVAETNDKPPAKDKIHY
NZ_LNOG01000004.1	fig|6666666.242113.peg.425	peg	NZ_LNOG01000004.1_74355_76085	74355	76085	+	DNA-binding response regulator, AraC family				atgcaattaaaaaaatacatattttactttttactacttttttttgtttttctgcatgaaaatctgaaggctcaatcgtatgatgaattaaagaaaaaatatgaaaatatagaagaaagtgacgaaagagcttttgatgtaatcaatgtgttaattgcaaaggccaaaaaagaaaagaacaatgatgaattgatgcgggcatatgaagatgcaatatattactcatcaactaccgataagaagttaatgtattctgatagtagtattgcggttgcaacaaaaacattgaataatgattttattagcagagcttatctagtaaaggggacaatctattactttaatttaaaaaagtacaaatctgctttagatgaatacctgaaggcttatgaatattca…	MQLKKYIFYFLLLFFVFLHENLKAQSYDELKKKYENIEESDERAFDVINVLIAKAKKEKNNDELMRAYEDAIYYSSTTDKKLMYSDSSIAVATKTLNNDFISRAYLVKGTIYYFNLKKYKSALDEYLKAYEYSKKGSNDYQKSQLIYYLGVVKSYLGYYNDALGLFNECIAYFEPKTTGNLHPNEIYNNSRGYLNSLHLAIVCYIHLGNFEKANFLTQKGLEFIKRDKVNEYPLETSYLLKCKGISEFHENKFDKAIQTFGQAIPVLESNKDFAWASVVDFYIGKSYLSLHQEEEAVAQFKKVDSIFQKHNFILPELRENYELLINYYRKHNDPKQELYYTKVLLKADGILTRDFTYLSSKIHREYDTQNLVDIQNKLENQNKWGLGMIILLCIIVSVL…
NZ_LNOG01000004.1	fig|6666666.242113.peg.426	peg	NZ_LNOG01000004.1_76800_76111	76800	76111	-	hypothetical protein				atgattggtattatagcagaaatggctatttcatggctattactttggttgtttgccaaaactaatctggaagctttagggcttcttccatcaaaaaacagattaattaatgcaggtatcggtttattattatccggaacatgctgtatactctatcatgtattgaaaacatatcccgcagataacagttggatattaaataaacaaatttcttttacaaccatattaaaaagtacctggtggacttttaaatccgtattatttgaagaactaatgttcagaggtgctattttatatttgctaacaaggaaattgaatgtaaaaactgcatgtcttttatccgcagcttcctttggtatctatcatttattttcttacaatgcctttggtaatccggta…	MIGIIAEMAISWLLLWLFAKTNLEALGLLPSKNRLINAGIGLLLSGTCCILYHVLKTYPADNSWILNKQISFTTILKSTWWTFKSVLFEELMFRGAILYLLTRKLNVKTACLLSAASFGIYHLFSYNAFGNPVQMVIVFLMTAILGLALAYSFTKTQSLYLPASLHFGWNFFNIVVFSSGPLGSQLFIKANTNKLQDGLSLIILVFQAIALPLIIWWYLSYISKKPKQV
NZ_LNOG01000004.1	fig|6666666.242113.peg.427	peg	NZ_LNOG01000004.1_77588_76938	77588	76938	-	Thiaminase II (EC 3.5.99.2) involved in salvage of thiamin pyrimidine moiety		FIG01962812	ff	atgaaatggtctgaatatgcctggaagcaaatagaagaatattatcagttgatacttgcaatgccttttgtcaaagaattggcggaaggaagcctcccaaaagagaaattccagttttatatggctcaggactcattatatcttgagcattttgaacgcgcacttgcactaataggtgccagagcatataatattcaggatgttctttcctttactcgtttttcagaaaatgctattgtcgtagaaaatgaattacacgaatcttattttaaagattttgatgttactgaaaaaggaaaaatgcaacccgtttgccatcactatgttcatttcttaaaaagtacttctgcattggacgctgttgaaattgcaatggcagctgttctaccgtgtttctgg…	MKWSEYAWKQIEEYYQLILAMPFVKELAEGSLPKEKFQFYMAQDSLYLEHFERALALIGARAYNIQDVLSFTRFSENAIVVENELHESYFKDFDVTEKGKMQPVCHHYVHFLKSTSALDAVEIAMAAVLPCFWIYQKVGDYIYDNKKTDNNPYKKWIDTYSGEEFAVAVQQAIEICDRAAEATTPEIRVKMTEAFITATQMEYYFWQAAYDLKSWI
NZ_LNOG01000004.1	fig|6666666.242113.peg.428	peg	NZ_LNOG01000004.1_78408_77575	78408	77575	-	Hydroxymethylpyrimidine phosphate kinase ThiD (EC 2.7.4.7)		FIG01469715	ff	atgaaaaaatatacaagcccgtctgtcttaaccatagcaggttttgatggtagtgggggtgcaggaatccaggcggatatcaaaactttttcggctttaggctgttttgctacatctgtattaacagctcttccgatacaaaatacacaaggtgtacaaaaaatatattcaattcctgaagaagctgttgcagatcagattgaggcgatactggatgacatattcccctcagctatcaaaataggaatggtgcatactccacaattggtaaatgtcattactaataccttgaataaatatcataaagtacctgttgtattcgatccggtaatggtagctaccagcggacatagacttatagaagaggaaacaattacagctactgttcaaaaattattt…	MKKYTSPSVLTIAGFDGSGGAGIQADIKTFSALGCFATSVLTALPIQNTQGVQKIYSIPEEAVADQIEAILDDIFPSAIKIGMVHTPQLVNVITNTLNKYHKVPVVFDPVMVATSGHRLIEEETITATVQKLFPVADVITPNMDEASILANMQVKTLDDMYSAGEKILNLGCKSVLLKGGHQETDMITSLYFDESGKISSFETEKFQTNNTHGSGCTLSSAIAAYLAQGKNLSDAVSLGQQYVFEAIKSGKDLKIGKGNGPLNHFFNPQKLIIHEMV
NZ_LNOG01000004.1	fig|6666666.242113.peg.429	peg	NZ_LNOG01000004.1_79043_78405	79043	78405	-	Thiamin-phosphate pyrophosphorylase (EC 2.5.1.3)		FIG00000407	idu(2);5-FCL-like_protein	atgagtataagttcttcatttccctatcaactctatttagtgatctctgaagaagcctgtaaaggcaaaaactttcttgaagtagctgaagaatctattctgggcggtgtagacattattcagcttcgcgaaaagcactgcactactgcggattttcttagaaaggcgcagcagctaaaagaaataacagataagtataatattccgttgattataaatgataattcccaagttgccaaagcattaaatactcacggtattcatgttgggaacaacgatatttctccggtagagctcagacagcaagatttctggaaagataagcttatcggctattccattgaatatacagaacagctttataataaacatacacaaacatccgattatctcggaata…	MSISSSFPYQLYLVISEEACKGKNFLEVAEESILGGVDIIQLREKHCTTADFLRKAQQLKEITDKYNIPLIINDNSQVAKALNTHGIHVGNNDISPVELRQQDFWKDKLIGYSIEYTEQLYNKHTQTSDYLGISPVFATATKTDTVTEWGLEGIVKIRSITTKPLVAIGNISLQNAYDIVQAGADCIAVVSAICRANDPQKAAYELKNKILK
NZ_LNOG01000004.1	fig|6666666.242113.peg.430	peg	NZ_LNOG01000004.1_79756_79040	79756	79040	-	Hydroxyethylthiazole kinase (EC 2.7.1.50)		FIG00000957	icw(1);5-FCL-like_protein	atgaacaatacagctaatgcattattagctgtgggtgcatctcctattatggctcatgcttcttctgaagtaaaagaaatggttaatatagcttctgctttagttattaatattggaacccttgatgaaacgtggacagagtcgatgctaattgctgtgaaagaagcctcttcccttaacaaaccatggatattagatcctgtaggtgcaggagcaacaacttttagagatgctacacttagcaagttactgcattaccatccaactgtaatccgtggaaatgcttccgagattattgcactggcaaaggccaacaaaactacaactaagggtgtagacagtactactgaaagcattgaagctatggattcagcaaaaattctcaacgaacaatatagg…	MNNTANALLAVGASPIMAHASSEVKEMVNIASALVINIGTLDETWTESMLIAVKEASSLNKPWILDPVGAGATTFRDATLSKLLHYHPTVIRGNASEIIALAKANKTTTKGVDSTTESIEAMDSAKILNEQYRAIICISGEKDIIIDGEKIIFISNGHPLMTEVTGLGCSASALIGAFIGCIDNKTEATAAAMALLGISGEIAVQESKGPGSLQMNLIDKLYNITEEEFKSYIKISMS
NZ_LNOG01000004.1	fig|6666666.242113.peg.431	peg	NZ_LNOG01000004.1_80053_79940	80053	79940	-	hypothetical protein				gtgttaaaattcaccatagctccagaattcaaacaaattgctatctgtaaaaagttttatacatttgtgtacgctttaggggtattctgtaaagaattgagagagtccctttga	MLKFTIAPEFKQIAICKKFYTFVYALGVFCKELRESL
NZ_LNOG01000004.1	fig|6666666.242113.peg.432	peg	NZ_LNOG01000004.1_80291_81058	80291	81058	+	signal transduction histidine kinase, LytS		FIG01384753	ff	atgaatcatgaaggaattgtgctttccgggaatactttagttctgttgttgatactcctgttattgggagtaacaggatatctcatctataaaattagtgtattacaaaaagagaaaaaagccctgacagaagagaaaaaagtgctgaaaaacaggttgggaaatatccgtttggactatatagagacaaagctcaatccgcatctttttaagaatattcttaattctgttcagtctcatgcttatcagacgtatgtatctctggataaattatcaggagtgctggattatattttgtatgaaagcagcgagaagtttgtaacacctgaaagtgaacttgattttaccagtaatctgatagaaattaataaaataaaagttaatccgttatttgacttt…	MNHEGIVLSGNTLVLLLILLLLGVTGYLIYKISVLQKEKKALTEEKKVLKNRLGNIRLDYIETKLNPHLFKNILNSVQSHAYQTYVSLDKLSGVLDYILYESSEKFVTPESELDFTSNLIEINKIKVNPLFDFRIKSQVDKQDPVYKEKVLAPLITVDFIENAFKHTDFLADDSFIFVLLSLKSGILEIKVENRISPKSPLQKGNSGFGGESLEQRLKMLYKKKFSISKEIHNNIYTAYLKIDLNDKYNQVRYTR
NZ_LNOG01000004.1	fig|6666666.242113.peg.433	peg	NZ_LNOG01000004.1_81024_81737	81024	81737	+	Two-component system response regulator		FIG00003808	idu(11);Two-component_regulatory_systems_in_Campylobacter	atgacaaatacaatcaggtgcgttatactcgatgatgagcttctggctataagttatctaaagcttctttgtgaacaaatagaaggagtagaggtagtccgggtatttaataatccgaaatatttcctcgaagagatcaatgatatcgattgtgatttatgtattctggacatagaaatgccgggattaaatgggttacaggttgctgaacttatttcccataaaaagatcatatttacaaccgcttataaagaatatgcagccgaggcttttgatcttaatgttgtagattatgtaagaaaacccataaaaaaagaacgtcttcagcaggcatttgcaaaggctaaagaatttgtagaaatacctaaaaacagctttatagaatggaataccaatctg…	MTNTIRCVILDDELLAISYLKLLCEQIEGVEVVRVFNNPKYFLEEINDIDCDLCILDIEMPGLNGLQVAELISHKKIIFTTAYKEYAAEAFDLNVVDYVRKPIKKERLQQAFAKAKEFVEIPKNSFIEWNTNLGKSHIFTDQIAYIKTSEIDSRDKDLILNDRTVIILKNINFKTLLEMLPEKDFVQINKKEIIALKSIKVVSANEIITNISEDGEHFTKLHISEVYKADLMEKLGN
NZ_LNOG01000004.1	fig|6666666.242113.peg.434	peg	NZ_LNOG01000004.1_81742_81858	81742	81858	+	hypothetical protein				ttgaaatacagagagccattaaaaatgaaaatccggaaaaaaagctttaataccagaagcacaaatttcattacaaaaaaaagagttttcactacatttttgaaaaatcagcattga	MKYREPLKMKIRKKSFNTRSTNFITKKRVFTTFLKNQH
NZ_LNOG01000004.1	fig|6666666.242113.peg.435	peg	NZ_LNOG01000004.1_81906_84182	81906	84182	+	Na+/H+-exchanging protein (Na+/H+ antiporter)		FIG00573413	ff	atgcaaaagtacaggaatattattttttatatcacaaccattatattcttctccggattaatgtattggttctttatagaaggtaaaactttggaagccggagaaaatattatatctaaaacgagtggaggttctacctgggataattttgtagattcttttatggtaaacctgcaccatccacttgctctgttattgatacagattgtcactattatattggtagcaagacttttcggctggatctgtatgaagatgaagcagccctccgtaataggagagatgatcgcaggtattgctctcggaccttctcttttaggactttattttcctgaattttcagcattccttttccctaaagagtcattaggaaaccttcagtttcttagtcagatagga…	MQKYRNIIFYITTIIFFSGLMYWFFIEGKTLEAGENIISKTSGGSTWDNFVDSFMVNLHHPLALLLIQIVTIILVARLFGWICMKMKQPSVIGEMIAGIALGPSLLGLYFPEFSAFLFPKESLGNLQFLSQIGLIFFMYIVGMELDLSVLRKKAHDAVVISHASIIIPFALGIGLSYFIYKEFAPDGVQFSSFALFIAIAMSITAFPVLARIVQERNLQKTKLGTIVITCAAADDITAWCILAAVIAIVKAGSFASSIYVIIMAIAYVFLMIKVVRPFLKRIADLQTGKGIMSKSVVAIFFLILIISAYATEVIGIHALFGAFMAGAIMPENTKFRNIFIEKVEDVALVVLLPLFFVFTGLRTEIGLLNHGHLWMTAGLIILVAVIGKFIGSALTAKFL…
NZ_LNOG01000004.1	fig|6666666.242113.peg.436	peg	NZ_LNOG01000004.1_84259_84726	84259	84726	+	hypothetical protein				atggaagttaatccagagaacggaaatataatactcaaagagcatcatttacagatagaaaaaggtatgctgttaaaagatcttcagcagacagaattttacaaaaactataataacggaatgcgggatgttaaaacaggttatttctggtattattttgatgccgttgatgttaagggctataaactttcattcgatctgtgtttcctcggagatacactggataagattttcatgaacacttatgaagaatcagatgcaaaaacatgggatgattggagtgaggcaaaggaaatgaaagtctttgagcgaaataatcagtttctatcaatgatattaggaataaggcctacaaaaaagaaaaagacgccataccctacctgtacgtttaattttccg…	MEVNPENGNIILKEHHLQIEKGMLLKDLQQTEFYKNYNNGMRDVKTGYFWYYFDAVDVKGYKLSFDLCFLGDTLDKIFMNTYEESDAKTWDDWSEAKEMKVFERNNQFLSMILGIRPTKKKKTPYPTCTFNFPWGNAWSVYDPRSATSFMGIHYD
NZ_LNOG01000004.1	fig|6666666.242113.peg.437	peg	NZ_LNOG01000004.1_85379_84732	85379	84732	-	hypothetical protein				atgaaaaaaatattcttctgctatatattggtttttctaactgtttctaattcgttattttcgcaaaacaccaaagctcctcaagaaaagcatattgtacaccaatacaatactatacaagctaaagcaagcttcaacaaggaggatattcctgttaatgaatatcttactgacaaactaaaacctattcgggacaatttcaaaagaataaattctatagaaaaatggtcagtaataaagcaacaggatctttttgaatctgctgaaggtggagaggcaaaatattattatcagaaaaataaactcgaaaagataattacccgaatctttggggaaagcggacaaacattgactgagtattatcttttaaacgggcaattgtcttttgtatatgaaaaa…	MKKIFFCYILVFLTVSNSLFSQNTKAPQEKHIVHQYNTIQAKASFNKEDIPVNEYLTDKLKPIRDNFKRINSIEKWSVIKQQDLFESAEGGEAKYYYQKNKLEKIITRIFGESGQTLTEYYLLNGQLSFVYEKDYKYNRPLYYDTKAMKENNDTEAFDFDKSEITENRGYFVNGKLIHILNSEDCGAPFSSDYIAEEQKSILSEYSKLLKLIRNK
NZ_LNOG01000004.1	fig|6666666.242113.peg.438	peg	NZ_LNOG01000004.1_85729_86670	85729	86670	+	Nucleoside-diphosphate-sugar epimerases		FIG00002924	ff	atgcaaacaatattaggagccaacggccagattggcgaagaactggcaagagagctgaaaagaaattttacctcagatatacgtattgtcagcagacgtgctcaaaaggtaaatgatacagatgagatattctcggcagatttatctgttcgtgaaaaggctattgaagcagttaaaggcagcgagattgcttattttacattaggacttccaataagctctgatctttgggaaaagcaatttccggttattctccgtaatgtaattgacgcctgtaaagttaacggaaccaaactcgttttctttgataatacctatatgtatccacaagatgatcggattttgaccgaaaatacagcatttgatcctgttggcagaaaaggaagagttagaagacaa…	MQTILGANGQIGEELARELKRNFTSDIRIVSRRAQKVNDTDEIFSADLSVREKAIEAVKGSEIAYFTLGLPISSDLWEKQFPVILRNVIDACKVNGTKLVFFDNTYMYPQDDRILTENTAFDPVGRKGRVRRQMAEMVLKEIRSGELEAVICRAPEFYGPAKTQSITNTLIFNNIKEGKTLKVPLSDKKKRSLIWTPDASRATALIGNTPDAFGQTWHLPVDKSHPTYREFIRTASGIYGKDLKYSVVPRFVFSIGALFNKKMKELLELLPRYEHNNIFDDSKFRNRFPNFQVTSYQQGIGQIKNEQLSEKIK
NZ_LNOG01000004.1	fig|6666666.242113.peg.439	peg	NZ_LNOG01000004.1_86794_87705	86794	87705	+	Transcriptional regulator, AraC family				atgaaaactccggttaaagtttcctcaattagtgtaatgcaccagtttttaggacttaaaagacctgcgaatccattaattagtgtattcaattttgatgaggtaaaactggagcctgaaactattctcagcgcaataactacagatttttatgtaattgctctaaagaaggactgtgcaggcggaaaatgtaaatatgggcagcagtattatgatttcgatgacggaattatgtattttattgcgccccatcaggttttacagtttgaagatgtactgctgaatagcgtgagaggttttgtattggttgtgcatcaggatttcttacacggatatgcactagcctcccacatcagggaatatggttatttttcttatacggcaaacgaagcattgcat…	MKTPVKVSSISVMHQFLGLKRPANPLISVFNFDEVKLEPETILSAITTDFYVIALKKDCAGGKCKYGQQYYDFDDGIMYFIAPHQVLQFEDVLLNSVRGFVLVVHQDFLHGYALASHIREYGYFSYTANEALHLSEKEEKSIMDIIHNIEQEIDANMDSYTQDLLVSNLDLLLKYCDRFYNRQFLTRKKVNNDLLSKLEALLDDYFKNDKQIVKGIPTVHFVAEQLHLSANYLSDMLRVQTGQTTQQHIQNRLIEKAKELLSTTEMSVSEIAYHLGFEHPQSFHRLFKNRTSVSPLEFRASFN
NZ_LNOG01000004.1	fig|6666666.242113.peg.440	peg	NZ_LNOG01000004.1_87974_88270	87974	88270	+	hypothetical protein				atgatactaaagaaaacctccgttattgtaaacggtaaagaaattgatcttaccggctattttgaaacattagccagagaacccaatcaatcagaattttatactaaaataggagttagtagctatcaggagataggctacttgcaaaattctattttgtccgtatgccgacaggctttggaaatcggtgaacaaattgctgatggattagatttttccagattattggaacttgtacaaaagcttattccatatgcagaactagagctactcactaaaattcagcaatccgaataa	MILKKTSVIVNGKEIDLTGYFETLAREPNQSEFYTKIGVSSYQEIGYLQNSILSVCRQALEIGEQIADGLDFSRLLELVQKLIPYAELELLTKIQQSE
NZ_LNOG01000004.1	fig|6666666.242113.peg.441	peg	NZ_LNOG01000004.1_88542_89387	88542	89387	+	hypothetical protein				atgaagtatgttttttctttcatctctttctttgcctttgtattttgttatacacaggagtttagatttgcagataatgctactttcaaaccgtttccttatagtgtggaaagtttagatacaagttaccagaatatttattaccagctatcttttgccaataactctgaaaagcctgattctaaaaagcaggctgtctgtattctggagttagggaaaactaaatctaaattttttgattttaacagtgttaaaagtgattctctgacgaagaaatacagtgttgaaaaagaaattaccggaaaggaattgactgctatgcttgtctataaaaccaattgggaaaatgtattgataagagatattcaaactaagaatattatttttcaggatcatgcg…	MKYVFSFISFFAFVFCYTQEFRFADNATFKPFPYSVESLDTSYQNIYYQLSFANNSEKPDSKKQAVCILELGKTKSKFFDFNSVKSDSLTKKYSVEKEITGKELTAMLVYKTNWENVLIRDIQTKNIIFQDHASKTFQYEGTQPELKWNLEKESKTILGYTCHKATTEYRGRKYTAWYTTDIPISSGPYIFEGLPGLILAISDSKDHFNFTAIAIDRIPREIYLNNGKYIIKVSRDQFRKVQKNYHNNPGFYINGGAYNADGTEIKVDPRYSKPYNPIELD
NZ_LNOG01000004.1	fig|6666666.242113.peg.442	peg	NZ_LNOG01000004.1_90311_89523	90311	89523	-	Phenazine biosynthesis protein PhzF like		FIG01247796	ff	atgaagttagaattatatcaaatagattcttttacaaaagatatttttcatggaaatcctgcatgtgttgttccgttaaaaaattggttacccgatgagatactcttgaaaatagcccgtgaaaatgctgtagcagaaacagctttctttattgacaatggtgataccattcatctgagatggtttacacctgaaatagaaatggatttgtgtgggcatgctactcttgctacagctcattgtttagcgtccatcttaaactatcagaacgacataatcatttttcaaaccaaaagtggtgaattaacagtggatgcaaaagatggattttattatatggacttcccatcaaggatgcctgaatcctctactcttccggatattataaccagatctctc…	MKLELYQIDSFTKDIFHGNPACVVPLKNWLPDEILLKIARENAVAETAFFIDNGDTIHLRWFTPEIEMDLCGHATLATAHCLASILNYQNDIIIFQTKSGELTVDAKDGFYYMDFPSRMPESSTLPDIITRSLNIQPKEVFKSRDYILVYESEEDIKKIEIERSIFDLINLDPGGVVVTAAGTDSDFVSRYFTPQSSILEDPVTGSSHCSLIPFWSSRLGKDKLFARQLSERGGQLYCENKNERVIVAGKARTYSMGHLWIE
NZ_LNOG01000004.1	fig|6666666.242113.peg.443	peg	NZ_LNOG01000004.1_90463_91005	90463	91005	+	acetyltransferase, GNAT family				atgaacagggcggatatgaattcagcaatttttccaattttaaaaactgaaaggctaacgcttagacaattatcaattgatgatcagcatgatattttttctctgcgctccgatctaaaaattaacgagttccttggcagacaattatgtgaaacaaatgaagatgcaataaacttcattaataaggttaatgataatattgataaaggcaactctttttattgggcaattattttgacaggaagcaatatatttgttggcacaatatgtttattcgacttctcaaccgaaaataatagttgtgagattggatatgagttaatgacaaaattccagggacagggtataatgacagaagctgttcatgtagtaattgattacgtatttcgcactttaaaa…	MNRADMNSAIFPILKTERLTLRQLSIDDQHDIFSLRSDLKINEFLGRQLCETNEDAINFINKVNDNIDKGNSFYWAIILTGSNIFVGTICLFDFSTENNSCEIGYELMTKFQGQGIMTEAVHVVIDYVFRTLKFEKILAFTHYKNHNSTNLLLKFNFVKLKETYKEDSNLNIFTLNKDSK
NZ_LNOG01000004.1	fig|6666666.242113.peg.444	peg	NZ_LNOG01000004.1_91240_91827	91240	91827	+	cAMP-binding proteins - catabolite gene activator and regulatory subunit of cAMP-dependent protein kinases		FIG00003090	idu(23);cAMP_signaling_in_bacteria	atgactgacgtatttaaaaactacctgcactcaacaggagaattatcagctgatgaaatcaacttttctgcacagttcttcaaatcaatcctattgaaaaaaggtgatttttttattcgagaagatgaatactgcgatcatatcggatttattgcaagcggcgctgtaaaagcttacgctatcgacaaggagggaaaggagaatgtaacctgtttcaagtttgaaaatgaatttattacttctttttcagaatttgtgacgcaggaaaaatccagaagaagtataagggctatagaagattgtgtaatatacaggataaactatccggattatcagtatctgcttgggcaggtgatcgcctggaacagagttataaaatcagtaatggagcaggagtat…	MTDVFKNYLHSTGELSADEINFSAQFFKSILLKKGDFFIREDEYCDHIGFIASGAVKAYAIDKEGKENVTCFKFENEFITSFSEFVTQEKSRRSIRAIEDCVIYRINYPDYQYLLGQVIAWNRVIKSVMEQEYSQKESYVLNYNNKTVEDKYRHVLSNEPRLVQRVTTQDLASYLGVTQRSLTRAKGQIHRSNVL
NZ_LNOG01000004.1	fig|6666666.242113.peg.445	peg	NZ_LNOG01000004.1_91881_92564	91881	92564	+	Hydroxyacylglutathione hydrolase (EC 3.1.2.6)		FIG00000013	isu;CBSS-228410.1.peg.134 isu;CBSS-342610.3.peg.1536 isu;Glutathione:_Non-redox_reactions isu;CBSS-292415.3.peg.2341 isu;Methylglyoxal_Metabolism	atgctacgtcaaattgctcccgaagtattccaaatttcactgatgccaagaaacagcatcaattgctatattatcgaaggtatattggtagactccggaatacggagttcatataacactgtaaagaaagctcttcagaaaattcctgtttatcaacatatacttactcatgctcatgcagaccatcagggctgcagcgatcaaatctgtgctgagtttgaaataccattactctgtcatcctgacgaagtttttaggactgaaacgggtatggttaccaacgactatccaactccgcaacattgggtggcaaagcttcaacaaaaatattgggcaggccagggacatagagtggagcgcacaattgccgaaaacgataggatcggaaactttcaggta…	MLRQIAPEVFQISLMPRNSINCYIIEGILVDSGIRSSYNTVKKALQKIPVYQHILTHAHADHQGCSDQICAEFEIPLLCHPDEVFRTETGMVTNDYPTPQHWVAKLQQKYWAGQGHRVERTIAENDRIGNFQVIETPGHSPGHISLFRERDGVLIIGDAATNMNLLTTATGLRLPPNIFTSDQQRNIKSLQKLAKLNPAIICFGHGPVMRNTDRKFEKFVTKCSTAI
NZ_LNOG01000004.1	fig|6666666.242113.rna.8	rna	NZ_LNOG01000004.1_92880_92807	92880	92807	-	tRNA-Arg-TCT				gggtgcgtagctcagctggatagagcatctgccttctaagcagacggtcacaggttcgaatcctgtcgcgctca
NZ_LNOG01000004.1	fig|6666666.242113.rna.9	rna	NZ_LNOG01000004.1_92998_92924	92998	92924	-	tRNA-Pro-TGG				cgggatgtagcgtagtccggtcatcgcgcctggtttgggaccaggaggtcgcaggttcgaatcctgccatcccga
NZ_LNOG01000004.1	fig|6666666.242113.rna.10	rna	NZ_LNOG01000004.1_93154_93078	93154	93078	-	tRNA-Arg-TCT				gggtgcgtagctcagctggatagagcatctgccttctaagcagacggtcacaggttcgaatcctgtcgcgctcacta
NZ_LNOG01000004.1	fig|6666666.242113.rna.11	rna	NZ_LNOG01000004.1_93275_93201	93275	93201	-	tRNA-Pro-TGG				cgggatgtagcgtagtccggtcatcgcgcctggtttgggaccaggaggtcgcaggttcgaatcctgccatcccga
NZ_LNOG01000004.1	fig|6666666.242113.rna.12	rna	NZ_LNOG01000004.1_93376_93292	93376	93292	-	tRNA-Ser-GCT				ggagggttgccggagtggttaacggagcagtttgctaaactgtcgactcgcaagggtcgcaagggttcgaatcccttaccctccg
NZ_LNOG01000004.1	fig|6666666.242113.peg.446	peg	NZ_LNOG01000004.1_93508_94548	93508	94548	+	N-acetylmuramoyl-L-alanine amidase (EC 3.5.1.28)		FIG00001385	idu(1);Murein_Hydrolases idu(1);Recycling_of_Peptidoglycan_Amino_Acids idu(1);Zinc_regulated_enzymes	atgcgtaatacattatatttcatcggattaagtgcagtgcttttttcctgcggttcttctaaaaatgttacacctcagaaaaaaaacataccagtaaataaaaataacagcagtaatgttacttccaaatcacaaacgccatctgtacagactcccgtaaaaccggctattcagaaagatcatggggtagagttttataccacaaatattgctgatattaccaaaaatgataacacagcaagttatggtagtattgtaacggcaaaaccaatgggttaccagattacgaaaaactattttccggctataggacaaaatttcagacaacgttatcttattcttcactatacagctttggataatgatcgatccattacagcattaacacaaagaggtgta…	MRNTLYFIGLSAVLFSCGSSKNVTPQKKNIPVNKNNSSNVTSKSQTPSVQTPVKPAIQKDHGVEFYTTNIADITKNDNTASYGSIVTAKPMGYQITKNYFPAIGQNFRQRYLILHYTALDNDRSITALTQRGVSAHYLVSDINDQEIYQIVDENKRSYHAGVSNWRKDSNLNDTSIGIEIVNSGFTTNASGQRIFADFPDYQIKKVAALAKDIVQRYNIPPTNVLAHSDIAPGRKQDPGPKFPWKKLYDEYQIGMWYDEGVRAGFLNQLETGTFESDKNTPPFIYKVQSQLQALGYQVDLSGEWDNQTKLVVQSFQYHFWPQIGDGVLDMGTYATLLALLQKYPSK
NZ_LNOG01000004.1	fig|6666666.242113.peg.447	peg	NZ_LNOG01000004.1_94714_96117	94714	96117	+	Aspartate ammonia-lyase (EC 4.3.1.1)		FIG00079822	isu;Glutamine,_Glutamate,_Aspartate_and_Asparagine_Biosynthesis	atgaatgattacagaattgaaagtgatctgataggtgaactaaaggttccggtaaatgcatactatggagtacagacgcagagagcgatagataattttaaaatttccaatgatcacttatcggatcatccggagtttattaaagcttttgcttttgttaaaaaagcagcggctcagactaattttgaattaggacttttagatgagatcatcaataaaaatatagcaacggcctgtgacgagattattgcagggaaaatgcataaagagtttccaacggatatgatccagggtggagcaggaacttcaatgaatatgaatgcgaatgaagtaattgctaacagagctttggagcttatggggcaccagaaaggggaataccagttctgttcgccaaac…	MNDYRIESDLIGELKVPVNAYYGVQTQRAIDNFKISNDHLSDHPEFIKAFAFVKKAAAQTNFELGLLDEIINKNIATACDEIIAGKMHKEFPTDMIQGGAGTSMNMNANEVIANRALELMGHQKGEYQFCSPNDHVNLSQSTNDAYPTAIRIALYNLNKTLVERLELLIQSFRKKADDLKDVIKMGRTQLQDAVPMTMGQEFNAFANTLQEEIARLNTNADLFLETNMGATAIGTGLNAHPDYAVKCTENLAKISGADVVLASDLVEATPDTGAYVIYSSAMKRMAVKLSKICNDLRLLASGPRAGLYEINLPKMQPGSSIMPGKVNPVIPEVVNQVCFKVIGNDLTVTFAAEAGQLQLNVMEPVLTQSIMESIRFLKNAMDTLREKCIDGITANKEIC…
NZ_LNOG01000004.1	fig|6666666.242113.peg.448	peg	NZ_LNOG01000004.1_96200_99115	96200	99115	+	ZINC PROTEASE (EC 3.4.99.-)		FIG01005052	ff	atgagaaaaatagtatctacactttccttagttttgttgatgaatatgatgaacgcacaagattttaaaatacagacattaaaagataataaaggttatacttatgaaacggtaaacaacgatccggatcatgtaagagtgtataccctgaagaacggtctgaaagtatttctggctaagaacacagatgcaccgagaattcaaacttatattcctgtacgtacaggttccaataacgaccccgcggataatactggtttagctcactatttagagcatatggtgtttaagggaacatcaaaactaggaactaaagactggaccaaagaaaaagctttgattcagcagatatcagatctttatgaagcacataaagctgaaaaggatcctgctaaaaag…	MRKIVSTLSLVLLMNMMNAQDFKIQTLKDNKGYTYETVNNDPDHVRVYTLKNGLKVFLAKNTDAPRIQTYIPVRTGSNNDPADNTGLAHYLEHMVFKGTSKLGTKDWTKEKALIQQISDLYEAHKAEKDPAKKREIYKKIDAVSQEASKYAIANEYDKATSSIGATGTNAHTWLDETVYKNNIPNNELEKWFKIEKERFSELVLRLFHTELEAVYEEYNRAQDNDGRLVNYELMSALFPKHPNGQQTTIGTAEHLKNPSMVAINKYFDTYYVPNNMAVVLVGDLDFDKTIELADKYFGTFQYKELPMKKMVSEEPMTKIVEKTVKSPTTPRLQMAWRTDSYGSNESRLAEITAQILSNSGEAGLLDTNVNQQQKALRAVAYNSPLKTYGYFTMVIVPKE…
NZ_LNOG01000004.1	fig|6666666.242113.peg.449	peg	NZ_LNOG01000004.1_99401_100897	99401	100897	+	Proline/sodium symporter PutP (TC 2.A.21.2.1) @ Propionate/sodium symporter		FIG00034981	ff	atgcaaatatacgaagcgatttctgtggggctgtatctgttgttaatgataggtatcggcgtatattcttataaaaaatcgacaagcaattccgaggaatttttaattggaggaaggaaaatgggagcggcagtaacagcgctttcagccggagcagccgacatgagtggctggctattgatgggtgtccccggtgctatgtatttatcaggaatttccagttcctggattgctatagggcttactaccggagcatttcttaattatattattgtagcaccgcggctgagggtttatacggaagttgctcagaatgcaattacattacctgtcttttttgaaaacaggtttaaaaataaaaatcaccttctgaaagttacctcttccatttttattctt…	MQIYEAISVGLYLLLMIGIGVYSYKKSTSNSEEFLIGGRKMGAAVTALSAGAADMSGWLLMGVPGAMYLSGISSSWIAIGLTTGAFLNYIIVAPRLRVYTEVAQNAITLPVFFENRFKNKNHLLKVTSSIFILVFFTLYTSAGMVSGGKLFESAFGIDYTVGLLLTSLVVVLYTFLGGFLAVSLTDFVQGTIMVLALVIVPIVAISQIGSIGETFSLIKAKDPKYLDLFRGTTTISIVSLLAWGLGYCGQPHILVRFMAIDKPKDLVKARRIGITWMIFTVAGALAIGLIGIAYLQKFDLETMMKFDGSKTEAETIFIYFSRILFHPLIAGFLLTAILAAVMSTISSQLLVTSSSLTEDIYKAFLNKNATPKQLLLTSRLSVLLVAVVAVLLSLNPKDS…
NZ_LNOG01000004.1	fig|6666666.242113.peg.450	peg	NZ_LNOG01000004.1_101065_103326	101065	103326	+	Beta-glucosidase (EC 3.2.1.21)		FIG00001469	idu(3);Fructooligosaccharides(FOS)_and_Raffinose_Utilization idu(3);Beta-Glucoside_Metabolism	atgctgaagagaattatcttagcctcattgatatctttgctggctcccggattacaggcacaaaataaacaggttcctgcctatctggatgcatcaaaacccgtagagcaacgcattgaagatgcactttccagaatgactttggaagagaaagttgctatgcttcatgcccaatccaaatttagttctcccggagttccacgcctgggaataccggaattctggactacagatggtccgcacggtgtacgtccggaagttttgtgggatgaatgggatcaggcaggctggagtaatgattctattgtagcatatccggctcttacagcattatccgctacctggaacaaaaaaatgtcatggaattatggcaaggcattgggagaagaagcccgctat…	MLKRIILASLISLLAPGLQAQNKQVPAYLDASKPVEQRIEDALSRMTLEEKVAMLHAQSKFSSPGVPRLGIPEFWTTDGPHGVRPEVLWDEWDQAGWSNDSIVAYPALTALSATWNKKMSWNYGKALGEEARYRKKDILLGPGVNIYRTPLNGRNFEYMGEDPYLTSKMVVPYIKGVQSNGVATSVKHFALNNQEEFRHTSNVIVDDRTLYEIYLPPFKAAVQEGDSWTIMGAYDKYKNQYASQNEYLLNKILKGEWGYKGVVVSDWGAVNNTEQAIHNGLDMEFGSWTNGLSAGTRNAYDNYYLAKPYLDLIKSGKVGTTELDDKVRRILRLAYNTTMNPNKPLGNIASEDHMAVAKEIGEEGIVLLQNNNNVLPINTDKVRKIAVIGENAIKMMTVG…
NZ_LNOG01000004.1	fig|6666666.242113.peg.451	peg	NZ_LNOG01000004.1_105530_103395	105530	103395	-	FIG00654191: hypothetical protein		FIG00654190	ff	atgaagaaaaacatcctattagcactagctttactccccgcagtaacggcttttgctcaacaggcaggaggaatgtggattcctacagagttaaatgaaaaggaaatgaaggaattgggcatgaagatttctgcgaaagatattttcaatactcaaaaacctagtattaaagatgctgtagtgcaattcaacggaggttgtactgctgaaattatttcccaaaaaggtttgttattaacaaatcaccactgtggcttcggacagattcaagctcattctactgtacaaaatgaccttctaagcaatggtttctgggcaaaaaatatgggtgaagaacttcctaaccctggtgtggttgtagattttatcactgatattaaagaggtgaccaatcaaatt…	MKKNILLALALLPAVTAFAQQAGGMWIPTELNEKEMKELGMKISAKDIFNTQKPSIKDAVVQFNGGCTAEIISQKGLLLTNHHCGFGQIQAHSTVQNDLLSNGFWAKNMGEELPNPGVVVDFITDIKEVTNQILPGTENLAAKDVKAVIDKNIEAAKASFKLEPSQKVVIKSMYDGNKYYAFIIETFKDIRLVGAPPQSIGKFGSDTDNWVWPRHTGDFSMFRIYADKNNKPAEYSKDNIPYTPKYSLPVSVKDLKEGDFTFVFGFPGKTTEYLPSIAVEKIINDTDPAKITVRDIALKTLDEKMRTDNATRIKYASKYASVANYWKKWMGEVEGLKKSNAVAKKQAYEQTLAQKNQDVKATVDKFSQLYNEQAPYALNNAYYTEVTRNAETLRLANYF…
NZ_LNOG01000004.1	fig|6666666.242113.peg.452	peg	NZ_LNOG01000004.1_105664_106143	105664	106143	+	Lipoprotein				atgaaaaaaaatgtattactatttgctgttacagcaggagctttattaatgtcatgctcacaaaaaaaagaattgaaaccggaaagtggtgccgaagttacaacaactgagactaaaacagactctattgcatctgttgcaccggttacagatgatggacacaatgcacaaaattctttagactgggcaggaacttatgaaggaacattaccgtgtgcagattgtccgggtattaaaacaaccattacactaaaagatgataatacctatacaatctcagaagaatatctggaaagaaaaacaaaagcagaggataaaggaaaatttgaatgggataaaagcggtagcaaagtctccttaatcagtaaagatggtaagagacagtattttgttggtgaa…	MKKNVLLFAVTAGALLMSCSQKKELKPESGAEVTTTETKTDSIASVAPVTDDGHNAQNSLDWAGTYEGTLPCADCPGIKTTITLKDDNTYTISEEYLERKTKAEDKGKFEWDKSGSKVSLISKDGKRQYFVGENQLIHLDMDGKEITGPNKDLYILKKK
NZ_LNOG01000004.1	fig|6666666.242113.peg.453	peg	NZ_LNOG01000004.1_108236_106515	108236	106515	-	Sensory box histidine kinase		FIG00953897	ff	atgaaacttaaaacaaaactcactttaggagtcgggcttctgtttttactgattgttttactctcagtgattggtgctttgtatatcaataagctgaaatccgacactgagaaaattcttacagccaattacaacagtcttgaatacgctaaaaacatgatgctggcactggacaaaatagatactgatagtgcaaaggctgtaaaaagcttcaaaataaacaatgcttttcaggataagaatctttcggaacccggggagagagaggcaactcatagtctgaatatccattttaaaaagtatttggaagaaaagactattgcaggtgaaaagcaaatccgcagtgacctggcaaaaattatgtcactgaatatgaaagccattgaaagaaaaagtgat…	MKLKTKLTLGVGLLFLLIVLLSVIGALYINKLKSDTEKILTANYNSLEYAKNMMLALDKIDTDSAKAVKSFKINNAFQDKNLSEPGEREATHSLNIHFKKYLEEKTIAGEKQIRSDLAKIMSLNMKAIERKSDTAIVTAGNATFWIVSLGTVCFMIAFTLLFNLPQTIAEPIRQLTSSIRQIAGRNYHERVHFKGSEEFNDLADSFNIMAEKLEEYESSNLSKQLMDKKRIETLVNNMHDAVIGLDENHFIYMINDQALKITNLKKEELMGKTAHEVAINNDLLRELLKNIDNPSEEPIKIVADNKESYFEQDVIPISAIKTGEKEKKNIGKVILLRNITPFKELDFAKTNFIATISHELKTPIAAIKMGVQLLGNQKFGSLNEQQQELLKSIDEDGQR…
NZ_LNOG01000004.1	fig|6666666.242113.peg.454	peg	NZ_LNOG01000004.1_109279_108242	109279	108242	-	Osmosensitive K+ channel histidine kinase KdpD (EC 2.7.3.-)		FIG00000846	icw(1);Potassium_homeostasis	atgagtgccggagtaggaaaaacattccgtatgcttcaggaagcacatacccttttgagaaacggtatcgatgtaaaagcgggctttattgaaacccatggcagagaagaaacagatgctcttgccataggaattccaactattgaaagaaggtcgatattctataaagggaaatatctggaagaaatggatcttcaggctataattaatgatcatccggaagtagttttggtagatgaattggctcataccaatgtagaaggctctaaaaacaaaaaacgctggcaggatgtactggaaattcttgaaaacggaatcaacgtaatcagtgcgatgaatattcagcacatagaaagcctgaatgaagatgtaaaaaatattaccggaatagaggtatcc…	MSAGVGKTFRMLQEAHTLLRNGIDVKAGFIETHGREETDALAIGIPTIERRSIFYKGKYLEEMDLQAIINDHPEVVLVDELAHTNVEGSKNKKRWQDVLEILENGINVISAMNIQHIESLNEDVKNITGIEVSERVPDKVLALADEVVNIDLTADELLTRLKEGKIYKKEKIETALANFFQSNHILQLRELALKEVATHVEKKVEAEIKTENFKPVKFLACISSNEKVAKTIIRKTARLASYYSSPWTVLYIQKPSESPEKIALDKQRYLINNFNLAQELGAKVVRMKESSVHQGILEYVNQHNITTVCIGKPRHKLWQRISGYSWIYTLMNRLNEKHIDIIILS
NZ_LNOG01000004.1	fig|6666666.242113.peg.455	peg	NZ_LNOG01000004.1_109501_109361	109501	109361	-	hypothetical protein				atgtatggttttaaaaaattacaactacaaagagaggtaagaaatggtaaagttgtttttttgttattctgcaactttacaaatacacaaaaaaacaactttacgattccacaattttacaattcattaaaacatcaataa	MYGFKKLQLQREVRNGKVVFLLFCNFTNTQKNNFTIPQFYNSLKHQ
NZ_LNOG01000004.1	fig|6666666.242113.peg.456	peg	NZ_LNOG01000004.1_110576_109488	110576	109488	-	Outer membrane protein assembly factor YaeT precursor		FIG00000667	idu(1);Llipid_A_biosynthesis_cluster	atgaaaaagagcatgatagcccttgtggcaatagggctgagtttttcagcaaaagcacagtcttcagacagtatttcaacagataaaaaaataactttctctgcttatgcagaagtattttacagttataatttcaatgaacccaaaaatcatatcagccaaacctttttatataacttcaatcgacataacgaacttaatcttaatctggccattgcaaaagcaacttatcaggataagcgtataagagctaacttagcactaatggcaggaacttatgctcaggacaatatggttgctgaacagggagcactgcgttatatcaatgaagccaatattggggtgaaaatttctgaaaataaaaatttgtggatcgatgcagggattatgccgtcgcat…	MKKSMIALVAIGLSFSAKAQSSDSISTDKKITFSAYAEVFYSYNFNEPKNHISQTFLYNFNRHNELNLNLAIAKATYQDKRIRANLALMAGTYAQDNMVAEQGALRYINEANIGVKISENKNLWIDAGIMPSHIGWENAIGKDNYTLTRSLAAENSPYFETGVRLSYTTDNGKWYLSGLVLNGWQRIAKPEGNQSISFGHQVTYKLSEKITLNSSSFIGNDKSREEKRMRYFHDLYGTFQLTDKFSAIAGFDIGAEQKVKGSDAYNIWYSPNLLLKYQLNPDWAVAGRLEYYNDKNGVIINSGTPNGFQTFGYSVNVDYTIFKNVMFRTEARGFTSKDAVFAKNDNFKKANFIITSSLNVWF
NZ_LNOG01000004.1	fig|6666666.242113.peg.457	peg	NZ_LNOG01000004.1_111235_110669	111235	110669	-	Potassium-transporting ATPase C chain (EC 3.6.3.12) (TC 3.A.3.7.1)		FIG00007507	icw(1);Potassium_homeostasis	atgaaaaattatattctacctgctgtaaaactcacatttgtgatgatagtcctcgttggcatttatcttctatttgtatatgccggttcaaaggttcttcctaccggtggaaatgccgaaattatcacctataaaggtcaaaaattctacagaaatatcggacaggaattcaaatctccaaaatactttcacggacgtccttcttcagtaaattataaagctgacggaagcggcgcaagcaataaaggcccaagcaataaagaatatctggatattgtacaaaaaagactcgatacgctgaaaatggaaaaccccggtatgggaaatacaaaagttcctgtagaacttatcactgccagtggcagtggattggatccggatatttctcctgaaggagca…	MKNYILPAVKLTFVMIVLVGIYLLFVYAGSKVLPTGGNAEIITYKGQKFYRNIGQEFKSPKYFHGRPSSVNYKADGSGASNKGPSNKEYLDIVQKRLDTLKMENPGMGNTKVPVELITASGSGLDPDISPEGALYQVKRIAKVRNLSEEKVKNLVTQNTIPPVLHLLGPAKVNVLELNLALDKLSRHQ
NZ_LNOG01000004.1	fig|6666666.242113.peg.458	peg	NZ_LNOG01000004.1_113286_111247	113286	111247	-	Potassium-transporting ATPase B chain (EC 3.6.3.12) (TC 3.A.3.7.1)		FIG00046742	icw(3);Potassium_homeostasis	atgaaaaatcaatctcaaacattatttcaaaaagatttggtaaacgaggcggtgaaacaatctttcgtaaaactgaatccgaaaattatgtttaaaaatccagtgatgtttcttgtagaaattggtacagtagttatgcttattgtatcattattcagccttgcaggaaatacaagccagggaagttttgcttataactttttagtttttattatattatttttcactgttcttttcgccaattttgctgaagcaatcgcagaagccagaggtaaagcacaggctgattctcttcgaaaaacccgtgaggaaactcctgcaaaagttattataaaagatcagccgggatttcagatagaaaccacattgaaaagatctgcggaaatgcaattgggagat…	MKNQSQTLFQKDLVNEAVKQSFVKLNPKIMFKNPVMFLVEIGTVVMLIVSLFSLAGNTSQGSFAYNFLVFIILFFTVLFANFAEAIAEARGKAQADSLRKTREETPAKVIIKDQPGFQIETTLKRSAEMQLGDIFLCEAGDQIPMDGEIIEGLATIDESAITGESAPVIREAGGDKSSVTGGTKVLSDRIKVKVTTKPGESFLDKMIALVEGASRQKTPNEIALTILLAGFTLTFIIVTVTLKPFADYAQTPITIAAFISLFVCLIPTTIGGLLSAIGIAGMDRALRANVITKSGKAVETAGDIDVLLLDKTGTITIGNRKATQFHPCLAVAKDDFVKAAALSSVTDETPEGKSIIELSQLKSEDLKVDNPHYINFTAETRSSGVDFNDTRIRKGAYDA…
NZ_LNOG01000004.1	fig|6666666.242113.peg.459	peg	NZ_LNOG01000004.1_115005_113311	115005	113311	-	Potassium-transporting ATPase A chain (EC 3.6.3.12) (TC 3.A.3.7.1)		FIG00002960	isu;Potassium_homeostasis	atgaatacagaaattttaggcattattgccatgtttgttctaactttaatcataggtcttttcttaggaaaatattttgcccgtgtgtatggttatgagaaaacctttttagacccggtttttaatcctgttgaaaagttattcttcaaaatatcaggaataaatcctaatcgccagatgaactggaagcaaaatatgtatgccatgcttaccattaatctggtttggtttgttatcgggttcatcctcctgcaaacccaacaatggctgcctctgaatccggacaacaatcctaatatgtcaccggatttagcctttaatacgacgatatcttttcttgttaactgtaacctccagcattactcaggtgaaacaggggtcagttacctcagccagctt…	MNTEILGIIAMFVLTLIIGLFLGKYFARVYGYEKTFLDPVFNPVEKLFFKISGINPNRQMNWKQNMYAMLTINLVWFVIGFILLQTQQWLPLNPDNNPNMSPDLAFNTTISFLVNCNLQHYSGETGVSYLSQLFLMFLQFVTAATGMAAMAVLFKAFKEKTTTELGNFYDYFMKSMTRILIPISIIVAFILSANGSPMTFEGKDHITTLEGQKSDVSRGPVAAFVAIKHLGTNGGGFFGTNSAHPLENPNYVTNITEMATQMIIPFALVFALGFYLKRKKLSRIIFTVMTVGFLALAIPNIINEASGNPLITQMGANSNLGAMEGKEIRFGSASSGYWSIATTVISTGSVNSMHDSTMPLSGMNELLAMMINCFYGGCGVGILNYFIFIILAVFISGLM…
NZ_LNOG01000004.1	fig|6666666.242113.peg.460	peg	NZ_LNOG01000004.1_115591_116616	115591	116616	+	OmpA domain protein				atgaaaaaaataacctttgtaatactttgtgtattaatcgtttcatgtggtaagaaaaaagaaaaggtatcaacagctcaggaggtatctcaaacaagtgttaaaacttccgaaaataatggcgaatttgatatcaccaagattcctgtaagcgataaagacctaggtgtgtttccttacctgaatccaccggaaaattattgttacggtgtttgcagcaattggaaaggaaccgttgaacagaaggatataaaagattttgataaggaatactttgctgttaacggaaaacttattccggtagaagggaaagcactaaaggttgtgatcgaaaaaaacagaagtaaggatcctgcggcttttaatagtctcttggtggaaaaagcttatgaaaaagca…	MKKITFVILCVLIVSCGKKKEKVSTAQEVSQTSVKTSENNGEFDITKIPVSDKDLGVFPYLNPPENYCYGVCSNWKGTVEQKDIKDFDKEYFAVNGKLIPVEGKALKVVIEKNRSKDPAAFNSLLVEKAYEKAILDLGGVQVNNVSVPKEEIDRIGKENLMSATYGNSIDFNGLDRIKTYVIRTNSKEVWIQFSLLNEESGKITILEKAIAEVPKVEKITSSQMKKDINESGKAVLNINFDNNKATLTADGKIVADEILKLLNENPELKLSIEGHTDNNGTKEHNKKLSLDRATTIYTYLTDKGIKSDRLQTKGFGQDNPLAANDSDLNKAKNRRVELVKI
NZ_LNOG01000004.1	fig|6666666.242113.peg.461	peg	NZ_LNOG01000004.1_117949_116621	117949	116621	-	Response regulator of zinc sigma-54-dependent two-component system		FIG00004172	isu;Zinc_resistance	atgccgggaactatcctcatcattgacgacgagctgaaacttctgaaacttctgggaatgattctttctcaggaaaacttcagtgtaaaggaagcttcaactgcaagatcagccatgaatatgttggagcagcatgactttgacgttgtactgagtgatgtccgtcttccggatgcatttggtgtagagcttgtaaaggccattaaaaccaaatatcctgaaaaggaagtgattctgatgacagccttcgggaatatttcagatgctgtacaggcaatgaagaacggcgcatatgactatctggtaaaaggagatgataacgagaaaattattcctctcgtatacagagccattgaaaaagcaaaagataacagagctcataatacaaccccggtatgt…	MPGTILIIDDELKLLKLLGMILSQENFSVKEASTARSAMNMLEQHDFDVVLSDVRLPDAFGVELVKAIKTKYPEKEVILMTAFGNISDAVQAMKNGAYDYLVKGDDNEKIIPLVYRAIEKAKDNRAHNTTPVCKLKGLDQILGTAESILQSKKLAERVAHTDATVLLTGETGTGKEVFAHAIHETGSRSNKNFVAINCSAFSKEILESELFGHKQGAFTGAVKDKKGLVEEANGGTLFLDEIGEMPMDLQAKLLRVLETGEFIKMGETKVSTSNFRLIAATNRNLLEEVKQGNFREDLYFRLNVFEIHLPALRERKEDLKILAKNFIDVFSKKMNLISKVQVSEDYYKTLKKNNWQGNIRELRNTVERSLILMNNNILDADSLPLYSEQNSAETDSLSI…
NZ_LNOG01000004.1	fig|6666666.242113.peg.462	peg	NZ_LNOG01000004.1_119886_118063	119886	118063	-	Lead, cadmium, zinc and mercury transporting ATPase (EC 3.6.3.3) (EC 3.6.3.5); Copper-translocating P-type ATPase (EC 3.6.3.4)		FIG01595495	idu(3);Copper_Transport_System idu(3);Copper_homeostasis	atggtaggaatcgcattggacaattatataaaacctgaatggttcaaaggctgggtaagaattgtattatatgtagcagcatatattcctgtggggcttccggtactaaaagatgcaataaacagtatccggtacagcgatttcttttcagagttctttctgatgagtattgcaactcttggtgcttttgctatcggagaatatcctgaaggagttgccgtaatgcttttctattctgtaggcgaagtatttcaaacgatggccgtacagagagccaaaaagaatatcaaaggactattggatcagagaccggatgaaattacaattctggaaaataatattcctaagaccgttaaagcagaaactgcacaggttggacagattattcagctaaaacca…	MVGIALDNYIKPEWFKGWVRIVLYVAAYIPVGLPVLKDAINSIRYSDFFSEFFLMSIATLGAFAIGEYPEGVAVMLFYSVGEVFQTMAVQRAKKNIKGLLDQRPDEITILENNIPKTVKAETAQVGQIIQLKPGEKLALDGELISESASFNTAALTGESKPDTKRKGEAVLAGMINLNSVSQVLIQKEYKDSKLSKILELVQNATSQKAPTELFIRKFAKVYTPIVVVLAIAICLLPYFFVQQYEFRDWLYRALIFLVISCPCALVISIPLGYFGGIGAGSKNGILFKGSNFLDALANIQNVVMDKTGTMTEGVFKVQTANIENGFDKDEILKYLNVIESKSTHPIATAVHEYVGEVDHSVVLENAEEIPGHGLKSTINGKDFLAGNFKLMDKFSIPYQ…
NZ_LNOG01000004.1	fig|6666666.242113.peg.463	peg	NZ_LNOG01000004.1_120819_120112	120819	120112	-	Two-component system response regulator			idu(11);Two-component_regulatory_systems_in_Campylobacter	atggaaaaactgaattgcataattatagacgacgaacctcttggaagagaagttatagaatcctttgtacaggggattccatttcttagtttaataaaatcatatggagattctacagaagccctgctctatcttcaaaacaatactgtagatattgttttcagtgacattcagatgcctaaaatcaacggaatggagcttgtaaaatcactatcaaatccacccgtcattatttttattacagcccatcgtgattttgcactggacggttttgataccggagccacagactatcttgtaaaaccagtacgttttgaccgttttctaaaggctgttaacagagccaaggattatatcgctttaaaacagattccttcaatacaacaggttaatacagac…	MEKLNCIIIDDEPLGREVIESFVQGIPFLSLIKSYGDSTEALLYLQNNTVDIVFSDIQMPKINGMELVKSLSNPPVIIFITAHRDFALDGFDTGATDYLVKPVRFDRFLKAVNRAKDYIALKQIPSIQQVNTDRIFIKSEGKLVKILLDEILYVEAQGDYLKIVIDSATYTTQATLKSMEEILISPGFFRVQRSFILNTEAIRSVNANMVELINGKTISIALNKKDELFSLLGIK
NZ_LNOG01000004.1	fig|6666666.242113.peg.464	peg	NZ_LNOG01000004.1_121973_120819	121973	120819	-	putative two-component system sensor protein, no kinase domain		FIG00897642	ff	gtgtctaataattacttttcggataaaattgccacatttgactttgaccagttttatactaaaaaaagaagaattttattccacagtactatgtggttgctttttgccacttttttactgcttagctatattctggcttatgatattccaccacttcatagtctgattctaaccctgcgcatgacaatttgcaatatggcagttttttatactttcttctatattcttttacccagaatctttgaaggcgggaaaataaaggctatcgtattattacttcttagtatccctttctgtatctatttttggatggccatcacttaccttattacactgatttacaataattttggatttgatatacctacaggcgaactaaaaggcgttatttctaaagcc…	MSNNYFSDKIATFDFDQFYTKKRRILFHSTMWLLFATFLLLSYILAYDIPPLHSLILTLRMTICNMAVFYTFFYILLPRIFEGGKIKAIVLLLLSIPFCIYFWMAITYLITLIYNNFGFDIPTGELKGVISKAAEQNFAQALSFRRVLSQIIIVISILSPFFFVKILFEIFRMYNRTLKLKEQKMKVELQNINMEKDFLKAQLNPHFLFNTLNNLYGLAIKKDNQTPEVILNLSEMMSYTLYESNTDKVSLDKELDFIKNYFELEKMRYPADNNIQINISNEGRNSGLYIAPLLTFSCIENAFKYGLRSSKEQFILLDIKTENNTFYFQLENDIEKINQGISVGGIGLENMRKRLVLLYPDQHELQIENTENRFKVTLKIVLEN
NZ_LNOG01000004.1	fig|6666666.242113.peg.465	peg	NZ_LNOG01000004.1_122787_122050	122787	122050	-	hypothetical protein				atgtcattatttaccccttttatctggattctaattcttcttccaattatcattttagcgtttataaaatctaaaagcgtaaacattaaatatctggcttattttattctttattttcttgcagattcatatctactcatattaggaaaacaatatataaatcttgaatttataggattaaaatttgcatgggcaagtaaattaataagccttagcattgctttaatctttatattttcagtatccaaaagtgaacgggaagctattggatttaccacaaaaacaaatagcaaaaaacaaatccggtatggtcttttagtatttctgggctttacaatattcgatattatattcaaattaattttgtttccaaaaggaggtgcttttgatgctgaaact…	MSLFTPFIWILILLPIIILAFIKSKSVNIKYLAYFILYFLADSYLLILGKQYINLEFIGLKFAWASKLISLSIALIFIFSVSKSEREAIGFTTKTNSKKQIRYGLLVFLGFTIFDIIFKLILFPKGGAFDAETFIFQATIPGLSEEILFRGILLWMLEKAFPSRWNFKGIKFGWGFIIITILFAVIHGVVLTDTYQLRTDIITIVYLAIISSLSVGILRKFSGNLIYPVLGHNLINTINAIIRIL
NZ_LNOG01000004.1	fig|6666666.242113.peg.466	peg	NZ_LNOG01000004.1_122951_123436	122951	123436	+	hypothetical protein				atgaaaactaactctgtaaaaatatttttgtctgtaattattgttgtatctgttgtgagcagctgggttcattattatgtaaaaccaattgataaggctatgtggcttattggtacgtgggagaataaaacctctcgtggaagtgtttatgaatcctggaagaaaataaacggaaatgagctgtcaggaaaaagctatgctgttaaaggtgcggatactattatattcgaaacagtacagctaaagcaagaagggaacaacttatactacattcctacagtaagaaatcagaatgatggcaaaccggttagttttaaagcttataccatcacggactataaaatggtttttgggaatcctgaacatgattttccaaaatctgtttcttatacaaaagta…	MKTNSVKIFLSVIIVVSVVSSWVHYYVKPIDKAMWLIGTWENKTSRGSVYESWKKINGNELSGKSYAVKGADTIIFETVQLKQEGNNLYYIPTVRNQNDGKPVSFKAYTITDYKMVFGNPEHDFPKSVSYTKVNADSLVAEISGVKNGNVRHQTFPMIRLK
NZ_LNOG01000004.1	fig|6666666.242113.peg.467	peg	NZ_LNOG01000004.1_123866_123441	123866	123441	-	Zinc uptake regulation protein ZUR			idu(2);Oxidative_stress idu(2);Glycyl-tRNA_synthetase_containing_cluster idu(2);Zinc_regulated_enzymes	gtgaatacgcaaagaatagaaaatatcctcgataataaaaagattcccattacttctatgcggatgctggttctggatgcttttctagaggctccacaagctctttcgttgtccgatttggaggaaaaacttgcgcagtctgaccgtagtactttgtaccgtaccctgaaaacatttgaaaagaaaggtcttattcatggtatccaagagcataatacgacacagtatctcttatgtaatgataactgtaatgaggaaatccatcatgactatcacttgcatttttattgcaccgaatgcaagcaaacaacttgtctggaagaagtaagcttcaataatgtaccttttccggatgactatctggtaaaagagttaaagtttctggccacaggtatttgt…	MNTQRIENILDNKKIPITSMRMLVLDAFLEAPQALSLSDLEEKLAQSDRSTLYRTLKTFEKKGLIHGIQEHNTTQYLLCNDNCNEEIHHDYHLHFYCTECKQTTCLEEVSFNNVPFPDDYLVKELKFLATGICKECRETIQ
NZ_LNOG01000004.1	fig|6666666.242113.peg.468	peg	NZ_LNOG01000004.1_124001_124465	124001	124465	+	hypothetical protein				atggaaaattctaaaaaaagactgcaagagtattcttttgataattataagctgattataaactttgctaccttcgaggatgcggagctatatgctcaggaacatcagggagatcttgtagaaataggatttacagacggtgcggataatccgttattcgatgattttgcgaagctcattagtaaccgtgctgtatttagagtgaaacttcctgcagagtatgaagttttatattctcatgatgagcgatttcaggagctggcggaagatattctggaagctatgaaacgtaaagaaaatgatgtggctccggaagactggcttgccgatcagaatatagctcccggagacaggattattattctgagggatggtagtattaatactgtaacaacaaga…	MENSKKRLQEYSFDNYKLIINFATFEDAELYAQEHQGDLVEIGFTDGADNPLFDDFAKLISNRAVFRVKLPAEYEVLYSHDERFQELAEDILEAMKRKENDVAPEDWLADQNIAPGDRIIILRDGSINTVTTRERIKFLMAGKLYEVAVKLPNK
NZ_LNOG01000004.1	fig|6666666.242113.peg.469	peg	NZ_LNOG01000004.1_126565_124526	126565	124526	-	DNA ligase (EC 6.5.1.2)		FIG00051439	isu;DNA_Repair_Base_Excision isu;CBSS-393121.3.peg.1913	ttgtttatttttgtaaaaacatttattgaccctatgtccgaaaacattcaacaacaaatagaagagctaagagaagagcttcatcagcataattacaattactatattctggatgaaccttctatctcggattttgaattcgacgcaaaactgaaagagcttcaggatttggaagctcagtatccggagttcaatgatcctaactcacctactttgcgtgttggcggcggggttaccaaaaactttcccactgtacaacaccagtttagaatgtactctctggataattcatacgacttcaatgatctggaagattgggagaaacggataataaaaaccattgatgaacccgtagaatttgttgcagaactaaaatacgatggtgcttctatttccatt…	MFIFVKTFIDPMSENIQQQIEELREELHQHNYNYYILDEPSISDFEFDAKLKELQDLEAQYPEFNDPNSPTLRVGGGVTKNFPTVQHQFRMYSLDNSYDFNDLEDWEKRIIKTIDEPVEFVAELKYDGASISILYENGKLSQAVTRGDGFQGDEITGNVRTISDVPLKLKGEFPERFYMRGEIYLTRKNFDKINALREEEGLDPFMNPRNTASGSLKMQDSGEVRKRGLSAVLYQYIAENFPAETHWDLLANAKQWGFRVSEDQAKLCRTLDDVKNFINYWDQERHTLPFEIDGIVIKVNSLKHQRELGYTAKSPRWAMAYKFKAEKVETELLSVSYQVGRTGAITPVANLRPVLLAGTTVKRASLHNEDIIKKLDLHENDFVYVEKGGEIIPKIVGVN…
NZ_LNOG01000004.1	fig|6666666.242113.peg.470	peg	NZ_LNOG01000004.1_129064_126608	129064	126608	-	hypothetical protein				atgaaacaagctttatccactctactcctcttctttgtaagcttttattttagtcagactcaactaaaagttattaatgctgataataaagaacctgtttctaacgcttctgtttactgtgatgacaatttacttggaaaaaccaaccaaaatggtattctaacatttaaaaccaaatgtaagaaaattgatattctggctaatgactttgaagacgaagaggctacgataagcaaagaaatgcttgtttccctgaaaccaacttccgaaaaaacaaagagtatcaatcgggtcactatcgccgataaaagtgatccacgtgcattaaaaattcttgatgagcttttaaagcgttacaaagaaaacagcccgcagtcattagattcttacaatttcaaa…	MKQALSTLLLFFVSFYFSQTQLKVINADNKEPVSNASVYCDDNLLGKTNQNGILTFKTKCKKIDILANDFEDEEATISKEMLVSLKPTSEKTKSINRVTIADKSDPRALKILDELLKRYKENSPQSLDSYNFKSYSKISIDFDKDSISAYQNFIAKRKDSIGKIQNRNLKTAETKKKDSLAEEDLISIVSHNQYFLWEKASEHLFSKKHGEKTNILDNRMSGFPNPIYEALAMNVSNLNKIPKQIRPESRTIYHYYISDTTTLDNRKTYVIKFKEINNKLRQNPRKYNGYIYVDAENYALKKIESNSKKINEGNVVSVWKPINNKWFLDSENLKIKMGDQSFTTGKIQDSTKGTEKPKLKRKKFGNYLYIKNQFFGFEINKEQKADDYRGYTMTVKNSD…
NZ_LNOG01000004.1	fig|6666666.242113.peg.471	peg	NZ_LNOG01000004.1_130779_129445	130779	129445	-	Carboxylesterase, type B		FIG01336027	ff	atgtttttggaagattacactttcagtattggttcagaaaagattaaaattcaggaagtaaacggagtttttaaagcccaaaatatccggtatgccaaatcagaacgctatcagctgccaatacctgtaagcattactgaagcattagccgatatacctgtactaacacctgtctgcccccagcaccaaagtgtaatgctggaaaggctaattgaacctacccatgttgaagattttctggttgaagaatctccgcaatatctttccattacatttccaaaagacactttaccagatgaaaaactctctgtcattgtctggattcatggcggatcttatgagataggatgcggaagtcttcccacttcagatccttcagtttgggtaaaggaacagcgt…	MFLEDYTFSIGSEKIKIQEVNGVFKAQNIRYAKSERYQLPIPVSITEALADIPVLTPVCPQHQSVMLERLIEPTHVEDFLVEESPQYLSITFPKDTLPDEKLSVIVWIHGGSYEIGCGSLPTSDPSVWVKEQRIIVISVSYRLGLFGFLGGYDERPANLGLFDIIEALKWIKINIPAFGGNPENITLLGQSSGGDAVTHLMIAEGVEGLFKRAIIQSAPLGLRENRQKMSEEFSLKTSPIKDDADFMKMVDEYSKFRPSLLKYGLKAAMPFGLQYGFPPMAPENKIRKLWKDHATKYDVLIGLNDEETAFYLRTSGALQKYTEKGFGKKILDKTIRLTTEKIYGKPAAEFASSYAKAGGNVYLFRIFSKLESNKIGAAHCLDLPLLFGNEEAWKHAELL…
NZ_LNOG01000004.1	fig|6666666.242113.peg.472	peg	NZ_LNOG01000004.1_130863_131375	130863	131375	+	nuclease, putative				atgcttatatttgcggccatgaaaaaaataatagcactattattatttcctgttttattgtctgcacagacagtagcaagagtagtagggattaaggatggggatactgttgtggttcttttaaagggtaatgtacagaaaacattaagactggcagaggtagactgcccggaaagcaggcagccttttggtaaaaatgccaaaaaatttacctcttcagaaatttttggaaaaagcatcacttatgtagaaaccgatacggaccgctatggaaggtcaatagctaaagtatattatgacaatggaaaatatctttctgcagaacttattaaagccgggttgggctggtggtactttaattattcaaaggacaaatcattgggagatttgcaagaagta…	MLIFAAMKKIIALLLFPVLLSAQTVARVVGIKDGDTVVVLLKGNVQKTLRLAEVDCPESRQPFGKNAKKFTSSEIFGKSITYVETDTDRYGRSIAKVYYDNGKYLSAELIKAGLGWWYFNYSKDKSLGDLQEVAKNQKLGLWQDVHAIAPWEYRKQQRNKIKQSNNSFGG
NZ_LNOG01000004.1	fig|6666666.242113.peg.473	peg	NZ_LNOG01000004.1_131449_132162	131449	132162	+	3-oxoacyl-[acyl-carrier protein] reductase (EC 1.1.1.100)		FIG00621114	idu(4);CBSS-246196.1.peg.364 idu(4);Fatty_Acid_Biosynthesis_FASII	atggatctaaagggaaaaaacgccattgtaaccggtggtggaaaaggattaggtaaggcagttgctttagcactggctaatgaaggagcaaacgttgcaattaccggaagaaatgaagaaaatttaaagagtactgtagctgaattggagcagttgggtgtaaaatcggcttatgcagtgttcaatgtagatcaggaagctgaagtacaaaaaggtattgctgatcttgcaagccagttaggaagtatagatatcctgataaacaatgccggaattggcaatatgggaacacttgaagatatgtcttcggaggtttgggagcaggtaattaagaccaatctttttggtgtttattatgcggctaaagcagtctatccattcatgaaagaaaacggacag…	MDLKGKNAIVTGGGKGLGKAVALALANEGANVAITGRNEENLKSTVAELEQLGVKSAYAVFNVDQEAEVQKGIADLASQLGSIDILINNAGIGNMGTLEDMSSEVWEQVIKTNLFGVYYAAKAVYPFMKENGQGDIVNVASTAGLKGGGGMSAYAASKAAVISLSQSMMAEWRKQNIRVITLTPSTIASDMSIGAGLTDGNPDKVLQPEDFAEWVRDILKMNRRALIANGSIFSTNP
NZ_LNOG01000004.1	fig|6666666.242113.peg.474	peg	NZ_LNOG01000004.1_134834_132231	134834	132231	-	Alanyl-tRNA synthetase (EC 6.1.1.7)		FIG00000139	isu;Cluster_containing_Alanyl-tRNA_synthetase isu;tRNA_aminoacylation,_Ala	atgacttcacaagagatacgccaaaggttcttagatttttttaaagaaaaaggacatcagatcgttccttctgcaccaattgtgctaaaggatgatcctacattaatgttttccaattcggggatgacgcaattcaaagattttttcttaggctacaaagagccttcaagtcttagaattgccgatacacaaaaatgtcttcgtgtttccggaaaacataatgacctggatgatgtaggccgcgatacctaccaccacacaatgttcgaaatgctgggcaactggtctttcggtgactatttcaaaaaagaagcaatagcctgggcgtgggaacttcttaccgaagtatataaaatttccaaagacgatttgtatgtaactatttttgaaggtgatgct…	MTSQEIRQRFLDFFKEKGHQIVPSAPIVLKDDPTLMFSNSGMTQFKDFFLGYKEPSSLRIADTQKCLRVSGKHNDLDDVGRDTYHHTMFEMLGNWSFGDYFKKEAIAWAWELLTEVYKISKDDLYVTIFEGDASENLERDQDAYNFWKEHIDESRIINGNKKDNFWEMGDTGPCGPCSEIHVDIRSAEEKAKVSGRELVNQDHPQVVEVWNLVFMEFLRKADKSLEKLPKQNVDTGMGFERLCMALQGKESNYDTDVFTPLISKVEEISGKKYTGILENEKDIAIRVVVDHIRAVAFAIADGQLPSNGGAGYVIRRILRRAISYAYRFLDMKEAFLYQLVAILKDQMGSFFPEIVKQEKLVTEVIKEEENSFLKTIEHGLVRLDAIIQATINNNEKNLP…
NZ_LNOG01000004.1	fig|6666666.242113.peg.475	peg	NZ_LNOG01000004.1_135928_135080	135928	135080	-	hypothetical protein				atgaaaagattaatcgcaatagaatactataagaatcttacctacaggcctttcaaagtatttacaaccttatatttcattatattaatagctcttctgtttatcggacttgttgatataaaattttcagaaggctttcagatcaatttaaaagatcagggaatttataattttccggaaatctggaatttcacaacctggatcgttgccctcctgaaaatattccttggacttattattgtcttttctatttgtcaggaattcacaaaccggatgtttaaacaaaatactattgatggactcagcagagaggaatttataggctcaaaactgcttactatttttatattcacctttatctccactcttattgtttttggtattaccctggcaataggt…	MKRLIAIEYYKNLTYRPFKVFTTLYFIILIALLFIGLVDIKFSEGFQINLKDQGIYNFPEIWNFTTWIVALLKIFLGLIIVFSICQEFTNRMFKQNTIDGLSREEFIGSKLLTIFIFTFISTLIVFGITLAIGLSYSESTQSELIFKEIFFIGHYFLKLFTFFSFLMFLSILLRKSIFVLLAAFMWWIAEAIFGGIESYSKFKGLNNEQAASVMHDSFFISKVLPLESMSQLIPNPVMRLKAMKIFGVPYKFEYPTESVIACIFWCILFVYGSYYILKKRDW
NZ_LNOG01000004.1	fig|6666666.242113.peg.476	peg	NZ_LNOG01000004.1_136824_135934	136824	135934	-	ABC transporter, ATP-binding protein				atggaaaaagttttatccgtcaggaatcttacaaagaaatttaaaagaacggttgtaaacaacatttctttcgatgttgaacaaggaaatgtctatggacttcttggacccaacggaagtggaaagtcaacaacattcggaatgcttctcacaactattaatccaacttccggggaatggtactggtttggcaaaaaaggaacaaccacagaaactttaaaaaagataggagctattattgaacaacctaatttctatccttacctgagtgctgctaaaaacctgaaaattgtcgctgaaataaaaggaactccatattcggaaatagataaagtactttctaccgtaggtcttctcgaaagaaaagacgatcctttcagaactttttctctgggaatg…	MEKVLSVRNLTKKFKRTVVNNISFDVEQGNVYGLLGPNGSGKSTTFGMLLTTINPTSGEWYWFGKKGTTTETLKKIGAIIEQPNFYPYLSAAKNLKIVAEIKGTPYSEIDKVLSTVGLLERKDDPFRTFSLGMKQRLAIASALLNNPQVLILDEPTNGLDPEGIIQIRNIISDIAKQGITIIIASHLLDEIEKICSHVIVLKEGNAIYSGSVDGMTNSKGYFELKADNNDLLLKILEELNLFSDLKQNGEIIIANIHEDLSASELNRKVSEKGIYLSHLAKKKQSLEAQFLELVKK
NZ_LNOG01000004.1	fig|6666666.242113.peg.477	peg	NZ_LNOG01000004.1_136923_138266	136923	138266	+	Cell division protein FtsH (EC 3.4.24.-)			idu(2);Bacterial_Cell_Division idu(2);Cell_division-ribosomal_stress_proteins_cluster idu(2);Folate_biosynthesis_cluster	atgaaactagcggagcttacaaatgatcttacaatttctaaggagagtataaaacagtttatacaggattttgatctgggagtagaggatgtaatggatggacagctgaatcttaaagataactttgtacagtttgcagaagagaatgcagattttctaaagaaatatgctgaagatattcgtgctgaaaaaacatctgaagagattgcacaacgtattaagaaacctgtagaacaggtagatgaggtcttaaagaaagaatgtccgaatttgtttgaggctaacggctataaaacaagcgtttccagttatggtattgacaataagctggggggagattacaactttatctataactattttggaaaacaaaccccgcttacgcagcataattttata…	MKLAELTNDLTISKESIKQFIQDFDLGVEDVMDGQLNLKDNFVQFAEENADFLKKYAEDIRAEKTSEEIAQRIKKPVEQVDEVLKKECPNLFEANGYKTSVSSYGIDNKLGGDYNFIYNYFGKQTPLTQHNFIGYRDLFFYVTDIIEPFINPNQLENWGIAKPAGIILYGPPGSGKIFWAKKIAEMIGYEFVEVRNDYLSVRYNDGKMRKFKDFLFGKMKKPKTLLFMEHFEDVALEKTADVVLTPEALEVKNAILHAIQNNLKDEALFVGSTDALAGFDEEILAPGRFDLLIPVFPPNEDERAQLILYHMMKDLIESSPLLKILKDNKADKKPFWEGTAEKMKLFSNTMMIDFTQGIKKRLHSEYMRLQGQNVIISEKIINAALSESLAKLTPDYLNQ…
[truncated: 3,223 more rows]

## Sheet: 502
contig_id	feature_id	type	location	start	stop	strand	function	aliases	figfam	evidence_codes	nucleotide_sequence	aa_sequence
[truncated: 3,681 more rows]

[truncated: 24 more sheets: 12012-2PRCM, Ag1, As1, B2D, CSID_3000521207, CSID_3015183678, CSID_3015183681, CSID_3015183684, EM361-97, Endophthalmitis, FMS007, LDVH-AR107, NUH1, NUH4, NUH6, NUH11, NUHP1, NUHP2, NUHP3, Po0527107 …]
