# Supplementary material for: Comparative genomic analysis of a naturally competent Elizabethkingia anophelis isolated from an eye infection
Source: Sci Rep. 2018 May 31;8:8447. doi: 10.1038/s41598-018-26874-8 (PMC5981450; doi:10.1038/s41598-018-26874-8)
Supplement: Supplementary file 3 — Genes associated with resistance to antibiotics and toxic compounds [file 41598_2018_26874_MOESM3_ESM.xlsx]

## Sheet: Sheet1
	Feature id	Role	0422	502	12012-2PRCM	Ag1	As1	B2D	CSID_3000521207	CSID_3015183678	CSID_3015183681	CSID_3015183684	EM361-97	Endophthalmitis	FMS-007	LDVH-AR107	NUH1	NUH11	NUH4	NUH6	NUHP1	NUHP2	NUHP3	Po0527107	PW2806	PW2809	R26	V0378064
1	fig|6666666.242109.peg.1733	Multicopper oxidase	1	1	1	1	1	1	1	1	1	1	1	1	1	1	1	1	1	1	1	1	1	1	1	1	1	1
2	fig|6666666.242109.peg.387	Copper-translocating P-type ATPase (EC 3.6.3.4)	1	1	1	1	1	1	1	1	1	1	1	1	1	1	1	1	1	1	1	1	1	1	1	1	1	1
3	fig|6666666.242109.peg.1590	Multidrug resistance transporter, Bcr/CflA family	1	1	1	1	1	1	1	1	1	1	1	1	1	1	1	1	1	1	1	1	1	1	1	0	1	1
4	fig|6666666.242109.peg.795	Choloylglycine hydrolase (EC 3.5.1.24)	1	1	1	1	0	1	1	1	1	1	1	1	1	1	1	1	1	1	1	1	1	1	1	1	1	1
5	fig|6666666.242109.peg.1457	Heavy metal RND efflux outer membrane protein, CzcC family	1	1	1	1	1	1	1	1	1	1	1	1	1	1	1	1	1	1	1	1	1	1	1	1	1	1
6	fig|6666666.242109.peg.1453	DNA-binding heavy metal response regulator	1	1	1	1	1	1	1	1	1	1	1	1	1	1	1	1	1	1	1	1	1	1	1	1	1	1
7	fig|6666666.242109.peg.972	Cobalt-zinc-cadmium resistance protein	1	1	1	1	1	1	1	1	1	1	1	1	1	1	1	1	1	1	1	1	1	1	1	1	1	1
8	fig|6666666.242109.peg.972	Cobalt-zinc-cadmium resistance protein CzcD	1	1	1	1	1	1	1	1	1	1	1	1	1	1	1	1	1	1	1	1	1	1	1	1	1	1
9	fig|6666666.242109.peg.976	Cobalt-zinc-cadmium resistance protein CzcA	1	1	1	1	1	1	1	1	1	1	1	1	1	1	1	1	1	1	1	1	1	1	1	1	1	1
10	fig|6666666.242109.peg.1458	Probable Co/Zn/Cd efflux system membrane fusion protein	1	1	1	1	1	1	1	1	1	1	1	1	1	1	1	1	1	1	1	1	1	1	1	1	1	1
11	fig|6666666.242109.peg.1460	Cation efflux system protein CusA	1	1	1	1	1	1	1	1	1	1	1	1	1	1	1	1	1	1	1	1	1	1	1	1	1	1
12	fig|6666666.242109.peg.1782	Vancomycin B-type resistance protein VanW	1	1	1	1	1	1	1	1	1	1	1	1	1	1	1	1	1	1	1	1	1	1	1	1	1	1
13	fig|6666666.242109.peg.1916	Outer membrane component of tripartite multidrug resistance system	1	1	1	1	1	1	1	1	1	1	1	1	1	1	1	1	1	1	1	1	1	1	1	1	1	1
14	fig|6666666.242109.peg.884	Membrane fusion component of tripartite multidrug resistance system	1	1	1	1	1	1	1	1	1	1	1	1	1	1	1	1	1	1	1	1	1	1	1	1	1	1
15	fig|6666666.242109.peg.885	Inner membrane component of tripartite multidrug resistance system	1	1	1	1	1	1	1	1	1	1	1	1	1	1	1	1	1	1	1	1	1	1	1	1	1	1
16	fig|6666666.242109.peg.385	Response regulator of zinc sigma-54-dependent two-component system	1	1	1	1	1	1	1	1	1	1	1	1	1	1	1	1	1	1	1	1	1	1	1	1	1	1
17	fig|6666666.242124.peg.3947	Arsenical resistance operon repressor	0	0	0	0	0	0	0	0	0	0	0	0	0	0	1	1	1	1	1	1	1	0	0	0	0	0
18	fig|6666666.242109.peg.2747	Arsenical-resistance protein ACR3	1	1	1	1	1	1	1	1	1	1	1	1	1	1	1	1	1	1	1	1	1	1	1	1	1	1
19	fig|6666666.242109.peg.2748	Arsenate reductase (EC 1.20.4.1)	1	1	1	1	1	1	1	1	1	1	1	1	1	1	1	1	1	1	1	1	1	1	1	1	1	1
20	fig|6666666.242109.peg.1595	DNA gyrase subunit B (EC 5.99.1.3)	1	1	1	1	1	1	1	1	1	1	1	1	1	1	1	1	1	1	1	1	1	1	1	1	1	1
21	fig|6666666.242109.peg.1534	DNA gyrase subunit A (EC 5.99.1.3)	1	1	1	1	1	1	1	1	1	1	1	1	1	1	1	1	1	1	1	1	1	1	1	1	1	1
22	fig|6666666.242109.peg.3916	Topoisomerase IV subunit B (EC 5.99.1.-)	1	1	1	1	1	1	1	1	1	1	1	1	1	1	1	1	1	1	1	1	1	1	1	1	1	1
23	fig|6666666.242109.peg.3914	Topoisomerase IV subunit A (EC 5.99.1.-)	1	1	1	1	1	1	1	1	1	1	1	1	1	1	1	1	1	1	1	1	1	1	1	1	1	1
24	fig|6666666.242109.peg.4288	Beta-lactamase (EC 3.5.2.6)	1	1	1	1	1	1	1	1	1	1	1	1	1	1	1	1	1	1	1	1	1	1	1	1	1	1
25	fig|6666666.242109.peg.209	Beta-lactamase	1	1	1	1	1	1	1	1	1	1	1	1	1	1	1	1	1	1	1	1	1	1	1	1	1	1
26	fig|6666666.242109.peg.2240	Beta-lactamase class C and other penicillin binding proteins	0	1	1	0	0	1	1	1	0	1	0	0	0	0	0	0	0	0	0	0	0	0	0	0	0	0
27	fig|6666666.242109.peg.2424	Metal-dependent hydrolases of the beta-lactamase superfamily I	0	0	0	1	1	1	1	1	1	1	1	1	0	1	1	0	1	1	1	1	1	1	1	1	1	1
28	fig|6666666.242109.peg.3399	RND efflux system, outer membrane lipoprotein, NodT family	1	1	1	1	1	1	1	1	1	1	1	1	1	1	1	1	1	1	1	1	1	1	1	1	1	1
29	fig|6666666.242109.peg.1017	Multi antimicrobial extrusion protein (Na(+)/drug antiporter), MATE family of MDR efflux pumps	1	1	1	1	1	1	1	1	1	1	1	1	1	1	1	1	1	1	1	1	1	1	1	1	1	1
30	fig|6666666.242109.peg.2648	Acriflavin resistance protein	1	1	1	1	1	1	1	1	1	1	1	1	1	1	1	1	1	1	1	1	1	1	1	1	1	1
31	fig|6666666.242109.peg.3398	RND efflux system, inner membrane transporter CmeB	1	1	1	1	1	1	1	1	1	1	1	1	1	1	1	1	1	1	1	1	1	1	1	1	1	1
32	fig|6666666.242138.peg.1068	RND efflux system, outer membrane lipoprotein CmeC	0	0	0	0	0	0	0	0	0	0	0	1	0	1	0	1	1	1	1	1	1	1	0	0	0	1
33	fig|6666666.242138.peg.1716	Mercuric ion reductase (EC 1.16.1.1)	0	0	1	0	0	0	0	0	0	0	0	1	0	0	0	0	0	0	0	0	0	1	0	0	0	1
34	fig|6666666.242138.peg.1718	Cadmium efflux system accessory protein	0	0	0	0	0	0	0	0	0	0	0	1	0	0	0	0	0	0	0	0	0	1	0	0	0	1
35	fig|6666666.242114.peg.3101	Organomercurial lyase (EC 4.99.1.2)	0	0	1	0	0	0	0	0	0	0	0	0	0	0	0	0	0	0	0	0	0	0	0	0	0	0
36	fig|6666666.242135.peg.2857	Chromate transport protein ChrA	0	0	0	0	0	0	0	0	0	0	0	0	0	0	0	0	0	0	0	0	0	0	1	1	0	0
