# Supplementary material for: Comparative genomic analysis of a naturally competent Elizabethkingia anophelis isolated from an eye infection
Source: Sci Rep. 2018 May 31;8:8447. doi: 10.1038/s41598-018-26874-8 (PMC5981450; doi:10.1038/s41598-018-26874-8)
Supplement: Supplementary file 4 — Genes associated with putative virulence factors and anti-virulence [file 41598_2018_26874_MOESM4_ESM.xlsx]

## Sheet: Sheet1
Invasion and intracellular resistance	Endophthalmitis	422	502	Ag1	As1	B2D	CSID 3000521207	CSID 3015183678	CSID 3015183681	CSID_3015183684	EM361-97	FMS007	LDVH-AR107	NUH1	NUH4	NUH6	NUH11	NUHP1	NUHP2	NUHP3	Po0527107	PRCM	PW2806	PW2809	R26	V0378064
Agmatine deiminase (EC 3.5.3.12)	1	1	1	1	1	1	1	1	1	1	1	1	1	1	1	1	1	1	1	1	1	1	1	1	1	1
Arylsulfatase (EC 3.1.6.1)	1	0	0	0	0	0	0	0	0	0	0	0	0	0	0	0	0	0	0	0	0	0	0	0	0	0
Quinolinate synthetase (EC 2.5.1.72)	1	1	1	1	1	1	1	1	1	1	1	1	1	1	1	1	1	1	1	1	1	1	1	1	1	1
Quinolinate phosphoribosyltransferase [decarboxylating] (EC 2.4.2.19)	1	1	1	1	1	1	1	1	1	1	1	1	1	1	1	1	1	1	1	1	1	1	1	1	1	1
L-aspartate oxidase (EC 1.4.3.16)	1	1	1	1	1	1	1	1	1	1	1	1	1	1	1	1	1	1	1	1	1	1	1	1	1	1
Putative Hemolysin	1	1	1	1	1	1	1	1	1	1	1	1	1	1	1	1	1	1	1	1	1	1	1	1	1	1
Putative Hemolysin secretion protein	1	1	1	1	1	1	1	1	1	1	1	1	1	1	1	1	1	1	1	1	1	1	1	1	1	1
