# Supplementary material for: Comparative genomic analysis of a naturally competent Elizabethkingia anophelis isolated from an eye infection
Source: Sci Rep. 2018 May 31;8:8447. doi: 10.1038/s41598-018-26874-8 (PMC5981450; doi:10.1038/s41598-018-26874-8)
Supplement: Supplementary file 5 — Putative prophage regions in the 26 E. anophelis genomes [file 41598_2018_26874_MOESM5_ESM.xlsx]

## Sheet: Sheet1
Strain Name	Region	Size	Status	CDs (Coding DNAs)	Putative Phage	G+C%	Position (bp)	Att
0422	I	37.4Kb	questionable	68	Cellulophaga phage phi10:1	0.3366	3635466-3672873	no
502	I	8.3Kb	incomplete	8	Halovirus HGTV-1	0.3814	86493-94856	no
	II	11.5Kb	incomplete	12	Enterobacteria phage phi92	0.3333	2682407-2693914	no
	III	9.1Kb	incomplete	8	Bacillus phage SPBc2	0.3635	3848995-3858113	no
12012-2PRCM	I	9 Kb	incomplete	9	Sphingomonas phage PAU	0.3332	898231-907234	no
	II	8.7Kb	incomplete	9	Halovirus HGTV-1	0.3798	1149154-1157942	no
Ag1	I	7.7Kb	incomplete	13	Bacillus phage G	0.3469	908217-916007	yes
	II	8.9Kb	incomplete	9	Sphingomonas phage PAU	0.3329	2471749-2480747	no
As1	I	7.7Kb	incomplete	13	Bacillus phage G	0.3469	2442483-2450273	yes
	II	6.1Kb	incomplete	7	Enterobacteria phage 933W	0.3051	2621683-2627866	no
	III	8.9Kb	incomplete	9	Sphingomonas phage PAU	0.3329	3221331-3230329	no
B2D	I	13.3Kb	incomplete	14	Sphingomonas phage PAU	0.3321	177725-191120	no
	II	10.6Kb	incomplete	12	Synechococcus phage S-CAM7	0.3142	227727-238388	no
CSID_3000521207	I	7.8kb	incomplete	8	Enterobacteria phage phi92	0.3346	2136491-2144356	no
CSID_3015183678	I	7.8Kb	incomplete	8	Enterobacteria phage phi92	0.3346	2136491-2144356	no
CSID_3015183681	I	7.8Kb	incomplete	8	Enterobacteria phage phi92	0.3345	2136491-2144356	no
CSID_3015183684	I	7.8Kb	incomplete	8	Enterobacteria phage phi92	0.3346	2136491-2144356	no
EM361-97	I	7.7Kb	incomplete	8	Enterobacteria phage phi92	0.3377	339963-347705	no
	II	8.3Kb	incomplete	9	Halovirus HGTV-1	0.3813	2616118-2624480	no
Endophthalmitis	I	20.8Kb	incomplete	35	Cellulophaga phage phi19:1	0.3423	2141450-2162252	no
FMS-007	I	8.3Kb	incomplete	8	Halovirus HGTV-1	0.3818	597927-606289	no
	II	13.3Kb	incomplete	15	Sphingomonas phage PAU	0.3363	2883310-2896657	no
	III	30.7Kb	incomplete	18	Bacillus phage G	0.3332	3655490-3686203	yes
LDVH-AR107	I	8.7Kb	incomplete	10	Halovirus HGTV-1	0.3814	200984-209772	no
	II	5.6Kb	incomplete	6	Enterobacteria phage phi92	0.3509	3370179-3375867	no
NUH1	I	10.5Kb	incomplete	11	Bacillus phage G	0.3407	1902294-1912830	yes
	II	7.9Kb	incomplete	10	Bacillus phage G	0.3164	2790325-2798318	no
	III	7.8Kb	incomplete	8	Enterobacteria phage phi92	0.3334	2843188-2851052	no
	IV	8.3Kb	incomplete	8	Brevibacillus phage Jimmer1	0.3816	3166094-3174457	no
NUH4	I	10.5Kb	incomplete	11	Bacillus phage G	0.3407	1030941-1041477	yes
	II	7.9Kb	incomplete	10	Bacillus phage G	0.3164	3117230-3125223	no
	III	7.8Kb	incomplete	8	Enterobacteria phage phi92	0.3334	3170093-3177957	no
	IV	8.3Kb	incomplete	8	Brevibacillus phage Jimmer1	0.3816	3697249-3705612	no
NUH6	I	6.8Kb	incomplete	12	Riemerella phage RAP44	0.3431	3575427-3582278	no
	II	12.5Kb	incomplete	19	Riemerella phage RAP44	0.3623	4105360-4117887	no
NUH11	I	9.1Kb	incomplete	8	Bacillus phage SPBc2	0.3637	1039086-1048222	no
	II	7.8Kb	incomplete	6	Enterobacteria phage phi92	0.2926	2032887-2040754	no
	III	6.4Kb	incomplete	11	Bacillus phage G	0.3498	3562884-3569309	no
NUHP1	I	8.3Kb	incomplete	8	Halovirus HGTV-1	0.3816	963813-972176	no
	II	7.8Kb	incomplete	9	Enterobacteria phage phi92	0.3334	3479005-3486869	no
	III	7.9Kb	incomplete	10	Bacillus phage G	0.3164	3531739-3539732	no
	IV	7.2Kb	incomplete	10	Bacillus phage G	0.3489	4337003-4344261	no
NUHP2	I	7.8Kb	incomplete	8	Enterobacteria phage phi92	0.3334	251407-259271	no
	II	7.9Kb	incomplete	10	Bacillus phage G	0.3164	304141-312134	no
	III	10.5Kb	incomplete	11	Bacillus phage G	0.3407	2776727-2787263	yes
	IV	8.3Kb	incomplete	8	Brevibacillus phage Jimmer1	0.3816	3938840-3947203	no
NUHP3	I	7.7Kb	incomplete	11	Bacillus phage G	0.3468	1224893-1232683	yes
	II	7.8Kb	incomplete	8	Enterobacteria phage phi92	0.3334	2179567-2187431	no
	III	7.9Kb	incomplete	10	Bacillus phage G	0.3164	2232301-2240294	no
	IV	8.3 Kb	incomplete	8	Halovirus HGTV-1	0.3816	3937001-3945364	no
Po0527107	I	7.9Kb	incomplete	8	Enterobacteria phage phi92	0.3292	407970-415909	no
	II	8.7Kb	incomplete	10	Halovirus HGTV-1	0.3813	2517704-2526493	no
PW2806	I	27.5Kb	questionable	34	Flavobacterium phage 2A	0.3559	1128503-1156038	no
PW2809	I	27.5Kb	questionable	33	Flavobacterium phage 1H	0.3559	1230720-1258255	no
R26	I	8.9Kb	incomplete	9	Sphingomonas phage PAU	0.3329	629865-638863	no
	II	6.2Kb	incomplete	7	Enterobacteria phage 933W	0.3056	1342455-1348713	no
	III	7.2Kb	incomplete	12	Bacillus phage G	0.3489	1581496-1588754	no
V0378064	I	10.6Kb	incomplete	15	Enterobacteria phage lambda	0.3874	86-10704	yes
	II	17.7Kb	incomplete	13	Enterobacteria phage lambda	0.377	4018117-4035878	yes
