# Supplementary material for: Comparative genomic analysis of a naturally competent Elizabethkingia anophelis isolated from an eye infection
Source: Sci Rep. 2018 May 31;8:8447. doi: 10.1038/s41598-018-26874-8 (PMC5981450; doi:10.1038/s41598-018-26874-8)
Supplement: Supplementary file 6 — Genomic islands that have been predicted in the study genomes [file 41598_2018_26874_MOESM6_ESM.xlsx]

## Sheet: Sheet1
Strain	Island identifier	island size	position	cds	VF	AR	PAI	IS	prophage	Sec Sys	ORF	position	strand	size (bp)	ID
422	I	10 kb	1849298 - 1859294	26	1	0	2	1	2	0	ORF9_179	1848348 - 1849235	[-]	888	Prophage|Prophage_134287370 NC_009231 putative abortive infection bacteriophage resistance protein ORF 37 {Clostridium phage phiC2}
											ORF9_180	1849298 - 1849624	[-]	327	Prophage|Prophage_134287378 NC_009231 putative transcriptional regulator {Clostridium phage phiC2}
											ORF9_185	1852077 - 1854218	[-]	2142	VF|VFG0619 (gi:24114948) iutA - receptor-like protein iutA
											ORF9_187	1854920 - 1855117	[-]	198	IS|IS1400_PEP3
											ORF9_189	1855714 - 1857756	[-]	2043	PAI|PAI_569550113|ref|AHE41852.1| DNA topoisomerase III
											ORF9_197	1861073 - 1862383	[-]	1311	PAI|PAI_CAF28476 putative DNA binding protein with DNA-dependent ATPase activity
	II	8.3 kb	2869959 - 2878309	18	0	0	0	0	1	0	ORF20_49	2872924 - 2874984	[-]	2061	Prophage|Prophage_18071214 NC_003324 putative DNA methylase {Sinorhizobium phage PBC5}
	III	24.6 kb	3635020 - 3659663	66	0	0	0	0	21	0	ORF23_175	3635466 - 3636092	[-]	627	Prophage|Prophage_9634101 NC_001317 orf97 Orf97 {Enterobacteria phage 186}
											ORF23_181	3638047 - 3638607	[+]	561	Prophage|Prophage_9632919 NC_000871 Hypothetical protein {Streptococcus phage Sfi19}
											ORF23_183	3638754 - 3639311	[+]	558	Prophage|Prophage_62362262 NC_006949 49 involved in homologous recombination similar to phage P22 erf gene {Enterobacteria phage ES18}
											ORF23_187	3640646 - 3641326	[+]	681	Prophage|Prophage_53793639 NC_006356 hypothetical protein {Flavobacterium phage 11b}
											ORF23_191	3642997 - 3643596	[+]	600	Prophage|Prophage_53793588 NC_006356 hypothetical protein {Flavobacterium phage 11b}
											ORF23_195	3644911 - 3645237	[+]	327	Prophage|Prophage_53793633 NC_006356 hypothetical protein {Flavobacterium phage 11b}
											ORF23_197	3645771 - 3646274	[+]	504	Prophage|Prophage_31044260 NC_004813 hypothetical protein {Phage BP-4795}
											ORF23_201	3647821 - 3648270	[+]	450	Prophage|Prophage_13559865 NC_002730 3 terminase small subunit {Enterobacteria phage HK620}
											ORF23_202	3648267 - 3649571	[+]	1305	Prophage|Prophage_53793591 NC_006356 terminase large subunit {Flavobacterium phage 11b}
											ORF23_204	3649848 - 3651245	[+]	1398	Prophage|Prophage_18249902 NC_003356 putative portal protein {Enterobacteria phage phiP27}
											ORF23_209	3652135 - 3652917	[+]	783	Prophage|Prophage_48697407 NC_005885 hypothetical protein probably involved in head morphogenesis similar to Bacteriophage SPP1 Gp7 encoded by GenBank Accession Number X89721 {Actinoplanes phage phiAsp2}
											ORF23_211	3653298 - 3653963	[+]	666	Prophage|Prophage_9634123 NC_002166 head maturation protease {Enterobacteria phage HK022}
											ORF23_212	3653970 - 3655163	[+]	1194	Prophage|Prophage_53793597 NC_006356 major capsid protein precursor {Flavobacterium phage 11b}
											ORF23_216	3656526 - 3656948	[+]	423	Prophage|Prophage_157325010 NC_009810 gp52 {Listeria phage A500}
											ORF23_220	3657752 - 3658231	[+]	480	Prophage|Prophage_62362260 NC_006949 47 function unknown similar to phage T7 gene 7.7 {Enterobacteria phage ES18}
											ORF23_229	3660429 - 3660884	[+]	456	Prophage|Prophage_53793604 NC_006356 hypothetical protein {Flavobacterium phage 11b}
											ORF23_230	3660878 - 3661198	[+]	321	Prophage|Prophage_53793605 NC_006356 hypothetical protein {Flavobacterium phage 11b}
											ORF23_231	3661188 - 3661652	[+]	465	Prophage|Prophage_53793610 NC_006356 hypothetical protein {Flavobacterium phage 11b}
											ORF23_232	3661767 - 3662186	[+]	420	Prophage|Prophage_53793611 NC_006356 hypothetical protein {Flavobacterium phage 11b}
											ORF23_233	3662179 - 3662652	[+]	474	Prophage|Prophage_53793620 NC_006356 hypothetical protein {Flavobacterium phage 11b}
											ORF23_234	3662669 - 3663034	[+]	366	Prophage|Prophage_53793614 NC_006356 hypothetical protein {Flavobacterium phage 11b}
502	I	14.3 kb	1415039 - 1429411	29	2	0	0	0	4	0	ORF4_37	1411813 - 1412568	[-]	756	VF|VFG1889 (gi:52842852) letA - response regulator GacA
											ORF4_60	1430610 - 1431014	[-]	405	VF|DBETH_P69053|LLY_LEGPC 4-hydroxyphenylpyruvate dioxygenase OS=Legionella pneumophila (strain Corby) GN=lly PE=3 SV=2
											ORF4_46	1417191 - 1417406	[+]	216	Prophage|Prophage_23505482 NC_004313 regulatory protein {Enterobacteria phage ST64B}
											ORF4_48	1418613 - 1421708	[+]	3096	Prophage|Prophage_18138464 NC_003345 putative methyltransferase-endonuclease {Halorubrum phage HF2}
											ORF4_54	1425228 - 1426136	[-]	909	Prophage|Prophage_29565835 NC_004680 gp69 {Mycobacterium phage Che8}
											ORF4_56	1426519 - 1427727	[-]	1209	Prophage|Prophage_15088744 NC_003050 int integrase {Streptococcus phage MM1}
	II	12.9 kb	2663154 - 2676068	22	6	0	0	0	0	0	ORF16_102	2659315 - 2659941	[+]	627	VF|VFG1336 (gi:22537317) neuD - neuD protein
											ORF16_104	2660948 - 2662099	[+]	1152	VF|VFG1943 (gi:15792467) neuC1 - putative N-acetylglucosamine-6-phosphate 2-epimerase/N-acetylglucosamine-6-phosphatase
											ORF16_105	2662096 - 2663148	[+]	1053	VF|VFG2377 (gi:123443295) ddhA - glucose-1-phosphate cytidylyltransferase
											ORF16_106	2663154 - 2663882	[+]	729	VF|VFG1335 (gi:22537316) neuA - CMP-N-acetylneuraminic acid synthetase NeuA
											ORF16_111	2667608 - 2668357	[+]	750	VF|VFG0934 (gi:26246575) entA - 2,3-dihydro-2,3-dihydroxybenzoate dehydrogenase
											ORF16_120	2677452 - 2678486	[+]	1035	VF|VFG1301 (gi:21281857) cap8E - capsular polysaccharide synthesis enzyme Cap8E
	III	12.4 kb	2983057 - 2995429	23	0	1	1	1	0	0	ORF17_122	2987109 - 2987705	[+]	597	IS|ISPa40_PEP4
											ORF17_135	2997393 - 2998802	[-]	1410	AR|AR_NP_115321 QacA protein
											ORF17_136	2998827 - 2999252	[+]	426	PAI|PAI_CAI36079 hypothetical protein
12012-2PRCM	I	12.6 kb	781612 - 794236	27	0	0	0	0	3	0	ORF16_32	779594 - 780940	[+]	1347	Prophage|Prophage_20066008 NC_003524 putative recombinase {Clostridium phage phi3626}
											ORF16_37	782898 - 783827	[+]	930	Prophage|Prophage_66394887 NC_007050 ORF017 {Staphylococcus phage 85}
											ORF16_49	793881 - 794150	[+]	270	Prophage|Prophage_9635595 NC_002484 similar to Escherichia coli bacteriophage P1 KilA protein {Pseudomonas phage D3}
	II	37.9 kb	1058911 - 1096853	45	0	0	2	0	3	1	ORF19_8	1059597 - 1061681	[-]	2085	PAI|PAI_569550113|ref|AHE41852.1| DNA topoisomerase III
											ORF19_43	1093023 - 1094315	[+]	1293	PAI|PAI_359751194|ref|CCE94503.1| MobA protein
											ORF19_25	1075221 - 1077722	[-]	2502	T4SS|T4SS_Tra_F_TraC_F
											ORF19_32	1081995 - 1082774	[-]	780	Prophage|Prophage_9630190 NC_001884 yonR putative SPbeta phage repressor {Bacillus phage SPBc2}
											ORF19_33	1082829 - 1084001	[+]	1173	Prophage|Prophage_9630142 NC_001884 yolE IMPB/MUCB/SAMB family protein {Bacillus phage SPBc2}
											ORF19_34	1084019 - 1087075	[+]	3057	Prophage|Prophage_126011012 NC_009015 hypothetical protein {Burkholderia ambifaria phage BcepF1}
	III	25.5 kb	2540321 - 2565836	32	1	1	1	1	2	0	ORF38_19	2543418 - 2544266	[-]	849	Prophage|Prophage_117530266 NC_008562 lysozyme/metalloendopeptidase {Cyanophage Ma-LMM01}
											ORF38_35	2558080 - 2558733	[-]	654	Prophage|Prophage_89886027 NC_007902 hypothetical protein {Sodalis phage phiSG1}
											ORF38_36	2558736 - 2560205	[-]	1470	PAI|PAI_359751194|ref|CCE94503.1| MobA protein
											ORF38_39	2562342 - 2563040	[-]	699	VF|VFG0843 (gi:3822164) hlyD - hemolysin transport protein
											ORF38_42	2564766 - 2565836	[-]	1071	IS|ISWz1_PEP
											ORF39_5	2569282 - 2570238	[-]	957	AR|AR_YP_410370 multidrug resistance protein MdtN
	IV	13.7 kb	3006843 - 3020558	27	2	4	0	1	1	0	ORF48_20	3002149 - 3003063	[-]	915	VF|DBETH_P43153|COLA_CLOPE Microbial collagenase OS=Clostridium perfringens GN=colA PE=1 SV=2
											ORF48_23	3004181 - 3004852	[-]	672	VF|VFG1824 (gi:15610269) devR - hypothetical protein Rv3133c
											ORF49_6	3009236 - 3010006	[+]	771	AR|AR_AAD26631 lincosamide nucleotidyltransferase
											ORF49_9	3013127 - 3014353	[-]	1227	AR|AR_AAM44847 erythromycin esterase
											ORF49_10	3014726 - 3015589	[+]	864	AR|AR_AAT34976 streptomycin adenyltransferase
											ORF49_11	3015786 - 3016592	[-]	807	AR|AR_Q02607 RecName: Full=rRNA adenine N-6-methyltransferase
											ORF49_12	3017053 - 3017532	[-]	480	IS|ISSod25_PEP2
											ORF49_14	3018401 - 3018832	[-]	432	Prophage|Prophage_13095695 NC_002666 SSB protein {Lactococcus phage bIL285}
	V	10.5 kb	3416528 - 3426994	17	0	0	1	0	1	0	ORF65_5	3412121 - 3415036	[-]	2916	PAI|PAI_CAC43424 IroN protein
											ORF67_4	3424133 - 3425488	[-]	1356	Prophage|Prophage_56693097 NC_006565 hypothetical protein {Lactobacillus phage LP65}
Ag1	I	8.7 kb	65778 - 74489	17	1	1	0	1	0	0	ORF1_61	60948 - 61859	[+]	912	VF|VFG0585 (gi:16767515) soxS - transcriptional activator of superoxide response regulon (AraC/XylS family)
											ORF1_65	64618 - 65160	[+]	543	IS|IS231K_PEP
											ORF1_68	66077 - 66718	[+]	642	AR|CBMAR_U1WGY9|U1WGY9_BACTU Metallo-beta-lactamase L1 OS=Bacillus thuringiensis T01-328 GN=BTCBT_002179 PE=4 SV=1
	II	12.9 kb	756757 - 769677	31	0	0	2	2	1	0	ORF21_7	752485 - 753126	[+]	642	PAI|PAI_CAA21376 -
											ORF22_11	757607 - 759649	[+]	2043	PAI|PAI_569550113|ref|AHE41852.1| DNA topoisomerase III
											ORF22_13	760280 - 762973	[+]	2694	Prophage|Prophage_9633020 NC_000896 putative DEAH-family helicase {Lactobacillus phage phiadh}
											ORF22_29	772445 - 773185	[-]	741	IS|IS1474_PEP2
											ORF22_30	773219 - 773665	[-]	447	IS|ISFK1_PEP
	III	13.4 kb	1195402 - 1208781	19	0	0	1	0	0	0	ORF24_126	1208778 - 1212290	[-]	3513	PAI|PAI_AAL18492 TccC2
As1	I	27.5 kb	647856 - 675396	49	2	1	2	1	2	0	ORF3_117	643500 - 644426	[-]	927	VF|VFG0167 (gi:15599423) pchR - transcriptional regulator PchR
											ORF4_1	677294 - 680215	[+]	2922	VF|VFG1650 (gi:14594880) iroN - IroN protein
											ORF3_118	644525 - 645652	[+]	1128	AR|AR_Q01911 RecName: Full=Tetracycline resistance protein from transposon Tn4351/Tn4400.
											ORF3_132	657319 - 659823	[-]	2505	Prophage|Prophage_9633020 NC_000896 putative DEAH-family helicase {Lactobacillus phage phiadh}
											ORF3_156	672807 - 673295	[+]	489	Prophage|Prophage_28876428 NC_004588 hypothetical protein {Streptococcus pyogenes phage 315.5}
											ORF3_134	660454 - 662496	[-]	2043	PAI|PAI_569550113|ref|AHE41852.1| DNA topoisomerase III
											ORF3_151	669833 - 671143	[-]	1311	PAI|PAI_CAF28476 putative DNA binding protein with DNA-dependent ATPase activity
											ORF3_163	676456 - 676659	[-]	204	IS|ISAar17_PEP
	II	28.2 kb	1286089 - 1314292	57	0	0	2	2	3	0	ORF9_11	1290722 - 1292032	[+]	1311	PAI|PAI_CAF28476 putative DNA binding protein with DNA-dependent ATPase activity
											ORF9_35	1302834 - 1304876	[+]	2043	PAI|PAI_569550113|ref|AHE41852.1| DNA topoisomerase III
											ORF9_20	1295378 - 1297069	[+]	1692	Prophage|Prophage_109522148 NC_008205 gp64 {Mycobacterium phage PMC}
											ORF9_21	1297074 - 1297907	[+]	834	Prophage|Prophage_17488539 NC_003291 met methylase {Listeria phage 2389}
											ORF9_36	1304895 - 1307588	[+]	2694	Prophage|Prophage_9633020 NC_000896 putative DEAH-family helicase {Lactobacillus phage phiadh}
											ORF9_52	1317060 - 1317800	[-]	741	IS|IS1474_PEP2
											ORF9_53	1317834 - 1318280	[-]	447	IS|ISFK1_PEP
	III	13.4 kb	3128614 - 3141993	19	0	0	1		0	0	ORF11_407	3141990 - 3145502	[-]	3513	PAI|PAI_AAL18492 TccC2
B2D	0
CSID_3000521207	I	23.7 kb	296337 - 320019	42	0	0	1	0	3	1	ORF1_253	294189 - 294581	[+]	393	Prophage|Prophage_16271789 NC_003157 single-strand binding protein {Temperate phage phiNIH1.1}
											ORF1_254	294627 - 295700	[+]	1074	Prophage|Prophage_109521824 NC_008204 gp76 {Mycobacterium phage Qyrzula}
											ORF1_280	312079 - 312363	[+]	285	Prophage|Prophage_90592588 NC_007924 orf13 putative transcriptional regulator {Lactobacillus phage KC5a}
											ORF1_277	308726 - 311227	[-]	2502	T4SS|T4SS_Tra_F_TraC_F
											ORF1_288	318730 - 320019	[+]	1290	PAI|PAI_359751194|ref|CCE94503.1| MobA protein
	II	9.9 kb	344609 - 354501	12	1	0	1	0	0	0	ORF1_309	349040 - 351133	[-]	2094	PAI|PAI_569550113|ref|AHE41852.1| DNA topoisomerase III
											ORF1_314	355208 - 356128	[+]	921	VF|VFG0483 (gi:16764732) orf408 - putative regulatory protein, deoR family
	III	10.8 kb	1199931 - 1210777	14	0	2	0	0	2	0	ORF1_1090	1195759 - 1197180	[+]	1422	AR|AR_YP_001846482 Outer membrane protein
											ORF1_1091	1197421 - 1198668	[+]	1248	AR|AR_ABI18324 macrolide efflux pump
											ORF1_1095	1202702 - 1203739	[+]	1038	Prophage|Prophage_56692913 NC_006552 nucleoid-associated protein {Pseudomonas phage F116}
											ORF1_1097	1205069 - 1206046	[-]	978	Prophage|Prophage_9626271 NC_001416 ea31 ea31 {Enterobacteria phage lambda}
	IV	11.4 kb	2149042 - 2160415	17	2	0	0	0	3	0	ORF1_1954	2146671 - 2148032	[-]	1362	VF|VFG0161 (gi:15597595) pvdD - pyoverdine synthetase D
											ORF1_1966	2159414 - 2160415	[-]	1002	VF|VFG0133 (gi:15598747) algA - phosphomannose isomerase / guanosine 5'-diphospho-D-mannose pyrophosphorylase
											ORF1_1959	2151273 - 2152721	[-]	1449	Prophage|Prophage_9626401 NC_001423 pre-neck appendage protein {Bacillus phage phi29}
											ORF1_1964	2157271 - 2158341	[-]	1071	Prophage|Prophage_61806129 NC_006883 nucleotide-sugar epimerase {Cyanophage P-SSM2}
											ORF1_1965	2158348 - 2159406	[-]	1059	Prophage|Prophage_61806128 NC_006883 putative GDP-D-mannose dehydratase {Cyanophage P-SSM2}
CSID_3015183678	I	23.7 kb	296337 - 320019	42	0	0	1	0	3	1	ORF1_253	294189 - 294581	[+]	393	Prophage|Prophage_16271789 NC_003157 single-strand binding protein {Temperate phage phiNIH1.1}
											ORF1_254	294627 - 295700	[+]	1074	Prophage|Prophage_109521824 NC_008204 gp76 {Mycobacterium phage Qyrzula}
											ORF1_280	312079 - 312363	[+]	285	Prophage|Prophage_90592588 NC_007924 orf13 putative transcriptional regulator {Lactobacillus phage KC5a}
											ORF1_277	308726 - 311227	[-]	2502	T4SS|T4SS_Tra_F_TraC_F
											ORF1_288	318730 - 320019	[+]	1290	PAI|PAI_359751194|ref|CCE94503.1| MobA protein
	II	9.9 kb	344609 - 354501	12	1	0	1	0	0	0	ORF1_309	349040 - 351133	[-]	2094	PAI|PAI_569550113|ref|AHE41852.1| DNA topoisomerase III
											ORF1_314	355208 - 356128	[+]	921	VF|VFG0483 (gi:16764732) orf408 - putative regulatory protein, deoR family
	III	10.8 kb	1199931 - 1210777	14	0	2	0	0	2	0	ORF1_1090	1195759 - 1197180	[+]	1422	AR|AR_YP_001846482 Outer membrane protein
											ORF1_1091	1197421 - 1198668	[+]	1248	AR|AR_ABI18324 macrolide efflux pump
											ORF1_1095	1202702 - 1203739	[+]	1038	Prophage|Prophage_56692913 NC_006552 nucleoid-associated protein {Pseudomonas phage F116}
											ORF1_1097	1205069 - 1206046	[-]	978	Prophage|Prophage_9626271 NC_001416 ea31 ea31 {Enterobacteria phage lambda}
	IV	11.4 kb	2149042 - 2160415	17	2	0	0	0	3	0	ORF1_1955	2146671 - 2148032	[-]	1362	VF|VFG0161 (gi:15597595) pvdD - pyoverdine synthetase D
											ORF1_1967	2159414 - 2160415	[-]	1002	VF|VFG0133 (gi:15598747) algA - phosphomannose isomerase / guanosine 5'-diphospho-D-mannose pyrophosphorylase
											ORF1_1960	2151273 - 2152721	[-]	1449	Prophage|Prophage_9626401 NC_001423 pre-neck appendage protein {Bacillus phage phi29}
											ORF1_1965	2157271 - 2158341	[-]	1071	Prophage|Prophage_61806129 NC_006883 nucleotide-sugar epimerase {Cyanophage P-SSM2}
											ORF1_1966	2158348 - 2159406	[-]	1059	Prophage|Prophage_61806128 NC_006883 putative GDP-D-mannose dehydratase {Cyanophage P-SSM2}
CSID_3015183681	I	23.7 kb	296337 - 320019	42	0	0	1	0	3	1	ORF1_253	294189 - 294581	[+]	393	Prophage|Prophage_16271789 NC_003157 single-strand binding protein {Temperate phage phiNIH1.1}
											ORF1_254	294627 - 295700	[+]	1074	Prophage|Prophage_109521824 NC_008204 gp76 {Mycobacterium phage Qyrzula}
											ORF1_280	312079 - 312363	[+]	285	Prophage|Prophage_90592588 NC_007924 orf13 putative transcriptional regulator {Lactobacillus phage KC5a}
											ORF1_277	308726 - 311227	[-]	2502	T4SS|T4SS_Tra_F_TraC_F
											ORF1_288	318730 - 320019	[+]	1290	PAI|PAI_359751194|ref|CCE94503.1| MobA protein
	II	98.9 kb	344609 - 354501	12	1	0	1	0	0	0	ORF1_309	349040 - 351133	[-]	2094	PAI|PAI_569550113|ref|AHE41852.1| DNA topoisomerase III
											ORF1_314	355208 - 356128	[+]	921	VF|VFG0483 (gi:16764732) orf408 - putative regulatory protein, deoR family
	III	10.8 kb	1199931 - 1210777	14	0	2	0	0	2	0	ORF1_1090	1195759 - 1197180	[+]	1422	AR|AR_YP_001846482 Outer membrane protein
											ORF1_1091	1197421 - 1198668	[+]	1248	AR|AR_ABI18324 macrolide efflux pump
											ORF1_1095	1202702 - 1203739	[+]	1038	Prophage|Prophage_56692913 NC_006552 nucleoid-associated protein {Pseudomonas phage F116}
											ORF1_1097	1205069 - 1206046	[-]	978	Prophage|Prophage_9626271 NC_001416 ea31 ea31 {Enterobacteria phage lambda}
	IV	11.4 kb	2149042 - 2160415	17	2	0	0	0	3	0	ORF1_1954	2146671 - 2148032	[-]	1362	VF|VFG0161 (gi:15597595) pvdD - pyoverdine synthetase D
											ORF1_1966	2159414 - 2160415	[-]	1002	VF|VFG0133 (gi:15598747) algA - phosphomannose isomerase / guanosine 5'-diphospho-D-mannose pyrophosphorylase
											ORF1_1959	2151273 - 2152721	[-]	1449	Prophage|Prophage_9626401 NC_001423 pre-neck appendage protein {Bacillus phage phi29}
											ORF1_1964	2157271 - 2158341	[-]	1071	Prophage|Prophage_61806129 NC_006883 nucleotide-sugar epimerase {Cyanophage P-SSM2}
											ORF1_1965	2158348 - 2159406	[-]	1059	Prophage|Prophage_61806128 NC_006883 putative GDP-D-mannose dehydratase {Cyanophage P-SSM2}
CSID_3015183684	I	23.7 kb	296337 - 320019	42	0	0	0	0	0	0
	II	10 kb	344609 - 354501	12	0	0	0	0	0	0
	III	10.8 kb	1199931 - 1210777	14	0	0	0	0	0	0
	IV	11.4 kb	2149042 - 2160415	17	0	0	0	0	0	0
EM361-97	I	12 kb	328597 - 340568	23	0	0	0	0	1	8	ORF1_276	327053 - 328498	[+]	1446	VF|VFG2372 (gi:123443290) wzx - RfbX
											ORF1_279	330694 - 331503	[+]	810	VF|VFG1341 (gi:22537322) cpsJ - glycosyl transferase CpsJ(V)
											ORF1_282	333292 - 334818	[+]	1527	VF|VFG1821 (gi:15609517) mbtE - mbtE
											ORF1_287	337165 - 337926	[+]	762	VF|VFG0934 (gi:26246575) entA - 2,3-dihydro-2,3-dihydroxybenzoate dehydrogenase
											ORF1_291	339963 - 340568	[+]	606	VF|VFG1336 (gi:22537317) neuD - neuD protein
											ORF1_292	340591 - 341730	[+]	1140	VF|VFG0033 (gi:33591346) bplF - lipopolysaccharide biosynthesis protein
											ORF1_293	342011 - 342454	[+]	444	VF|VFG2027 (gi:15792474) waaE - putative ADP-heptose synthase
											ORF1_294	342458 - 343003	[+]	546	VF|VFG1958 (gi:15792748) Cj1430c - putative nucleotide-sugar epimerase/dehydratase
											ORF1_278	329544 - 330683	[+]	1140	Prophage|Prophage_13559881 NC_002730 hkcF O-antigen modification protein {Enterobacteria phage HK620}
	II	8.2 kb	3514891 - 3523142	14	1	0	0	0	2	0	ORF1_3244	3513927 - 3514910	[+]	984	Prophage|Prophage_29565835 NC_004680 gp69 {Mycobacterium phage Che8}
											ORF1_3254	3525798 - 3526445	[+]	648	Prophage|Prophage_156564128 NC_009760 ORF147 baseplate hub protein {Bacillus phage 0305phi8-36}
											ORF1_3253	3523297 - 3525552	[+]	2256	VF|VFG0619 (gi:24114948) iutA - receptor-like protein iutA
	III	15.7 kb	3842729 - 3858470	29	0	2	0	5	0	0	ORF1_3526	3844537 - 3845316	[+]	780	IS|ISMno23_PEP
											ORF1_3527	3845313 - 3846479	[+]	1167	IS|ISSod25_PEP2
											ORF1_3530	3848970 - 3849971	[+]	1002	IS|IS621_PEP
											ORF1_3536	3855029 - 3855808	[+]	780	IS|ISMno23_PEP
											ORF1_3537	3855805 - 3856971	[+]	1167	IS|ISSod25_PEP2
											ORF1_3541	3858695 - 3859477	[-]	783	AR|AR_AAD26631 lincosamide nucleotidyltransferase
											ORF1_3542	3859770 - 3860627	[-]	858	AR|CBMAR_Q6EZ46|Q6EZ46_RALPI OXA-60a oxacillinase OS=Ralstonia pickettii GN=bla OXA-60 PE=4 SV=1
	IV	26.8 kb	3874631 - 3901423	32	1	0	2	2	2	0	ORF1_3555	3870243 - 3872150	[-]	1908	PAI|PAI_CAF28523 putative HsdM-like N-methyl transferase
											ORF1_3565	3880778 - 3882247	[+]	1470	PAI|PAI_359751194|ref|CCE94503.1| MobA protein
											ORF1_3566	3882250 - 3882903	[+]	654	Prophage|Prophage_89886027 NC_007902 hypothetical protein {Sodalis phage phiSG1}
											ORF1_3582	3896722 - 3897570	[+]	849	Prophage|Prophage_117530266 NC_008562 lysozyme/metalloendopeptidase {Cyanophage Ma-LMM01}
											ORF1_3561	3876323 - 3877021	[+]	699	VF|VFG0843 (gi:3822164) hlyD - hemolysin transport protein
											ORF1_3557	3873530 - 3874600	[+]	1071	IS|ISWz1_PEP
											ORF1_3562	3878104 - 3879099	[-]	996	IS|ISCro4_PEP
	V	18.7 kb	4064830 - 4083547	22	1	1	1	3	0	0	ORF3_1	4062470 - 4063552	[-]	1083	VF|VFG2197 (gi:29375537) EF0954 - sugar-binding transcriptional regulator, LacI family
											ORF3_2	4064830 - 4065624	[-]	795	AR|AR_NP_052148 aminoglycoside-3'-phosphotransferase
											ORF4_2	4067056 - 4068159	[+]	1104	PAI|PAI_CAF28549 putative diaminobutyrate transaminase
											ORF5_1	4068407 - 4069186	[+]	780	IS|ISMno23_PEP
											ORF5_2	4069183 - 4070349	[+]	1167	IS|ISSod25_PEP2
											ORF9_1	4075986 - 4076951	[-]	966	IS|ISIMb1_PEP
Endophthalmitis	I	29.4 kb	844773 - 874192	56	2	1	5	0	2	0	ORF22_2	841778 - 842551	[+]	774	Prophage|Prophage_38707928 NC_005284 conserved hypothetical protein similar to NP_536393 ZP_00032444 and GenBank Accession number AAP86073 {Burkholderia phage phi1026b}
											ORF26_7	861790 - 862134	[+]	345	Prophage|Prophage_9626401 NC_001423 pre-neck appendage protein {Bacillus phage phi29}
											ORF35_6	876257 - 877117	[-]	861	AR|AR_CAE53425 dihydropteroate synthase
											ORF23_10	851392 - 851544	[+]	153	VF|VFG2027 (gi:15792474) waaE - putative ADP-heptose synthase
											ORF26_3	859525 - 860004	[+]	480	VF|VFG1372 (gi:15900282) cps4H - capsular polysaccharide biosynthesis protein Cps4H
											ORF22_7	845671 - 846159	[-]	489	PAI|PAI_108861480|ref|ABG21678.1| hypothetical protein
											ORF29_1	868711 - 870087	[+]	1377	PAI|PAI_AAO17204 TccC3
											ORF35_2	874654 - 875178	[-]	525	PAI|PAI_AAC31537 L0057
											ORF35_3	875126 - 875344	[-]	219	PAI|PAI_AAC31537 L0057
											ORF35_4	875286 - 875645	[-]	360	PAI|PAI_AAC31537 L0057
	II	10.5 kb	3286653 - 3297176	26	2	0	3	0	0	1	ORF143_28	3283347 - 3284180	[+]	834	PAI|PAI_AAR03910 glutamate racemase
											ORF143_37	3290916 - 3291290	[-]	375	PAI|PAI_CAI36079 hypothetical protein
											ORF143_44	3295567 - 3295962	[+]	396	PAI|PAI_CAD33760 hemolysin B
											ORF143_30	3285022 - 3285612	[+]	591	VF|VFG2374 (gi:123443292) prt - paratose synthase
											ORF143_43	3294187 - 3295488	[+]	1302	VF|VFG0907 (gi:26249408) hlyB - Hemolysin B
											ORF143_34	3287071 - 3289458	[-]	2388	T4SE|T4SE_52842619|ref|YP_096418.1| unnamed protein product
FMS007	I	12.8 kb	2441609 - 2454435	17	0	0	0	1	3	0	ORF1_2233	2441953 - 2443245	[-]	1293	PAI|PAI_359751194|ref|CCE94503.1| MobA protein
											ORF1_2243	2449356 - 2452412	[-]	3057	Prophage|Prophage_126011012 NC_009015 hypothetical protein {Burkholderia ambifaria phage BcepF1}
											ORF1_2244	2452429 - 2453601	[-]	1173	Prophage|Prophage_9630142 NC_001884 yolE IMPB/MUCB/SAMB family protein {Bacillus phage SPBc2}
											ORF1_2245	2453656 - 2454435	[+]	780	Prophage|Prophage_9630190 NC_001884 yonR putative SPbeta phage repressor {Bacillus phage SPBc2}
	II	9.8 kb	2469521 - 2479283	16	0	0	0	0	0	1	ORF1_2253	2469850 - 2472351	[+]	2502	T4SS|T4SS_Tra_F_TraC_F
	III	18.9 kb	2668358 - 2687230	27	0	0	1	3	1	0	ORF1_2439	2664155 - 2667652	[+]	3498	PAI|PAI_AAL18492 TccC2
											ORF1_2441	2668358 - 2668600	[-]	243	IS|ISBf6_PEP
											ORF1_2453	2678110 - 2678298	[-]	189	IS|ISCp1_PEP
											ORF1_2454	2678457 - 2678786	[-]	330	IS|ISCcl1_PEP
											ORF1_2459	2684933 - 2685760	[-]	828	Prophage|Prophage_80159877 NC_007581 putative restriction endonuclase {Clostridium phage c-st}
	IV	12.9 kb	2894645 - 2907537	22	8	0	0	0	1	0	ORF1_2652	2891587 - 2892132	[-]	546	VF|VFG1958 (gi:15792748) Cj1430c - putative nucleotide-sugar epimerase/dehydratase
											ORF1_2653	2892136 - 2892579	[-]	444	VF|VFG2027 (gi:15792474) waaE - putative ADP-heptose synthase
											ORF1_2654	2892860 - 2893999	[-]	1140	VF|VFG0033 (gi:33591346) bplF - lipopolysaccharide biosynthesis protein
											ORF1_2655	2894022 - 2894627	[-]	606	VF|VFG1336 (gi:22537317) neuD - neuD protein
											ORF1_2659	2896664 - 2897425	[-]	762	VF|VFG0934 (gi:26246575) entA - 2,3-dihydro-2,3-dihydroxybenzoate dehydrogenase
											ORF1_2664	2899772 - 2901298	[-]	1527	VF|VFG1821 (gi:15609517) mbtE - mbtE
											ORF1_2667	2903087 - 2903896	[-]	810	VF|VFG1341 (gi:22537322) cpsJ - glycosyl transferase CpsJ(V)
											ORF1_2670	2906092 - 2907537	[-]	1446	VF|VFG2372 (gi:123443290) wzx - RfbX
											ORF1_2668	2903907 - 2905046	[-]	1140	Prophage|Prophage_13559881 NC_002730 hkcF O-antigen modification protein {Enterobacteria phage HK620}
	V	9 kb	3651027 - 3660071	18	1	0	0	0	2	0	ORF1_3299	3647724 - 3648371	[-]	648	Prophage|Prophage_156564128 NC_009760 ORF147 baseplate hub protein {Bacillus phage 0305phi8-36}
											ORF1_3311	3659193 - 3660071	[-]	879	Prophage|Prophage_29565835 NC_004680 gp69 {Mycobacterium phage Che8}
											ORF1_3300	3648617 - 3650872	[-]	2256	VF|VFG0936 (gi:26249458) iutA - IutA protein
LDVH-AR107	I	8.9 kb	2010798 - 2019659	20	0	0	0	0	0	0
	II	15 kb	3260051 - 3275043	23	0	0	0	0	0	0
NUH1	I	19 kb	197713 - 216730	40	1	0	1	0	0	0	ORF1_189	197713 - 199899	[-]	2187	VF|VFG1501 (gi:24528031) hlyB - hemolysin B
											ORF1_211	213376 - 215418	[-]	2043	PAI|PAI_569550113|ref|AHE41852.1| DNA topoisomerase III
	II	15.3 kb	347607 - 362915	20	0	1	1	0	1	0	ORF1_352	350975 - 353068	[+]	2094	PAI|PAI_569550113|ref|AHE41852.1| DNA topoisomerase III
											ORF1_357	357486 - 362915	[+]	5430	Prophage|Prophage_46401635 NC_005856 darB defense against restriction putative DNA adenine methyltransferase and helicase protects against a subset of type I enzymes EcoB EcoK head struct {Enterobacteria phage P1}
											ORF1_359	363897 - 365123	[-]	1227	AR|AR_ABE02098 macrolide-efflux protein
	III	20.3 kb	383375 - 403749	39	0	0	1	0	3	1	ORF1_373	382089 - 383378	[-]	1290	PAI|PAI_359751194|ref|CCE94503.1| MobA protein
											ORF1_384	390881 - 393382	[+]	2502	T4SS|T4SS_Tra_F_TraC_F
											ORF1_407	406409 - 407482	[-]	1074	Prophage|Prophage_109521824 NC_008204 gp76 {Mycobacterium phage Qyrzula}
											ORF1_408	407528 - 407920	[-]	393	Prophage|Prophage_16271789 NC_003157 single-strand binding protein {Temperate phage phiNIH1.1}
											ORF1_381	389745 - 390029	[-]	285	Prophage|Prophage_90592588 NC_007924 orf13 putative transcriptional regulator {Lactobacillus phage KC5a}
	IV	21.4 kb	1742268 - 1763686	35	0	0	0	1	1	3	ORF6_5	1744518 - 1747253	[+]	2736	T6SE|T6SE_Fjoh_3274
											ORF6_13	1752378 - 1754318	[-]	1941	T6SE|T6SE_Fjoh_3260
											ORF7_12	1763698 - 1765638	[-]	1941	T6SE|T6SE_Fjoh_3260
											ORF6_11	1750272 - 1751357	[+]	1086	IS|ISCaa12_PEP
											ORF7_5	1756856 - 1759435	[+]	2580	Prophage|Prophage_53793624 NC_006356 glycoside hydrolase family 19 {Flavobacterium phage 11b}
	V	11.3 kb	2828139 - 2839487	18	3	0	0	0	3	0	ORF11_110	2828139 - 2829197	[+]	1059	Prophage|Prophage_61806128 NC_006883 putative GDP-D-mannose dehydratase {Cyanophage P-SSM2}
											ORF11_111	2829204 - 2830274	[+]	1071	Prophage|Prophage_61806129 NC_006883 nucleotide-sugar epimerase {Cyanophage P-SSM2}
											ORF11_116	2834824 - 2836272	[+]	1449	Prophage|Prophage_9626401 NC_001423 pre-neck appendage protein {Bacillus phage phi29}
											ORF11_109	2827130 - 2828131	[+]	1002	VF|VFG0133 (gi:15598747) algA - phosphomannose isomerase / guanosine 5'-diphospho-D-mannose pyrophosphorylase
											ORF11_121	2839512 - 2840873	[+]	1362	VF|VFG0161 (gi:15597595) pvdD - pyoverdine synthetase D
											ORF11_124	2843188 - 2844408	[+]	1221	VF|VFG2226 (gi:17987697) per - perosamine synthetase
	VI	15.3 kb	2927511 - 2942805	30	0	0	1	0	2	1	ORF11_191	2927087 - 2927464	[+]	378	Prophage|Prophage_66395540 NC_007052 ORF032 {Staphylococcus phage 42E}
											ORF11_192	2927511 - 2928584	[+]	1074	Prophage|Prophage_109521824 NC_008204 gp76 {Mycobacterium phage Qyrzula}
											ORF11_209	2939649 - 2942159	[-]	2511	T4SS|T4SS_Tra_F_TraC_F
											ORF11_214	2945485 - 2945955	[+]	471	PAI|PAI_AAL08475 unknown
	VII	31.8 kb	3770744 - 3802540	37	1	1	1	1	4	1	ORF18_54	3766249 - 3768303	[+]	2055	T6SE|T6SE_V12G01_02265
											ORF19_1	3770113 - 3770442	[-]	330	AR|AR_ZP_04003442 multidrug efflux protein
											ORF19_2	3770744 - 3771814	[+]	1071	IS|ISWz1_PEP
											ORF19_6	3773538 - 3774236	[+]	699	VF|VFG0843 (gi:3822164) hlyD - hemolysin transport protein
											ORF19_9	3776370 - 3777839	[+]	1470	PAI|PAI_359751194|ref|CCE94503.1| MobA protein
											ORF19_10	3777842 - 3778495	[+]	654	Prophage|Prophage_89886027 NC_007902 hypothetical protein {Sodalis phage phiSG1}
											ORF19_26	3792293 - 3793156	[+]	864	Prophage|Prophage_117530266 NC_008562 lysozyme/metalloendopeptidase {Cyanophage Ma-LMM01}
											ORF19_30	3797002 - 3802128	[+]	5127	Prophage|Prophage_46401635 NC_005856 darB defense against restriction putative DNA adenine methyltransferase and helicase protects against a subset of type I enzymes EcoB EcoK head struct {Enterobacteria phage P1}
											ORF19_32	3802744 - 3804036	[-]	1293	Prophage|Prophage_22855096 NC_004166 hypothetical protein {Bacillus phage SPP1}
	VIII	13.9 kb	4108037 - 4121916	26	0	0	1	0	0	0	ORF23_9	4110352 - 4111122	[+]	771	PAI|PAI_359751194|ref|CCE94503.1| MobA protein
NUH4	I	28.9 kb	644985 - 673867	41	1	0	1	0	2	1	ORF1_611	654905 - 657409	[-]	2505	T4SS|T4SS_Tra_F_TraC_F
											ORF1_615	658340 - 658540	[+]	201	Prophage|Prophage_90592588 NC_007924 orf13 putative transcriptional regulator {Lactobacillus phage KC5a}
											ORF1_616	658543 - 659814	[+]	1272	Prophage|Prophage_51980187 NC_006268 Cytosine methylase similar to PspGI methylase {Sulfolobus virus STSV1}
											ORF1_617	659829 - 662048	[+]	2220	VF|VFG1701 (gi:26249399) c3564 - Hypothetical protein
											ORF1_628	670479 - 671765	[+]	1287	PAI|PAI_359751194|ref|CCE94503.1| MobA protein
	II	29.6 kb	688681 - 718356	33	1	3	1	0	1	0	ORF1_638	685518 - 686081	[+]	564	VF|VFG1486 (gi:24528017) ORF35 - putative CS12 fimbrial-like upstream regulatory protein
											ORF1_645	693634 - 694926	[+]	1293	AR|AR_YP_001713703 RND protein
											ORF1_646	694923 - 696869	[+]	1947	AR|AR_YP_274481 multidrug efflux RND transporter MexF
											ORF1_649	699396 - 700613	[+]	1218	AR|AR_ZP_00946143 MexC
											ORF1_653	704479 - 709917	[-]	5439	Prophage|Prophage_46401635 NC_005856 darB defense against restriction putative DNA adenine methyltransferase and helicase protects against a subset of type I enzymes EcoB EcoK head struct {Enterobacteria phage P1}
											ORF1_660	714036 - 716129	[-]	2094	PAI|PAI_569550113|ref|AHE41852.1| DNA topoisomerase III
	III	19.2 kb	2329830 - 2349032	41	1	0	1	0	0	0	ORF9_35	2330676 - 2332718	[+]	2043	PAI|PAI_569550113|ref|AHE41852.1| DNA topoisomerase III
											ORF9_57	2346195 - 2348381	[+]	2187	VF|VFG1501 (gi:24528031) hlyB - hemolysin B
	IV	11.3 kb	3155044 - 3166392	18	3	0	0	0	3	0	ORF14_104	3154035 - 3155036	[+]	1002	VF|VFG0133 (gi:15598747) algA - phosphomannose isomerase / guanosine 5'-diphospho-D-mannose pyrophosphorylase
											ORF14_116	3166417 - 3167778	[+]	1362	VF|VFG0161 (gi:15597595) pvdD - pyoverdine synthetase D
											ORF14_119	3170093 - 3171313	[+]	1221	VF|VFG2226 (gi:17987697) per - perosamine synthetase
											ORF14_105	3155044 - 3156102	[+]	1059	Prophage|Prophage_61806128 NC_006883 putative GDP-D-mannose dehydratase {Cyanophage P-SSM2}
											ORF14_106	3156109 - 3157179	[+]	1071	Prophage|Prophage_61806129 NC_006883 nucleotide-sugar epimerase {Cyanophage P-SSM2}
											ORF14_111	3161729 - 3163177	[+]	1449	Prophage|Prophage_9626401 NC_001423 pre-neck appendage protein {Bacillus phage phi29}
	V	15.3 kb	3254416 - 3269710	30	0	0	1	0	2	1	ORF14_186	3253992 - 3254369	[+]	378	Prophage|Prophage_66395540 NC_007052 ORF032 {Staphylococcus phage 42E}
											ORF14_187	3254416 - 3255489	[+]	1074	Prophage|Prophage_109521824 NC_008204 gp76 {Mycobacterium phage Qyrzula}
											ORF14_204	3266554 - 3269064	[-]	2511	T4SS|T4SS_Tra_F_TraC_F
											ORF14_209	3272390 - 3272860	[+]	471	PAI|PAI_AAL08475 unknown
	VI	13.2 kb	3420071 - 3433294	27	0	0	1	0	0	0	ORF14_369	3426850 - 3429363	[-]	2514	PAI|PAI_AAL18492 TccC2
	VII	13.6 kb	3872042 - 3885648	18	1	0	1	0	4	0	ORF18_67	3867696 - 3868568	[-]	873	VF|VFG1751 (gi:16120597) YPO0260 - putative AraC-family regulatory protein
											ORF18_69	3870285 - 3871376	[-]	1092	PAI|PAI_CAI36137 nucleotidyltransferase/DNA polymerase
											ORF18_70	3871423 - 3871881	[-]	459	Prophage|Prophage_125999993 NC_009014 N-acetyltransferase-like protein {Erwinia amylovora phage Era103}
											ORF19_5	3875401 - 3876264	[+]	864	Prophage|Prophage_117530266 NC_008562 lysozyme/metalloendopeptidase {Cyanophage Ma-LMM01}
											ORF19_9	3880110 - 3885236	[+]	5127	Prophage|Prophage_46401635 NC_005856 darB defense against restriction putative DNA adenine methyltransferase and helicase protects against a subset of type I enzymes EcoB EcoK head struct {Enterobacteria phage P1}
											ORF19_11	3885852 - 3887144	[-]	1293	Prophage|Prophage_22855096 NC_004166 hypothetical protein {Bacillus phage SPP1}
	VIII	23 kb	4145517 - 4168542	36	1	1	3	0	1	0	ORF24_1	4166042 - 4166497	[-]	456	PAI|PAI_AEC05378 hypothetical protein
											ORF21_1	4143018 - 4143905	[+]	888	PAI|PAI_359751194|ref|CCE94503.1| MobA protein
											ORF22_7	4152121 - 4153590	[+]	1470	PAI|PAI_359751194|ref|CCE94503.1| MobA protein
											ORF22_2	4147806 - 4148354	[-]	549	AR|AR_AAD03493 aminoglycoside 6'-N-acetyltransferase Iu
											ORF22_4	4149289 - 4149987	[+]	699	VF|VFG0843 (gi:3822164) hlyD - hemolysin transport protein
											ORF22_8	4153593 - 4154246	[+]	654	Prophage|Prophage_89886027 NC_007902 hypothetical protein {Sodalis phage phiSG1}
NUH6	I	26.7 kb	1463693 - 1490363	33	0	0	0	0	0	0
	II	12 kb	2092005 - 2104066	13	0	0	0	0	0	0
	III	27.2 kb	2120892 - 2148121	45	0	0	0	0	0	0
	IV	19.2 kb	3017499 - 3036701	41	0	0	0	0	0	0
	V	19.2 kb	4103488 - 4122674	41	0	0	0	0	0	0
NUH11	I	13.8 kb	513948 - 527780	18	1	1	1	0	1	1	ORF5_130	509265 - 511667	[+]	2403	VF|VFG0348 (gi:16272220) hxuC - heme-hemopexin utilization protein C
											ORF5_131	511751 - 512998	[+]	1248	AR|AR_CAI94891 macrolide-efflux protein I
											ORF5_133	513948 - 519374	[-]	5427	Prophage|Prophage_46401635 NC_005856 darB defense against restriction putative DNA adenine methyltransferase and helicase protects against a subset of type I enzymes EcoB EcoK head struct {Enterobacteria phage P1}
											ORF5_136	520822 - 522906	[-]	2085	PAI|PAI_569550113|ref|AHE41852.1| DNA topoisomerase III
											ORF5_143	527777 - 530512	[-]	2736	T6SE|T6SE_Fjoh_3274
	II	14.5 kb	3843685 - 3858230	29	1	0	1	0	1	0	ORF29_4	3849425 - 3850351	[-]	927	Prophage|Prophage_24371536 NC_004348 gtrB bactoprenol glucosyl transferase O-antigen conversion similar to P22 gtrB {Enterobacteria phage ST64T}
											ORF29_7	3852419 - 3852943	[-]	525	VF|VFG0070 (gi:16802625) iap - P60 extracellular protein, invasion associated protein Iap
											ORF29_17	3859664 - 3861214	[-]	1551	PAI|PAI_AAK20776 aldehyde dehydrogenase
	III	24.2 kb	3989972 - 4014198	53	1	1	3	5	0	0	ORF33_27	3991507 - 3992820	[-]	1314	VF|VFG0564 (gi:16767037) sugR - ATP binding protein
											ORF34_1	3992981 - 3993436	[-]	456	PAI|PAI_AEC05378 hypothetical protein
											ORF51_1	4012026 - 4012691	[+]	666	PAI|PAI_359751194|ref|CCE94503.1| MobA protein
											ORF59_3	4015634 - 4016725	[+]	1092	PAI|PAI_CAI36137 nucleotidyltransferase/DNA polymerase
											ORF35_1	4000980 - 4001408	[+]	429	IS|ISSen1_PEP
											ORF35_2	4001423 - 4002274	[+]	852	IS|ISPsy11_PEP3
											ORF36_1	4002393 - 4003478	[+]	1086	IS|ISCaa12_PEP
											ORF38_3	4005551 - 4006108	[+]	558	IS|ISKpn25_PEP2
											ORF47_1	4009988 - 4010461	[-]	474	IS|ISSod25_PEP2
											ORF59_2	4015129 - 4015587	[+]	459	AR|AR_CAA39038 AG-6'-acetyltransferase
NUHP1	I	23.6 kb	472911 - 496594	43	0	0	1	0	3	1	ORF1_446	470763 - 471155	[+]	393	Prophage|Prophage_16271789 NC_003157 single-strand binding protein {Temperate phage phiNIH1.1}
											ORF1_447	471201 - 472274	[+]	1074	Prophage|Prophage_109521824 NC_008204 gp76 {Mycobacterium phage Qyrzula}
											ORF1_473	488654 - 488938	[+]	285	Prophage|Prophage_90592588 NC_007924 orf13 putative transcriptional regulator {Lactobacillus phage KC5a}
											ORF1_481	495305 - 496594	[+]	1290	PAI|PAI_359751194|ref|CCE94503.1| MobA protein
											ORF1_470	485301 - 487802	[-]	2502	T4SS|T4SS_Tra_F_TraC_F
	II	8.8 kb	521184 - 529964	13	0	0	1	0	0	0	ORF1_502	525615 - 527708	[-]	2094	PAI|PAI_569550113|ref|AHE41852.1| DNA topoisomerase III
	III	19.2 kb	662617 - 681819	41	1	0	1	0	0	0	ORF1_643	663463 - 665505	[+]	2043	PAI|PAI_569550113|ref|AHE41852.1| DNA topoisomerase III
											ORF1_665	678982 - 681168	[+]	2187	VF|VFG1501 (gi:24528031) hlyB - hemolysin B
	IV	15.4 kb	3387569 - 3402970	29	0	0	1	0	2	1	ORF1_3170	3384102 - 3384572	[-]	471	PAI|PAI_AAL08475 unknown
											ORF1_3175	3387898 - 3390408	[+]	2511	T4SS|T4SS_Tra_F_TraC_F
											ORF1_3192	3401473 - 3402546	[-]	1074	Prophage|Prophage_109521824 NC_008204 gp76 {Mycobacterium phage Qyrzula}
											ORF1_3193	3402593 - 3402970	[-]	378	Prophage|Prophage_66395540 NC_007052 ORF032 {Staphylococcus phage 42E}
	V	11.3 kb	3491555 - 3502927	17	2	0	0	0	3	0	ORF1_3268	3493785 - 3495233	[-]	1449	Prophage|Prophage_9626401 NC_001423 pre-neck appendage protein {Bacillus phage phi29}
											ORF1_3273	3499783 - 3500853	[-]	1071	Prophage|Prophage_61806129 NC_006883 nucleotide-sugar epimerase {Cyanophage P-SSM2}
											ORF1_3274	3500860 - 3501918	[-]	1059	Prophage|Prophage_61806128 NC_006883 putative GDP-D-mannose dehydratase {Cyanophage P-SSM2}
											ORF1_3275	3501926 - 3502927	[-]	1002	VF|VFG0133 (gi:15598747) algA - phosphomannose isomerase / guanosine 5'-diphospho-D-mannose pyrophosphorylase
											ORF1_3263	3489184 - 3490545	[-]	1362	VF|VFG0161 (gi:15597595) pvdD - pyoverdine synthetase D
	VI	26.9 kb	3953904 - 3980800	33	1	2	1	3	2	0	ORF1_3672	3957757 - 3958620	[-]	864	Prophage|Prophage_117530266 NC_008562 lysozyme/metalloendopeptidase {Cyanophage Ma-LMM01}
											ORF1_3688	3972418 - 3973071	[-]	654	Prophage|Prophage_89886027 NC_007902 hypothetical protein {Sodalis phage phiSG1}
											ORF1_3689	3973074 - 3974543	[-]	1470	PAI|PAI_359751194|ref|CCE94503.1| MobA protein
											ORF1_3692	3976677 - 3977375	[-]	699	VF|VFG0843 (gi:3822164) hlyD - hemolysin transport protein
											ORF1_3696	3979099 - 3980169	[-]	1071	IS|ISWz1_PEP
											ORF1_3698	3981040 - 3982224	[-]	1185	IS|ISSod25_PEP2
											ORF1_3699	3982221 - 3983000	[-]	780	IS|ISMno23_PEP
											ORF1_3700	3983347 - 3983895	[+]	549	AR|AR_AAD03493 aminoglycoside 6'-N-acetyltransferase Iu
											ORF1_3697	3980471 - 3980800	[+]	330	AR|AR_ZP_04003442 multidrug efflux protein
NUHP2	I	15.4 kb	159971 - 175372	29	0	0	1	0	2	1	ORF1_161	156504 - 156974	[-]	471	PAI|PAI_AAL08475 unknown
											ORF1_166	160300 - 162810	[+]	2511	T4SS|T4SS_Tra_F_TraC_F
											ORF1_183	173875 - 174948	[-]	1074	Prophage|Prophage_109521824 NC_008204 gp76 {Mycobacterium phage Qyrzula}
											ORF1_184	174995 - 175372	[-]	378	Prophage|Prophage_66395540 NC_007052 ORF032 {Staphylococcus phage 42E}
	II	11.4 kb	263957 - 275329	17	2	0	0	0	3	0	ORF1_254	261586 - 262947	[-]	1362	VF|VFG0161 (gi:15597595) pvdD - pyoverdine synthetase D
											ORF1_266	274328 - 275329	[-]	1002	VF|VFG0133 (gi:15598747) algA - phosphomannose isomerase / guanosine 5'-diphospho-D-mannose pyrophosphorylase
											ORF1_259	266187 - 267635	[-]	1449	Prophage|Prophage_9626401 NC_001423 pre-neck appendage protein {Bacillus phage phi29}
											ORF1_264	272185 - 273255	[-]	1071	Prophage|Prophage_61806129 NC_006883 nucleotide-sugar epimerase {Cyanophage P-SSM2}
											ORF1_265	273262 - 274320	[-]	1059	Prophage|Prophage_61806128 NC_006883 putative GDP-D-mannose dehydratase {Cyanophage P-SSM2}
	III	13.6 kb	2483611 - 2497217	16	0	0	0	0	3	0	ORF7_5	2486970 - 2487833	[+]	864	Prophage|Prophage_117530266 NC_008562 lysozyme/metalloendopeptidase {Cyanophage Ma-LMM01}
											ORF7_9	2491679 - 2496805	[+]	5127	Prophage|Prophage_46401635 NC_005856 darB defense against restriction putative DNA adenine methyltransferase and helicase protects against a subset of type I enzymes EcoB EcoK head struct {Enterobacteria phage P1}
											ORF7_11	2497421 - 2498713	[-]	1293	Prophage|Prophage_22855096 NC_004166 hypothetical protein {Bacillus phage SPP1}
	IV	23.8 kb	3394860 - 3418543	43	0	0	1	0	3	1	ORF10_240	3392712 - 3393104	[+]	393	Prophage|Prophage_16271789 NC_003157 single-strand binding protein {Temperate phage phiNIH1.1}
											ORF10_241	3393150 - 3394223	[+]	1074	Prophage|Prophage_109521824 NC_008204 gp76 {Mycobacterium phage Qyrzula}
											ORF10_267	3410603 - 3410887	[+]	285	Prophage|Prophage_90592588 NC_007924 orf13 putative transcriptional regulator {Lactobacillus phage KC5a}
											ORF10_264	3407250 - 3409751	[-]	2502	T4SS|T4SS_Tra_F_TraC_F
											ORF10_275	3417254 - 3418543	[+]	1290	PAI|PAI_359751194|ref|CCE94503.1| MobA protein
	V	8.8 kb	3443133 - 3451913	13	0	0	1	0	0	0	ORF10_296	3447564 - 3449657	[-]	2094	PAI|PAI_569550113|ref|AHE41852.1| DNA topoisomerase III
	VI	19.2 kb	3584295 - 3603497	41	1	0	1	0	0	0	ORF11_35	3585141 - 3587183	[+]	2043	PAI|PAI_569550113|ref|AHE41852.1| DNA topoisomerase III
											ORF11_57	3600660 - 3602846	[+]	2187	VF|VFG1501 (gi:24528031) hlyB - hemolysin B
	VII	9.2 kb	3966217 - 3975434	24	0	0	1	0	0	1	ORF14_2	3964069 - 3964995	[+]	927	PAI|PAI_359751194|ref|CCE94503.1| MobA protein
											ORF16_4	3976084 - 3979170	[-]	3087	T3SE|T3SE_Q87W07|Q87W07_PSESM Type III effector HopI1 OS=Pseudomonas syringae pv. tomato (strain DC3000) GN=hopI1 PE=4 SV=1
	VIII	18.2 kb	4131331 - 4149556	30	1	1	2	1	1	0	ORF22_1	4130700 - 4131029	[-]	330	AR|AR_ZP_04003442 multidrug efflux protein
											ORF22_2	4131331 - 4132401	[+]	1071	IS|ISWz1_PEP
											ORF22_6	4134125 - 4134823	[+]	699	VF|VFG0843 (gi:3822164) hlyD - hemolysin transport protein
											ORF22_9	4136957 - 4138426	[+]	1470	PAI|PAI_359751194|ref|CCE94503.1| MobA protein
											ORF23_3	4151017 - 4153248	[-]	2232	PAI|PAI_CAC43424 IroN protein
											ORF22_10	4138429 - 4139082	[+]	654	Prophage|Prophage_89886027 NC_007902 hypothetical protein {Sodalis phage phiSG1}
NUHP3	I	15.4 kb	2088131 - 2103532	29	0	0	1		2	1	ORF8_161	2084664 - 2085134	[-]	471	PAI|PAI_AAL08475 unknown
											ORF8_166	2088460 - 2090970	[+]	2511	T4SS|T4SS_Tra_F_TraC_F
											ORF8_183	2102035 - 2103108	[-]	1074	Prophage|Prophage_109521824 NC_008204 gp76 {Mycobacterium phage Qyrzula}
											ORF8_184	2103155 - 2103532	[-]	378	Prophage|Prophage_66395540 NC_007052 ORF032 {Staphylococcus phage 42E}
	II	11.3 kb	2192117 - 2203489	17	2	0	0	0	3	0	ORF8_259	2194347 - 2195795	[-]	1449	Prophage|Prophage_9626401 NC_001423 pre-neck appendage protein {Bacillus phage phi29}
											ORF8_264	2200345 - 2201415	[-]	1071	Prophage|Prophage_61806129 NC_006883 nucleotide-sugar epimerase {Cyanophage P-SSM2}
											ORF8_265	2201422 - 2202480	[-]	1059	Prophage|Prophage_61806128 NC_006883 putative GDP-D-mannose dehydratase {Cyanophage P-SSM2}
											ORF8_254	2189746 - 2191107	[-]	1362	VF|VFG0161 (gi:15597595) pvdD - pyoverdine synthetase D
											ORF8_266	2202488 - 2203489	[-]	1002	VF|VFG0133 (gi:15598747) algA - phosphomannose isomerase / guanosine 5'-diphospho-D-mannose pyrophosphorylase
	III	24.1 kb	2574809 - 2598855	43	0	0	1	0	3	1	ORF9_240	2573024 - 2573416	[+]	393	Prophage|Prophage_16271789 NC_003157 single-strand binding protein {Temperate phage phiNIH1.1}
											ORF9_241	2573462 - 2574535	[+]	1074	Prophage|Prophage_109521824 NC_008204 gp76 {Mycobacterium phage Qyrzula}
											ORF9_267	2590915 - 2591199	[+]	285	Prophage|Prophage_90592588 NC_007924 orf13 putative transcriptional regulator {Lactobacillus phage KC5a}
											ORF9_264	2587562 - 2590063	[-]	2502	T4SS|T4SS_Tra_F_TraC_F
											ORF9_275	2597566 - 2598855	[+]	1290	PAI|PAI_359751194|ref|CCE94503.1| MobA protein
	IV	8.8 kb	2623445 - 2632225	13	0	0	1	0	0	0	ORF9_296	2627876 - 2629969	[-]	2094	PAI|PAI_569550113|ref|AHE41852.1| DNA topoisomerase III
	V	19.2 kb	2767292 - 2786494	41	1	0	1	0	0	0	ORF9_442	2768138 - 2770180	[+]	2043	PAI|PAI_569550113|ref|AHE41852.1| DNA topoisomerase III
											ORF9_464	2783657 - 2785843	[+]	2187	VF|VFG1501 (gi:24528031) hlyB - hemolysin B
	VI	31.8 kb	3656153 - 3687949	36	1	1	1	1	4	1	ORF15_55	3651354 - 3653408	[+]	2055	T6SE|T6SE_V12G01_02265
											ORF17_1	3655522 - 3655851	[-]	330	AR|AR_ZP_04003442 multidrug efflux protein
											ORF17_2	3656153 - 3657223	[+]	1071	IS|ISWz1_PEP
											ORF17_5	3658947 - 3659645	[+]	699	VF|VFG0843 (gi:3822164) hlyD - hemolysin transport protein
											ORF17_8	3661779 - 3663248	[+]	1470	PAI|PAI_359751194|ref|CCE94503.1| MobA protein
											ORF17_9	3663251 - 3663904	[+]	654	Prophage|Prophage_89886027 NC_007902 hypothetical protein {Sodalis phage phiSG1}
											ORF17_25	3677702 - 3678565	[+]	864	Prophage|Prophage_117530266 NC_008562 lysozyme/metalloendopeptidase {Cyanophage Ma-LMM01}
											ORF17_29	3682411 - 3687537	[+]	5127	Prophage|Prophage_46401635 NC_005856 darB defense against restriction putative DNA adenine methyltransferase and helicase protects against a subset of type I enzymes EcoB EcoK head struct {Enterobacteria phage P1}
											ORF17_31	3688153 - 3689445	[-]	1293	Prophage|Prophage_22855096 NC_004166 hypothetical protein {Bacillus phage SPP1}
	VII	8.7 kb	4323857 - 4332521	27		1		3	0	1	ORF64_1	4327955 - 4328473	[-]	519	IS|ISAzo22_PEP
											ORF64_2	4328485 - 4329312	[-]	828	IS|ISAzo22_PEP
											ORF69_1	4332967 - 4333386	[-]	420	IS|ISBcen7_PEP2
											ORF71_1	4333728 - 4334105	[+]	378	T6SE|T6SE_Fjoh_3260
											ORF66_2	4331385 - 4331933	[-]	549	AR|AR_AAD03493 aminoglycoside 6'-N-acetyltransferase Iu
Po0527107	I	8.3 kb	134436 - 142755	15	0	2	0	0	0	0	ORF2_14	130342 - 131763	[+]	1422	AR|AR_YP_001846482 Outer membrane protein
											ORF2_15	132004 - 133251	[+]	1248	AR|AR_ABI18324 macrolide efflux pump
	II	26.3 kb	2089747 - 2116062	30	0	1	1	1	2	2	ORF24_142	2086693 - 2088339	[-]	1647	T6SE|T6SE_BTH_I2698
											ORF24_143	2088342 - 2089532	[-]	1191	T6SE|T6SE_Fjoh_3260
											ORF25_1	2089747 - 2090817	[+]	1071	IS|ISWz1_PEP
											ORF25_4	2092541 - 2093239	[+]	699	VF|VFG0843 (gi:3822164) hlyD - hemolysin transport protein
											ORF25_7	2095373 - 2096842	[+]	1470	PAI|PAI_359751194|ref|CCE94503.1| MobA protein
											ORF25_8	2096845 - 2097498	[+]	654	Prophage|Prophage_89886027 NC_007902 hypothetical protein {Sodalis phage phiSG1}
											ORF25_24	2111361 - 2112209	[+]	849	Prophage|Prophage_117530266 NC_008562 lysozyme/metalloendopeptidase {Cyanophage Ma-LMM01}
	III	12.8 kb	2543081 - 2555947	31	0	0	0	0	0	0
	IV	10.1 kb	2976173 - 2986272	25	0	3	1	1	0	0	ORF46_1	2972565 - 2975435	[+]	2871	PAI|PAI_AAO17204 TccC3
											ORF49_12	2984250 - 2985215	[-]	966	IS|ISWen2_PEP
											ORF49_5	2980852 - 2981181	[+]	330	AR|AR_ZP_04003442 multidrug efflux protein
											ORF49_9	2982793 - 2983551	[+]	759	AR|AR_AAR04097 metallo-beta-lactamase
											ORF49_14	2986623 - 2987405	[+]	783	AR|AR_AAD26631 lincosamide nucleotidyltransferase
	V	14.1 kb	3012150 - 3026294	20	0	0	0	0	0	0
PW2806	I	29.6 kb	3152726 - 3182408	39	0	0	8	1	0	0	ORF38_193	3154950 - 3157046	[+]	2097	PAI|PAI_569550113|ref|AHE41852.1| DNA topoisomerase III
											ORF38_200	3161381 - 3162145	[-]	765	PAI|PAI_CAA21351 -
											ORF38_202	3162991 - 3163848	[-]	858	PAI|PAI_AAO17187 HpaA
											ORF38_205	3166260 - 3167225	[-]	966	PAI|PAI_AAO17187 HpaA
											ORF38_206	3167473 - 3167832	[-]	360	PAI|PAI_CAI36079 hypothetical protein
											ORF38_211	3171144 - 3171971	[-]	828	PAI|PAI_AAO17187 HpaA
											ORF38_218	3178148 - 3179440	[-]	1293	PAI|PAI_359751194|ref|CCE94503.1| MobA protein
											ORF38_225	3183145 - 3186360	[-]	3216	PAI|PAI_CAF28526 hsdr-like Type I restriction enzyme
											ORF38_198	3159902 - 3161134	[-]	1233	IS|ISSod4_PEP
	II	9.8 kb	3194100 - 3203967	22	3	0	2	0	0	1	ORF38_230	3191122 - 3192645	[-]	1524	PAI|PAI_CAF28523 putative HsdM-like N-methyl transferase
											ORF38_244	3203575 - 3203967	[+]	393	PAI|PAI_CAE85242 GlcG protein
											ORF38_245	3204032 - 3204841	[+]	810	VF|VFG0934 (gi:26246575) entA - 2,3-dihydro-2,3-dihydroxybenzoate dehydrogenase
											ORF38_246	3204928 - 3205851	[+]	924	VF|VFG0167 (gi:15599423) pchR - transcriptional regulator PchR
											ORF38_247	3205974 - 3206852	[+]	879	VF|VFG0934 (gi:26246575) entA - 2,3-dihydro-2,3-dihydroxybenzoate dehydrogenase
											ORF38_233	3194100 - 3196604	[+]	2505	T4SS|T4SS_Tra_F_TraC_F
PW2809	I	11 kb	332544 - 343633	23	1	2	0	0	3	0	ORF11_125	327798 - 328592	[-]	795	Prophage|Prophage_80159810 NC_007581 conserved hypothetical phage-related protein {Clostridium phage c-st}
											ORF11_129	330265 - 330795	[+]	531	Prophage|Prophage_134287373 NC_009231 hypothetical protein {Clostridium phage phiC2}
											ORF11_132	332544 - 333515	[+]	972	Prophage|Prophage_28876205 NC_004585 hypothetical protein {Streptococcus pyogenes phage 315.2}
											ORF11_137	335647 - 336339	[-]	693	VF|VFG0564 (gi:16767037) sugR - ATP binding protein
											ORF11_146	344620 - 345867	[-]	1248	AR|AR_ABI18324 macrolide efflux pump
											ORF11_147	346108 - 347529	[-]	1422	AR|AR_YP_001846482 Outer membrane protein
	II	29.6 kb	2810673 - 2840355	39	0	0	8	1	0	0	ORF26_204	2812897 - 2814993	[+]	2097	PAI|PAI_569550113|ref|AHE41852.1| DNA topoisomerase III
											ORF26_211	2819328 - 2820092	[-]	765	PAI|PAI_CAA21351 -
											ORF26_213	2820938 - 2821795	[-]	858	PAI|PAI_AAO17187 HpaA
											ORF26_216	2824207 - 2825172	[-]	966	PAI|PAI_AAO17187 HpaA
											ORF26_217	2825420 - 2825779	[-]	360	PAI|PAI_CAI36079 hypothetical protein
											ORF26_222	2829091 - 2829918	[-]	828	PAI|PAI_AAO17187 HpaA
											ORF26_229	2836095 - 2837387	[-]	1293	PAI|PAI_359751194|ref|CCE94503.1| MobA protein
											ORF26_236	2841092 - 2844307	[-]	3216	PAI|PAI_CAF28526 hsdr-like Type I restriction enzyme
											ORF26_209	2817849 - 2819081	[-]	1233	IS|ISSod4_PEP
	III	9.8 kb	2852047 - 2861914	22	3	0	2	0	0	1	ORF26_241	2849069 - 2850592	[-]	1524	PAI|PAI_CAF28523 putative HsdM-like N-methyl transferase
											ORF26_255	2861522 - 2861914	[+]	393	PAI|PAI_CAE85242 GlcG protein
											ORF26_256	2861979 - 2862788	[+]	810	VF|VFG0934 (gi:26246575) entA - 2,3-dihydro-2,3-dihydroxybenzoate dehydrogenase
											ORF26_257	2862875 - 2863798	[+]	924	VF|VFG0167 (gi:15599423) pchR - transcriptional regulator PchR
											ORF26_258	2863921 - 2864799	[+]	879	VF|VFG0934 (gi:26246575) entA - 2,3-dihydro-2,3-dihydroxybenzoate dehydrogenase
											ORF26_244	2852047 - 2854551	[+]	2505	T4SS|T4SS_Tra_F_TraC_F
R26	I	20 kb	517213 - 537243	35	0	0	1	0	1	0	ORF48_11	518063 - 520105	[+]	2043	PAI|PAI_569550113|ref|AHE41852.1| DNA topoisomerase III
											ORF48_13	520736 - 523240	[+]	2505	Prophage|Prophage_9633020 NC_000896 putative DEAH-family helicase {Lactobacillus phage phiadh}
V0378064	I	16.5 kb	964860 - 981448	39	2	0	1	0	0	0	ORF115_1	973834 - 974043	[+]	210	VF|VFG0122 (gi:15598736) algD - GDP-mannose 6-dehydrogenase AlgD
											ORF128_1	980821 - 981102	[+]	282	VF|VFG1859 (gi:52842863) feoB - ferrous iron transporter B
											ORF121_1	975506 - 975742	[+]	237	PAI|PAI_CAI36072 sensory box histidine kinase/response regulator
	II	31.3 kb	2719014 - 2750328	40	1	2	1	2	2	0	ORF152_15	2726807 - 2727505	[+]	699	VF|VFG0843 (gi:3822164) hlyD - hemolysin transport protein
											ORF152_3	2719014 - 2719772	[-]	759	AR|AR_AAR04097 metallo-beta-lactamase
											ORF152_11	2723382 - 2723711	[-]	330	AR|AR_ZP_04003442 multidrug efflux protein
											ORF152_18	2729639 - 2731108	[+]	1470	PAI|PAI_359751194|ref|CCE94503.1| MobA protein
											ORF151_1	2717179 - 2718264	[-]	1086	IS|ISCaa12_PEP
											ORF152_12	2724013 - 2725083	[+]	1071	IS|ISWz1_PEP
											ORF152_19	2731111 - 2731764	[+]	654	Prophage|Prophage_89886027 NC_007902 hypothetical protein {Sodalis phage phiSG1}
											ORF152_35	2745627 - 2746475	[+]	849	Prophage|Prophage_117530266 NC_008562 lysozyme/metalloendopeptidase {Cyanophage Ma-LMM01}
	III	20.5 kb	3254873 - 3275390	31	0	1	2	2	0	0	ORF159_131	3251029 - 3251709	[-]	681	AR|AR_ZP_04091278 hypothetical protein bthur0010_29360
											ORF163_12	3267176 - 3270049	[-]	2874	PAI|PAI_AAO17204 TccC3
											ORF166_3	3275403 - 3278336	[-]	2934	PAI|PAI_AAL18492 TccC2
											ORF167_1	3278377 - 3278805	[+]	429	IS|ISSen1_PEP
											ORF167_2	3278820 - 3279671	[+]	852	IS|ISPsy11_PEP3
	IV	18 kb	4000678 - 4018747	20	0	0	0	0	0	0
