# Supplementary material for: Comparative genomic analysis of a naturally competent Elizabethkingia anophelis isolated from an eye infection
Source: Sci Rep. 2018 May 31;8:8447. doi: 10.1038/s41598-018-26874-8 (PMC5981450; doi:10.1038/s41598-018-26874-8)
Supplement: Supplementary file 7 — T6SS components that have been predicted in the study genomes [file 41598_2018_26874_MOESM7_ESM.xlsx]

## Sheet: Sheet1
Strain	No of Regions	Size	position	cds	VF	AR	PAI	IS	prophage	Sec Sys	ORF	position	strand	size (bp)	ID	ID
V0378064	I	15.4 kb	3024567 - 3040015	20	0	0	0	0	0	11	ORF154_2	3024567 - 3027059	[-]	2493	T6SS_60681511_ClpV (1.000)	T6SS
											ORF154_3	3027194 - 3028558	[-]	1365	T6SS_60681512_TssC (1.000)	T6SS
											ORF154_4	3028586 - 3029032	[-]	447	T6SS_60681513_TssB (0.986)	T6SS
											ORF154_5	3029182 - 3030327	[-]	1146	T6SS_146301013_TssK (0.992)	T6SS
											ORF154_6	3030337 - 3031257	[-]	921	T6SS_146301021_TssN (0.922)	T6SS
											ORF154_7	3031312 - 3032256	[-]	945	T6SS_146301022_TssG (0.946)	T6SS
											ORF154_8	3032287 - 3034119	[-]	1833	T6SS_60681502_TssF (0.952)	T6SS
											ORF154_9	3034187 - 3034627	[-]	441	T6SS_60681503_TssE (0.973)	T6SS
											ORF154_11	3035636 - 3036043	[-]	408	T6SS_60681514_Hcp (0.941)	T6SS
											ORF154_13	3038557 - 3039471	[-]	915	T6SS_60681491_TssP (0.993)	T6SS
											ORF154_14	3039488 - 3040015	[-]	528	T6SS_60681492_TssO (0.920)	T6SS
R26	I	18.1 kb	3493605 - 3511744	23	0	0	0	0	0	13	ORF65_235	3493605 - 3494132	[+]	528	T6SS_60681492_TssO (0.920)	T6SS
											ORF65_236	3494149 - 3495063	[+]	915	T6SS_60681491_TssP (1.000)	T6SS
											ORF65_238	3497577 - 3497984	[+]	408	T6SS_60681514_Hcp (0.941)	T6SS
											ORF65_240	3498981 - 3499421	[+]	441	T6SS_60681503_TssE (0.973)	T6SS
											ORF65_241	3499489 - 3501321	[+]	1833	T6SS_60681502_TssF (0.952)	T6SS
											ORF65_242	3501352 - 3502296	[+]	945	T6SS_146301022_TssG (0.946)	T6SS
											ORF65_243	3502351 - 3503271	[+]	921	T6SS_146301021_TssN (0.922)	T6SS
											ORF65_244	3503281 - 3504426	[+]	1146	T6SS_146301013_TssK (0.992)	T6SS
											ORF65_245	3504576 - 3505022	[+]	447	T6SS_60681513_TssB (0.986)	T6SS
											ORF65_246	3505050 - 3506414	[+]	1365	T6SS_60681512_TssC (1.000)	T6SS
											ORF65_247	3506549 - 3509041	[+]	2493	T6SS_60681511_ClpV (1.000)	T6SS
											ORF65_248	3509092 - 3509499	[-]	408	T6SS_60681514_Hcp (0.941)	T6SS
											ORF65_249	3509771 - 3511744	[+]	1974	T6SS_60681501_VgrG (0.930)	T6SS
PW2809	I	15.4 kb	2294178 - 2309614	21	0	0	0	0	0	11	ORF21_452	2294178 - 2294705	[+]	528	T6SS_60681492_TssO (0.920)	T6SS
											ORF21_453	2294722 - 2295636	[+]	915	T6SS_60681491_TssP (1.000)	T6SS
											ORF21_455	2298150 - 2298557	[+]	408	T6SS_60681514_Hcp (0.941)	T6SS
											ORF21_457	2299554 - 2299994	[+]	441	T6SS_60681503_TssE (0.973)	T6SS
											ORF21_458	2300062 - 2301894	[+]	1833	T6SS_60681502_TssF (0.952)	T6SS
											ORF21_459	2301925 - 2302869	[+]	945	T6SS_146301022_TssG (0.946)	T6SS
											ORF21_460	2302924 - 2303844	[+]	921	T6SS_146301021_TssN (0.922)	T6SS
											ORF21_461	2303854 - 2304999	[+]	1146	T6SS_146301013_TssK (0.992)	T6SS
											ORF21_462	2305149 - 2305595	[+]	447	T6SS_60681513_TssB (0.986)	T6SS
											ORF21_463	2305623 - 2306987	[+]	1365	T6SS_60681512_TssC (1.000)	T6SS
											ORF21_464	2307122 - 2309614	[+]	2493	T6SS_60681511_ClpV (1.000)	T6SS
PW2806	I	18 kb	492134 - 510177	23	0	0	0	0	0	12	ORF9_441	492134 - 492661	[+]	528	T6SS_60681492_TssO (0.920)	T6SS
											ORF9_442	492678 - 493592	[+]	915	T6SS_60681491_TssP (1.000)	T6SS
											ORF9_444	496106 - 496513	[+]	408	T6SS_60681514_Hcp (0.941)	T6SS
											ORF9_446	497510 - 497950	[+]	441	T6SS_60681503_TssE (0.973)	T6SS
											ORF9_447	498018 - 499850	[+]	1833	T6SS_60681502_TssF (0.952)	T6SS
											ORF9_448	499881 - 500825	[+]	945	T6SS_146301022_TssG (0.946)	T6SS
											ORF9_449	500880 - 501800	[+]	921	T6SS_146301021_TssN (0.922)	T6SS
											ORF9_450	501810 - 502955	[+]	1146	T6SS_146301013_TssK (0.992)	T6SS
											ORF9_451	503105 - 503551	[+]	447	T6SS_60681513_TssB (0.986)	T6SS
											ORF9_452	503579 - 504943	[+]	1365	T6SS_60681512_TssC (1.000)	T6SS
											ORF9_453	505078 - 507570	[+]	2493	T6SS_60681511_ClpV (1.000)	T6SS
											ORF9_455	508204 - 510177	[+]	1974	T6SS_60681501_VgrG (0.930)	T6SS
Po0527107	I	33 kb	2767845 - 2800846	34	0	0	0	0	0	13	ORF37_4	2767845 - 2768372	[+]	528	T6SS_60681492_TssO (0.920)	T6SS
											ORF37_5	2768389 - 2769303	[+]	915	T6SS_60681491_TssP (0.993)	T6SS
											ORF37_7	2771817 - 2772224	[+]	408	T6SS_60681514_Hcp (0.941)	T6SS
											ORF37_9	2773233 - 2773673	[+]	441	T6SS_60681503_TssE (0.973)	T6SS
											ORF37_10	2773741 - 2775573	[+]	1833	T6SS_60681502_TssF (0.952)	T6SS
											ORF37_11	2775604 - 2776548	[+]	945	T6SS_146301022_TssG (0.946)	T6SS
											ORF37_12	2776603 - 2777523	[+]	921	T6SS_146301021_TssN (0.922)	T6SS
											ORF37_13	2777533 - 2778678	[+]	1146	T6SS_146301013_TssK (0.992)	T6SS
											ORF37_14	2778828 - 2779274	[+]	447	T6SS_60681513_TssB (0.986)	T6SS
											ORF37_15	2779302 - 2780666	[+]	1365	T6SS_60681512_TssC (1.000)	T6SS
											ORF37_16	2780801 - 2783293	[+]	2493	T6SS_60681511_ClpV (1.000)	T6SS
											ORF38_1	2783443 - 2783772	[-]	330	T6SS_60681514_Hcp (0.954)	T6SS
											ORF38_2	2784044 - 2784844	[+]	801	T6SS_60681501_VgrG (0.865)	T6SS
											ORF41_11	2799662 - 2800846	[-]	1185	T6SS_60681501_VgrG (0.695)	T6SS
NUHP3	I	15.8 kb	4101723 - 4117518	19	0	0	0	0	0	12	ORF26_7	4101723 - 4102250	[+]	528	T6SS_60681492_TssO (0.920)	T6SS
											ORF26_8	4102267 - 4103181	[+]	915	T6SS_60681491_TssP (1.000)	T6SS
											ORF26_10	4105695 - 4106102	[+]	408	T6SS_60681514_Hcp (0.941)	T6SS
											ORF26_12	4107099 - 4107539	[+]	441	T6SS_60681503_TssE (0.973)	T6SS
											ORF26_13	4107607 - 4109439	[+]	1833	T6SS_60681502_TssF (0.952)	T6SS
											ORF26_14	4109470 - 4110414	[+]	945	T6SS_146301022_TssG (0.946)	T6SS
											ORF26_15	4110469 - 4111389	[+]	921	T6SS_146301021_TssN (0.922)	T6SS
											ORF26_16	4111399 - 4112544	[+]	1146	T6SS_146301013_TssK (0.992)	T6SS
											ORF26_17	4112598 - 4113140	[+]	543	T6SS_60681513_TssB (0.811)	T6SS
											ORF26_18	4113168 - 4114532	[+]	1365	T6SS_60681512_TssC (1.000)	T6SS
											ORF26_19	4114667 - 4117159	[+]	2493	T6SS_60681511_ClpV (1.000)	T6SS
											ORF26_20	4117210 - 4117518	[-]	309	T6SS_60681514_Hcp (0.971)	T6SS
NUHP2	I	17.8 kb	4200800 - 4218597	19	0	0	0	0	0	13	ORF27_1	4200800 - 4202431	[-]	1632	T6SS_60681501_VgrG (0.996)	T6SS
											ORF27_2	4202703 - 4203110	[+]	408	T6SS_60681514_Hcp (0.941)	T6SS
											ORF27_3	4203161 - 4205653	[-]	2493	T6SS_60681511_ClpV (1.000)	T6SS
											ORF27_4	4205788 - 4207152	[-]	1365	T6SS_60681512_TssC (1.000)	T6SS
											ORF27_5	4207180 - 4207722	[-]	543	T6SS_60681513_TssB (0.811)	T6SS
											ORF27_6	4207776 - 4208921	[-]	1146	T6SS_146301013_TssK (0.992)	T6SS
											ORF27_7	4208931 - 4209851	[-]	921	T6SS_146301021_TssN (0.922)	T6SS
											ORF27_8	4209906 - 4210850	[-]	945	T6SS_146301022_TssG (0.946)	T6SS
											ORF27_9	4210881 - 4212713	[-]	1833	T6SS_60681502_TssF (0.952)	T6SS
											ORF27_10	4212781 - 4213221	[-]	441	T6SS_60681503_TssE (0.973)	T6SS
											ORF27_12	4214218 - 4214625	[-]	408	T6SS_60681514_Hcp (0.941)	T6SS
											ORF27_14	4217139 - 4218053	[-]	915	T6SS_60681491_TssP (1.000)	T6SS
											ORF27_15	4218070 - 4218597	[-]	528	T6SS_60681492_TssO (0.920)	T6SS
NUHP1	I	30.5 kb	1765193 - 1795726	33	0	0	0	0	0	15	ORF1_1675	1765193 - 1765720	[+]	528	T6SS_60681492_TssO (0.920)	T6SS
											ORF1_1676	1765737 - 1766651	[+]	915	T6SS_60681491_TssP (1.000)	T6SS
											ORF1_1678	1769165 - 1769572	[+]	408	T6SS_60681514_Hcp (0.941)	T6SS
											ORF1_1680	1770569 - 1771009	[+]	441	T6SS_60681503_TssE (0.973)	T6SS
											ORF1_1681	1771077 - 1772909	[+]	1833	T6SS_60681502_TssF (0.952)	T6SS
											ORF1_1682	1772940 - 1773884	[+]	945	T6SS_146301022_TssG (0.946)	T6SS
											ORF1_1683	1773939 - 1774859	[+]	921	T6SS_146301021_TssN (0.922)	T6SS
											ORF1_1684	1774869 - 1776014	[+]	1146	T6SS_146301013_TssK (0.992)	T6SS
											ORF1_1685	1776068 - 1776610	[+]	543	T6SS_60681513_TssB (0.811)	T6SS
											ORF1_1686	1776638 - 1778002	[+]	1365	T6SS_60681512_TssC (1.000)	T6SS
											ORF1_1687	1778137 - 1780629	[+]	2493	T6SS_60681511_ClpV (1.000)	T6SS
											ORF1_1688	1780680 - 1781087	[-]	408	T6SS_60681514_Hcp (0.941)	T6SS
											ORF1_1689	1781359 - 1783326	[+]	1968	T6SS_60681501_VgrG (0.908)	T6SS
											ORF1_1699	1793074 - 1793481	[-]	408	T6SS_60681514_Hcp (0.941)	T6SS
											ORF1_1700	1793753 - 1795726	[+]	1974	T6SS_60681501_VgrG (0.930)	T6SS
NUH11	I	18.1 kb	631798 - 649949	22	0	0	0	0	0	13	ORF5_254	631798 - 632325	[+]	528	T6SS_60681492_TssO (0.920)	T6SS
											ORF5_255	632342 - 633256	[+]	915	T6SS_60681491_TssP (0.993)	T6SS
											ORF5_257	635770 - 636177	[+]	408	T6SS_60681514_Hcp (0.941)	T6SS
											ORF5_259	637186 - 637626	[+]	441	T6SS_60681503_TssE (0.973)	T6SS
											ORF5_260	637694 - 639526	[+]	1833	T6SS_60681502_TssF (0.952)	T6SS
											ORF5_261	639557 - 640501	[+]	945	T6SS_146301022_TssG (0.946)	T6SS
											ORF5_262	640556 - 641476	[+]	921	T6SS_146301021_TssN (0.922)	T6SS
											ORF5_263	641486 - 642631	[+]	1146	T6SS_146301013_TssK (0.992)	T6SS
											ORF5_264	642781 - 643227	[+]	447	T6SS_60681513_TssB (0.986)	T6SS
											ORF5_265	643255 - 644619	[+]	1365	T6SS_60681512_TssC (1.000)	T6SS
											ORF5_266	644754 - 647246	[+]	2493	T6SS_60681511_ClpV (1.000)	T6SS
											ORF5_267	647297 - 647704	[-]	408	T6SS_60681514_Hcp (0.941)	T6SS
											ORF5_268	647976 - 649949	[+]	1974	T6SS_60681501_VgrG (0.930)	T6SS
NUH6	0
NUH4	I	14 kb	4174017..4188067	19	0	0	0	0	0	11	ORF25_1	4174017 - 4174325	[+]	309	T6SS_60681514_Hcp (0.971)	T6SS
											ORF25_2	4174376 - 4176868	[-]	2493	T6SS_60681511_ClpV (1.000)	T6SS
											ORF25_3	4177003 - 4178367	[-]	1365	T6SS_60681512_TssC (1.000)	T6SS
											ORF25_4	4178395 - 4178937	[-]	543	T6SS_60681513_TssB (0.811)	T6SS
											ORF25_5	4178991 - 4180136	[-]	1146	T6SS_146301013_TssK (0.992)	T6SS
											ORF25_6	4180146 - 4181066	[-]	921	T6SS_146301021_TssN (0.922)	T6SS
											ORF25_7	4181121 - 4182065	[-]	945	T6SS_146301022_TssG (0.946)	T6SS
											ORF25_8	4182096 - 4183928	[-]	1833	T6SS_60681502_TssF (0.952)	T6SS
											ORF25_9	4183996 - 4184436	[-]	441	T6SS_60681503_TssE (0.973)	T6SS
											ORF25_11	4185433 - 4185840	[-]	408	T6SS_60681514_Hcp (0.941)	T6SS
											ORF26_1	4187759 - 4188067	[+]	309	T6SS_60681514_Hcp (0.971)	T6SS
NUH1	I	17.8 kb	3945709..3963506	20	0	0	0	0	0	13	ORF20_1	3945709 - 3947340	[-]	1632	T6SS_60681501_VgrG (0.996)	T6SS
											ORF20_2	3947612 - 3948019	[+]	408	T6SS_60681514_Hcp (0.941)	T6SS
											ORF20_3	3948070 - 3950562	[-]	2493	T6SS_60681511_ClpV (1.000)	T6SS
											ORF20_4	3950697 - 3952061	[-]	1365	T6SS_60681512_TssC (1.000)	T6SS
											ORF20_5	3952089 - 3952631	[-]	543	T6SS_60681513_TssB (0.811)	T6SS
											ORF20_6	3952685 - 3953830	[-]	1146	T6SS_146301013_TssK (0.992)	T6SS
											ORF20_7	3953840 - 3954760	[-]	921	T6SS_146301021_TssN (0.922)	T6SS
											ORF20_8	3954815 - 3955759	[-]	945	T6SS_146301022_TssG (0.946)	T6SS
											ORF20_9	3955790 - 3957622	[-]	1833	T6SS_60681502_TssF (0.952)	T6SS
											ORF20_10	3957690 - 3958130	[-]	441	T6SS_60681503_TssE (0.973)	T6SS
											ORF20_12	3959127 - 3959534	[-]	408	T6SS_60681514_Hcp (0.941)	T6SS
											ORF20_14	3962048 - 3962962	[-]	915	T6SS_60681491_TssP (1.000)	T6SS
											ORF20_15	3962979 - 3963506	[-]	528	T6SS_60681492_TssO (0.920)	T6SS
LDVH-AR107	I	18.1 kb	30036 - 48187	22	0	0	0	0	0	13	ORF7_3	30036 - 30563	[+]	528	T6SS_60681492_TssO (0.920)	T6SS
											ORF7_4	30580 - 31494	[+]	915	T6SS_60681491_TssP (0.993)	T6SS
											ORF7_6	34008 - 34415	[+]	408	T6SS_60681514_Hcp (0.941)	T6SS
											ORF7_8	35424 - 35864	[+]	441	T6SS_60681503_TssE (0.973)	T6SS
											ORF7_9	35932 - 37764	[+]	1833	T6SS_60681502_TssF (0.952)	T6SS
											ORF7_10	37795 - 38739	[+]	945	T6SS_146301022_TssG (0.946)	T6SS
											ORF7_11	38794 - 39714	[+]	921	T6SS_146301021_TssN (0.922)	T6SS
											ORF7_12	39724 - 40869	[+]	1146	T6SS_146301013_TssK (0.992)	T6SS
											ORF7_13	41019 - 41465	[+]	447	T6SS_60681513_TssB (0.986)	T6SS
											ORF7_14	41493 - 42857	[+]	1365	T6SS_60681512_TssC (1.000)	T6SS
											ORF7_15	42992 - 45484	[+]	2493	T6SS_60681511_ClpV (1.000)	T6SS
											ORF7_16	45535 - 45942	[-]	408	T6SS_60681514_Hcp (0.941)	T6SS
											ORF7_17	46214 - 48187	[+]	1974	T6SS_60681501_VgrG (0.930)	T6SS
FMS007	I	18.1 kb	1179373 - 1197521	23	0	0	0	0	0	13	ORF1_1084	1179373 - 1179900	[+]	528	T6SS_60681492_TssO (0.920)	T6SS
											ORF1_1085	1179917 - 1180831	[+]	915	T6SS_60681491_TssP (1.000)	T6SS
											ORF1_1087	1183345 - 1183752	[+]	408	T6SS_60681514_Hcp (0.941)	T6SS
											ORF1_1089	1184761 - 1185201	[+]	441	T6SS_60681503_TssE (0.973)	T6SS
											ORF1_1090	1185269 - 1187101	[+]	1833	T6SS_60681502_TssF (0.952)	T6SS
											ORF1_1091	1187132 - 1188076	[+]	945	T6SS_146301022_TssG (0.946)	T6SS
											ORF1_1092	1188131 - 1189051	[+]	921	T6SS_146301021_TssN (0.922)	T6SS
											ORF1_1093	1189061 - 1190206	[+]	1146	T6SS_146301013_TssK (0.992)	T6SS
											ORF1_1094	1190260 - 1190802	[+]	543	T6SS_60681513_TssB (0.811)	T6SS
											ORF1_1095	1190830 - 1192191	[+]	1362	T6SS_60681512_TssC (1.000)	T6SS
											ORF1_1096	1192326 - 1194818	[+]	2493	T6SS_60681511_ClpV (1.000)	T6SS
											ORF1_1097	1194869 - 1195276	[-]	408	T6SS_60681514_Hcp (0.941)	T6SS
											ORF1_1098	1195548 - 1197521	[+]	1974	T6SS_60681501_VgrG (0.930)	T6SS
Endophthalmitis	I	18.1 kb	1181977 - 1200132	32	0	0	0	0	0	16	ORF78_24	1181977 - 1182495	[+]	519	T6SS_60681492_TssO (0.959)	T6SS
											ORF78_25	1182522 - 1183436	[+]	915	T6SS_60681491_TssP (0.993)	T6SS
											ORF78_29	1185952 - 1186359	[+]	408	T6SS_60681514_Hcp (0.941)	T6SS
											ORF78_31	1187369 - 1187809	[+]	441	T6SS_60681503_TssE (0.973)	T6SS
											ORF78_32	1187829 - 1188899	[+]	1071	T6SS_60681502_TssF (0.952)	T6SS
											ORF78_33	1188862 - 1189710	[+]	849	T6SS_146300998_TssF (0.989)	T6SS
											ORF78_34	1189741 - 1190685	[+]	945	T6SS_146301022_TssG (0.946)	T6SS
											ORF78_35	1190740 - 1191660	[+]	921	T6SS_146301021_TssN (0.922)	T6SS
											ORF78_36	1191670 - 1191939	[+]	270	T6SS_60681495_TssK (0.517)	T6SS
											ORF78_37	1191956 - 1192816	[+]	861	T6SS_146301013_TssK (0.916)	T6SS
											ORF78_38	1192969 - 1193415	[+]	447	T6SS_60681513_TssB (0.986)	T6SS
											ORF78_39	1193443 - 1194801	[+]	1359	T6SS_60681512_TssC (0.996)	T6SS
											ORF78_40	1195111 - 1195440	[+]	330	T6SS_60681511_ClpV (0.936)	T6SS
											ORF78_41	1195840 - 1197429	[+]	1590	T6SS_60681511_ClpV (1.000)	T6SS
											ORF78_42	1197480 - 1197887	[-]	408	T6SS_60681514_Hcp (0.941)	T6SS
											ORF78_43	1198159 - 1200132	[+]	1974	T6SS_60681501_VgrG (0.930)	T6SS
EM361-97	0
CSID_3015183684	0
CSID_3015183681	I	18.1 kb	533854 - 551994	23	0	0	0	0	0	13	ORF1_481	533854 - 534381	[+]	528	T6SS_60681492_TssO (0.920)	T6SS
											ORF1_482	534398 - 535312	[+]	915	T6SS_60681491_TssP (1.000)	T6SS
											ORF1_484	537826 - 538233	[+]	408	T6SS_60681514_Hcp (0.941)	T6SS
											ORF1_486	539230 - 539670	[+]	441	T6SS_60681503_TssE (0.973)	T6SS
											ORF1_487	539738 - 541570	[+]	1833	T6SS_60681502_TssF (0.948)	T6SS
											ORF1_488	541601 - 542545	[+]	945	T6SS_146301022_TssG (0.946)	T6SS
											ORF1_489	542600 - 543520	[+]	921	T6SS_146301021_TssN (0.922)	T6SS
											ORF1_490	543530 - 544675	[+]	1146	T6SS_146301013_TssK (0.992)	T6SS
											ORF1_491	544729 - 545271	[+]	543	T6SS_60681513_TssB (0.811)	T6SS
											ORF1_492	545299 - 546663	[+]	1365	T6SS_60681512_TssC (1.000)	T6SS
											ORF1_493	546799 - 549291	[+]	2493	T6SS_60681511_ClpV (1.000)	T6SS
											ORF1_494	549342 - 549749	[-]	408	T6SS_60681514_Hcp (0.941)	T6SS
											ORF1_495	550021 - 551994	[+]	1974	T6SS_60681501_VgrG (0.930)	T6SS
CSID_3015183678	I	18.1 kb	533854 - 551994	23	0	0	0	0	0	13	ORF1_481	533854 - 534381	[+]	528	T6SS_60681492_TssO (0.920)	T6SS
											ORF1_482	534398 - 535312	[+]	915	T6SS_60681491_TssP (1.000)	T6SS
											ORF1_484	537826 - 538233	[+]	408	T6SS_60681514_Hcp (0.941)	T6SS
											ORF1_486	539230 - 539670	[+]	441	T6SS_60681503_TssE (0.973)	T6SS
											ORF1_487	539738 - 541570	[+]	1833	T6SS_60681502_TssF (0.948)	T6SS
											ORF1_488	541601 - 542545	[+]	945	T6SS_146301022_TssG (0.946)	T6SS
											ORF1_489	542600 - 543520	[+]	921	T6SS_146301021_TssN (0.922)	T6SS
											ORF1_490	543530 - 544675	[+]	1146	T6SS_146301013_TssK (0.992)	T6SS
											ORF1_491	544729 - 545271	[+]	543	T6SS_60681513_TssB (0.811)	T6SS
											ORF1_492	545299 - 546663	[+]	1365	T6SS_60681512_TssC (1.000)	T6SS
											ORF1_493	546799 - 549291	[+]	2493	T6SS_60681511_ClpV (1.000)	T6SS
											ORF1_494	549342 - 549749	[-]	408	T6SS_60681514_Hcp (0.941)	T6SS
											ORF1_495	550021 - 551994	[+]	1974	T6SS_60681501_VgrG (0.930)	T6SS
CSID_3000521207	I	18.1 kb	533854 - 551994	23	0	0	0	0	0	13	ORF1_481	533854 - 534381	[+]	528	T6SS_60681492_TssO (0.920)	T6SS
											ORF1_482	534398 - 535312	[+]	915	T6SS_60681491_TssP (1.000)	T6SS
											ORF1_484	537826 - 538233	[+]	408	T6SS_60681514_Hcp (0.941)	T6SS
											ORF1_486	539230 - 539670	[+]	441	T6SS_60681503_TssE (0.973)	T6SS
											ORF1_487	539738 - 541570	[+]	1833	T6SS_60681502_TssF (0.948)	T6SS
											ORF1_488	541601 - 542545	[+]	945	T6SS_146301022_TssG (0.946)	T6SS
											ORF1_489	542600 - 543520	[+]	921	T6SS_146301021_TssN (0.922)	T6SS
											ORF1_490	543530 - 544675	[+]	1146	T6SS_146301013_TssK (0.992)	T6SS
											ORF1_491	544729 - 545271	[+]	543	T6SS_60681513_TssB (0.811)	T6SS
											ORF1_492	545299 - 546663	[+]	1365	T6SS_60681512_TssC (1.000)	T6SS
											ORF1_493	546799 - 549291	[+]	2493	T6SS_60681511_ClpV (1.000)	T6SS
											ORF1_494	549342 - 549749	[-]	408	T6SS_60681514_Hcp (0.941)	T6SS
											ORF1_495	550021 - 551994	[+]	1974	T6SS_60681501_VgrG (0.930)	T6SS
B2D	I	18.1 kb	2502103 - 2520254	23	0	0	0	0	0	13	ORF18_48	2502103 - 2504076	[-]	1974	T6SS_60681501_VgrG (0.930)	T6SS
											ORF18_49	2504348 - 2504755	[+]	408	T6SS_60681514_Hcp (0.941)	T6SS
											ORF18_50	2504806 - 2507298	[-]	2493	T6SS_60681511_ClpV (1.000)	T6SS
											ORF18_51	2507433 - 2508797	[-]	1365	T6SS_60681512_TssC (1.000)	T6SS
											ORF18_52	2508825 - 2509367	[-]	543	T6SS_60681513_TssB (0.811)	T6SS
											ORF18_53	2509421 - 2510566	[-]	1146	T6SS_146301013_TssK (0.992)	T6SS
											ORF18_54	2510576 - 2511496	[-]	921	T6SS_146301021_TssN (0.922)	T6SS
											ORF18_55	2511551 - 2512495	[-]	945	T6SS_146301022_TssG (0.946)	T6SS
											ORF18_56	2512526 - 2514358	[-]	1833	T6SS_60681502_TssF (0.952)	T6SS
											ORF18_57	2514426 - 2514866	[-]	441	T6SS_60681503_TssE (0.973)	T6SS
											ORF18_59	2515875 - 2516282	[-]	408	T6SS_60681514_Hcp (0.941)	T6SS
											ORF18_61	2518796 - 2519710	[-]	915	T6SS_60681491_TssP (0.993)	T6SS
											ORF18_62	2519727 - 2520254	[-]	528	T6SS_60681492_TssO (0.920)	T6SS
As1	0
Ag1	I	18.1 kb	661430 - 679568	22	0	0	0	0	0	13	ORF14_116	661430 - 663403	[-]	1974	T6SS_60681501_VgrG (0.930)	T6SS
											ORF14_117	663675 - 664082	[+]	408	T6SS_60681514_Hcp (0.941)	T6SS
											ORF14_118	664133 - 666625	[-]	2493	T6SS_60681511_ClpV (1.000)	T6SS
											ORF14_119	666760 - 668124	[-]	1365	T6SS_60681512_TssC (1.000)	T6SS
											ORF14_120	668152 - 668598	[-]	447	T6SS_60681513_TssB (0.986)	T6SS
											ORF14_121	668748 - 669893	[-]	1146	T6SS_146301013_TssK (0.992)	T6SS
											ORF14_122	669903 - 670823	[-]	921	T6SS_146301021_TssN (0.922)	T6SS
											ORF14_123	670878 - 671822	[-]	945	T6SS_146301022_TssG (0.946)	T6SS
											ORF14_124	671853 - 673685	[-]	1833	T6SS_60681502_TssF (0.952)	T6SS
											ORF14_125	673753 - 674193	[-]	441	T6SS_60681503_TssE (0.973)	T6SS
											ORF14_127	675189 - 675596	[-]	408	T6SS_60681514_Hcp (0.941)	T6SS
											ORF14_129	678110 - 679024	[-]	915	T6SS_60681491_TssP (1.000)	T6SS
											ORF14_130	679041 - 679568	[-]	528	T6SS_60681492_TssO (0.920)	T6SS
12012-2PRCM	I	18.1 kb	2985467 - 3003607	25	0	0	0	0	0	13	ORF48_7	2985467 - 2987440	[-]	1974	T6SS_60681501_VgrG (0.930)	T6SS
											ORF48_8	2987712 - 2988119	[+]	408	T6SS_60681514_Hcp (0.941)	T6SS
											ORF48_9	2988170 - 2990662	[-]	2493	T6SS_60681511_ClpV (1.000)	T6SS
											ORF48_10	2990798 - 2992162	[-]	1365	T6SS_60681512_TssC (1.000)	T6SS
											ORF48_11	2992190 - 2992732	[-]	543	T6SS_60681513_TssB (0.811)	T6SS
											ORF48_12	2992786 - 2993931	[-]	1146	T6SS_146301013_TssK (0.992)	T6SS
											ORF48_13	2993941 - 2994861	[-]	921	T6SS_146301021_TssN (0.922)	T6SS
											ORF48_14	2994916 - 2995860	[-]	945	T6SS_146301022_TssG (0.946)	T6SS
											ORF48_15	2995891 - 2997723	[-]	1833	T6SS_60681502_TssF (0.948)	T6SS
											ORF48_16	2997791 - 2998231	[-]	441	T6SS_60681503_TssE (0.973)	T6SS
											ORF48_18	2999228 - 2999635	[-]	408	T6SS_60681514_Hcp (0.941)	T6SS
											ORF48_20	3002149 - 3003063	[-]	915	T6SS_60681491_TssP (1.000)	T6SS
											ORF48_21	3003080 - 3003607	[-]	528	T6SS_60681492_TssO (0.920)	T6SS
502	I	18.1 kb	642080 - 660228	23	0	0	0	0	0	13	ORF1_581	642080 - 642607	[+]	528	T6SS_60681492_TssO (0.920)	T6SS
											ORF1_582	642624 - 643538	[+]	915	T6SS_60681491_TssP (0.993)	T6SS
											ORF1_584	646052 - 646459	[+]	408	T6SS_60681514_Hcp (0.941)	T6SS
											ORF1_586	647468 - 647908	[+]	441	T6SS_60681503_TssE (0.973)	T6SS
											ORF1_587	647928 - 649808	[+]	1881	T6SS_60681502_TssF (0.946)	T6SS
											ORF1_588	649839 - 650783	[+]	945	T6SS_146301022_TssG (0.946)	T6SS
											ORF1_589	650838 - 651758	[+]	921	T6SS_146301021_TssN (0.922)	T6SS
											ORF1_590	651768 - 652913	[+]	1146	T6SS_146301013_TssK (0.992)	T6SS
											ORF1_591	652967 - 653509	[+]	543	T6SS_60681513_TssB (0.811)	T6SS
											ORF1_592	653537 - 654898	[+]	1362	T6SS_60681512_TssC (1.000)	T6SS
											ORF1_593	655033 - 657525	[+]	2493	T6SS_60681511_ClpV (1.000)	T6SS
											ORF1_594	657576 - 657983	[-]	408	T6SS_60681514_Hcp (0.941)	T6SS
											ORF1_595	658255 - 660228	[+]	1974	T6SS_60681501_VgrG (0.930)	T6SS
422	I	18.1 kb	1359999 - 1378139	23	0	0	0	0	0	13	ORF7_14	1359999 - 1361972	[-]	1974	T6SS_60681501_VgrG (0.930)	T6SS
											ORF7_15	1362244 - 1362651	[+]	408	T6SS_60681514_Hcp (0.941)	T6SS
											ORF7_16	1362702 - 1365194	[-]	2493	T6SS_60681511_ClpV (1.000)	T6SS
											ORF7_17	1365330 - 1366694	[-]	1365	T6SS_60681512_TssC (1.000)	T6SS
											ORF7_18	1366722 - 1367168	[-]	447	T6SS_60681513_TssB (0.986)	T6SS
											ORF7_19	1367318 - 1368463	[-]	1146	T6SS_146301013_TssK (0.992)	T6SS
											ORF7_20	1368473 - 1369393	[-]	921	T6SS_146301021_TssN (0.922)	T6SS
											ORF7_21	1369448 - 1370392	[-]	945	T6SS_146301022_TssG (0.946)	T6SS
											ORF7_22	1370423 - 1372255	[-]	1833	T6SS_60681502_TssF (0.952)	T6SS
											ORF7_23	1372323 - 1372763	[-]	441	T6SS_60681503_TssE (0.973)	T6SS
											ORF7_25	1373760 - 1374167	[-]	408	T6SS_60681514_Hcp (0.941)	T6SS
											ORF7_27	1376681 - 1377595	[-]	915	T6SS_60681491_TssP (1.000)	T6SS
											ORF7_28	1377612 - 1378139	[-]	528	T6SS_60681492_TssO (0.920)	T6SS
