# Supplementary material for: Comparative genomic analysis of a naturally competent Elizabethkingia anophelis isolated from an eye infection
Source: Sci Rep. 2018 May 31;8:8447. doi: 10.1038/s41598-018-26874-8 (PMC5981450; doi:10.1038/s41598-018-26874-8)
Supplement: Supplementary file 8 — T4SS components that have been predicted among the study genomes [file 41598_2018_26874_MOESM8_ESM.xlsx]

## Sheet: Sheet1
Attributes / Gene	Orf14_Tn	PtlH	TcpA	TcpG	Tfc22	Tfc6	TraC_F	TraI_F	TrbJ	VirB1	VirD4	YddH
0422	2	0	1	1	0	1	1	0	0	0	1	1	8
502	2	0	1	1	0	1	0	0	0	0	1	1	7
12012-2PRCM	2	1	1	1	0	1	1	0	1	0	1	1	10
Ag1	2	0	1	1	0	1	2	0	0	0	1	1	9
As1	0	0	0	1	0	1	0	0	0	0	0	1	3
B2D	0	0	0	0	0	0	0	0	0	0	0	0	0
CSID_3000521207	2	0	1	1	0	1	0	0	0	0	1	1	7
CSID_3015183678	2	0	1	1	0	1	0	0	0	0	1	1	7
CSID_3015183681	2	0	1	1	0	1	0	0	0	0	1	1	7
CSID_3015183684	2	0	1	1	0	1	0	0	0	0	1	1	7
EM361-97	2	0	1	1	0	1	2	0	0	0	1	1	9
Endophthalmitis	2	0	2	1	0	1	0	1	0	1	1	1	10
FMS-007	2	0	1	1	0	1	0	0	1	0	1	1	8
LDVH-AR107	2	0	1	1	0	1	1	0	0	0	1	1	8
NUH1	2	0	1	1	0	1	4	0	0	0	1	1	11
NUH11	2	0	1	1	0	1	1	0	0	0	1	1	8
NUH4	2	0	1	1	0	1	3	0	0	0	1	1	10
NUH6	2	0	1	1	1	1	3	0	0	0	1	1	11
NUHP1	2	0	1	1	0	1	4	0	0	0	1	1	11
NUHP2	2	0	1	1	0	1	4	0	0	0	1	1	11
NUHP3	2	0	1	1	0	1	4	0	0	0	1	1	11
Po0527107	2	0	1	1	0	1	1	0	0	0	1	1	8
PW2806	2	0	1	1	1	1	0	0	1	0	1	1	9
PW2809	2	0	1	1	0	1	0	0	1	0	1	1	8
R26	0	0	0	0	0	1	0	0	0	0	0	1	2
V0378064	2	0	1	1	0	1	1	1	0	0	1	1	9
	46	1	24	24	2	25	32	2	4	1	23	25
