# Supplementary material for: Comparative genomic analysis of a naturally competent Elizabethkingia anophelis isolated from an eye infection
Source: Sci Rep. 2018 May 31;8:8447. doi: 10.1038/s41598-018-26874-8 (PMC5981450; doi:10.1038/s41598-018-26874-8)
Supplement: Supplementary file 9 — Predicted Restriction-Modification systems (RMs) in the 26 E. anophelis genomes. [file 41598_2018_26874_MOESM9_ESM.xlsx]

## Sheet: Sheet1
Strain Name	Number of RMs	Contig id	Start	Stop	Strand	Function
0422	2	LNOG01000020.1	53710	52286	-	DNA METHYLASE-TYPE I RESTRICTION-MODIFICATION SYSTEM
		LNOG01000020.1	55806	53746	-	Type I restriction-modification enzyme M subunit
502	0
12012-2PRCM	8	LPXG01000081.1	133191	130333	-	Type II restriction enzyme, methylase subunit
		LPXG01000069.1	152	2674	+	Type I restriction-modification system, DNA-methyltransferase subunit M (EC 2.1.1.72)
		LPXG01000049.1	20391	23414	+	Restriction modification enzyme
		LPXG01000034.1	60607	62175	+	Type I restriction-modification system, DNA-methyltransferase subunit M (EC 2.1.1.72)
		LPXG01000034.1	62233	63420	+	Type I restriction-modification system, specificity subunit S (EC 3.1.21.3)
		LPXG01000034.1	64686	63469	-	Type I restriction-modification system, specificity subunit S (EC 3.1.21.3)
		LPXG01000034.1	65835	68699	+	Type I restriction-modification system, restriction subunit R (EC 3.1.21.3)
		LPXG01000019.1	18772	19314	+	Antirestriction protein ArdA
Ag1	3	AHHG01000007.1	27079	28758	+	Type II restriction-modification system restriction subunit
		AHHG01000047.1	12654	12262	-	Type I restriction-modification system, restriction subunit R (EC 3.1.21.3)
		AHHG01000047.1	12866	12699	-	Probable type I restriction-modification system, restriction subunit R (EC 3.1.21.3)
As1	3	LFKT01000003.1	108467	108634	+	Probable type I restriction-modification system, restriction subunit R (EC 3.1.21.3)
		LFKT01000003.1	108679	109071	+	Type I restriction-modification system, restriction subunit R (EC 3.1.21.3)
		LFKT01000006.1	779515	781194	+	Type II restriction-modification system restriction subunit
B2D	0
CSID_3000521207	3	CP015067.2	7655	6384	-	Type I restriction-modification system, specificity subunit S (EC 3.1.21.3)
		CP015067.2	10000	7742	-	Type I restriction-modification system, DNA-methyltransferase subunit M (EC 2.1.1.72)
		CP015067.2	3853234	3852767	-	Putative type IIS restriction /modification enzyme, N-terminal half
CSID_3015183678	3	CP014805.2	7655	6384	-	Type I restriction-modification system, specificity subunit S (EC 3.1.21.3)
		CP014805.2	10000	7742	-	Type I restriction-modification system, DNA-methyltransferase subunit M (EC 2.1.1.72)
		CP014805.2	3930912	3930529	-	Putative type IIS restriction /modification enzyme, C-terminal half
CSID_3015183681	3	CP015068.2	7655	6384	-	Type I restriction-modification system, specificity subunit S (EC 3.1.21.3)
		CP015068.2	10000	7742	-	Type I restriction-modification system, DNA-methyltransferase subunit M (EC 2.1.1.72)
		CP015068.2	3930187	3930570	+	Putative type IIS restriction /modification enzyme, C-terminal half
CSID_3015183684	2	CP015066.2	7655	6384	-	Type I restriction-modification system, specificity subunit S (EC 3.1.21.3)
		CP015066.2	10000	7742	-	Type I restriction-modification system, DNA-methyltransferase subunit M (EC 2.1.1.72)
EM361-97	3	KV757122.1	2501650	2504001	+	Type I restriction-modification system, DNA-methyltransferase subunit M (EC 2.1.1.72)
		KV757122.1	2504005	2505315	+	Type I restriction-modification system, specificity subunit S (EC 3.1.21.3)
		KV757122.1	2509414	2512440	+	Type I restriction-modification system, restriction subunit R (EC 3.1.21.3)
Endophthalmitis	12	JSAA01000052.1	4228	3260	-	type II restriction endonuclease
		JSAA01000006.1	14680	13838	-	Type I restriction-modification system, restriction subunit R (EC 3.1.21.3)
		JSAA01000006.1	14814	14695	-	Type I restriction-modification system, restriction subunit R (EC 3.1.21.3)
		JSAA01000006.1	15727	14765	-	Type I restriction-modification system, restriction subunit R (EC 3.1.21.3)
		JSAA01000006.1	16380	16096	-	Type I restriction-modification system, restriction subunit R (EC 3.1.21.3)
		JSAA01000006.1	16573	16448	-	Type I restriction-modification system, restriction subunit R (EC 3.1.21.3)
		JSAA01000006.1	16982	16575	-	Type I restriction-modification system, restriction subunit R (EC 3.1.21.3)
		JSAA01000006.1	18857	18237	-	Type I restriction-modification system, specificity subunit S (EC 3.1.21.3)
		JSAA01000006.1	19156	19010	-	Type I restriction-modification system, specificity subunit S (EC 3.1.21.3)
		JSAA01000007.1	434	108	-	Type I restriction-modification system, specificity subunit S (EC 3.1.21.3)
		JSAA01000007.1	1438	431	-	Putative DNA-binding protein in cluster with Type I restriction-modification system
		JSAA01000007.1	2985	1435	-	Type I restriction-modification system, DNA-methyltransferase subunit M (EC 2.1.1.72)
FMS007	3	CP006576.1	712880	710886	-	Type I restriction-modification system, specificity subunit S (EC 3.1.21.3)
		CP006576.1	714325	712880	-	Type I restriction-modification system, DNA-methyltransferase subunit M (EC 2.1.1.72)
		CP006576.1	718355	715986	-	Type I restriction-modification system, restriction subunit R (EC 3.1.21.3)
LDVH-AR107	10	FTPG01000022.1	10859	14671	+	Type II restriction endonuclease
		FTPG01000026.1	39269	38730	-	Antirestriction protein ArdA
		FTPG01000039.1	25539	27068	+	Type I restriction-modification system, DNA-methyltransferase subunit M (EC 2.1.1.72)
		FTPG01000039.1	27116	28339	+	Type I restriction-modification system, specificity subunit S (EC 3.1.21.3)
		FTPG01000039.1	28832	28332	-	Type I restriction-modification system, specificity subunit S (EC 3.1.21.3)
		FTPG01000047.1	1784	4882	+	Type I restriction-modification system, restriction subunit R (EC 3.1.21.3)
		FTPG01000047.1	4882	5574	+	Putative predicted metal-dependent hydrolase
		FTPG01000049.1	133	5361	+	Helicase, C-terminal:Type III restriction enzyme, res subunit:DEAD/DEAH box helicase, N-terminal
		FTPG01000049.1	13140	12034	-	Possible restriction /modification enzyme
		FTPG01000061.1	1863	2627	+	Type II restriction enzyme Eco47II (EC 3.1.21.4)
NUH1	10	ASYH01000002.1	305962	309546	+	Putative type IIS restriction /modification enzyme, N-terminal half
		ASYH01000008.1	153357	157106	+	Restriction modification enzyme
		ASYH01000008.1	478516	475493	-	Restriction modification enzyme
		ASYH01000016.1	21123	20431	-	Putative predicted metal-dependent hydrolase
		ASYH01000016.1	24278	21123	-	Type I restriction-modification system, restriction subunit R (EC 3.1.21.3)
		ASYH01000016.1	25417	26595	+	Type I restriction-modification system, specificity subunit S (EC 3.1.21.3)
		ASYH01000016.1	27088	26588	-	Type I restriction-modification system, specificity subunit S (EC 3.1.21.3)
		ASYH01000016.1	28265	28699	+	Type I restriction-modification system, specificity subunit S (EC 3.1.21.3)
		ASYH01000016.1	29933	28692	-	Type I restriction-modification system, specificity subunit S (EC 3.1.21.3)
		ASYH01000016.1	31510	29981	-	Type I restriction-modification system, DNA-methyltransferase subunit M (EC 2.1.1.72)
NUH4	10	ASYI01000003.1	153356	157105	+	Restriction modification enzyme
		ASYI01000003.1	478514	475491	-	Restriction modification enzyme
		ASYI01000011.1	184277	185806	+	Type I restriction-modification system, DNA-methyltransferase subunit M (EC 2.1.1.72)
		ASYI01000011.1	185854	187143	+	Type I restriction-modification system, specificity subunit S (EC 3.1.21.3)
		ASYI01000011.1	187570	187136	-	Type I restriction-modification system, specificity subunit S (EC 3.1.21.3)
		ASYI01000011.1	188747	189247	+	Type I restriction-modification system, specificity subunit S (EC 3.1.21.3)
		ASYI01000011.1	190424	189240	-	Type I restriction-modification system, specificity subunit S (EC 3.1.21.3)
		ASYI01000011.1	191509	194664	+	Type I restriction-modification system, restriction subunit R (EC 3.1.21.3)
		ASYI01000011.1	194664	195356	+	Putative predicted metal-dependent hydrolase
		ASYI01000018.1	26324	26863	+	Antirestriction protein ArdA
NUH11	10	ASYK01000038.1	101	553	+	Type I restriction-modification system, specificity subunit S (EC 3.1.21.3)
		ASYK01000038.1	1142	546	-	Type I restriction-modification system, specificity subunit S (EC 3.1.21.3)
		ASYK01000038.1	1271	1828	+	Type I restriction-modification system, specificity subunit S (EC 3.1.21.3)
		ASYK01000038.1	2063	1821	-	Type I restriction-modification system, specificity subunit S (EC 3.1.21.3)
		ASYK01000057.1	94	384	+	Type I restriction-modification system, specificity subunit S (EC 3.1.21.3)
		ASYK01000032.1	1648	98	-	Type I restriction-modification system, DNA-methyltransferase subunit M (EC 2.1.1.72)
		ASYK01000028.1	1170	3980	+	Type I restriction-modification system, restriction subunit R (EC 3.1.21.3)
		ASYK01000019.1	170413	166829	-	Putative type IIS restriction /modification enzyme, N-terminal half
		ASYK01000013.1	96059	99793	+	putative type IIS restriction/modification enzyme
		ASYK01000013.1	100166	99777	-	Putative type IIS restriction /modification enzyme, N-terminal half
NUH6	11	ASYJ01000065.1	89	631	+	Type I restriction-modification system, specificity subunit S (EC 3.1.21.3)
		ASYJ01000065.1	1076	624	-	Type I restriction-modification system, specificity subunit S (EC 3.1.21.3)
		ASYJ01000066.1	300	542	+	Type I restriction-modification system, specificity subunit S (EC 3.1.21.3)
		ASYJ01000066.1	1092	535	-	Type I restriction-modification system, specificity subunit S (EC 3.1.21.3)
		ASYJ01000032.1	104353	100769	-	Putative type IIS restriction /modification enzyme, N-terminal half
		ASYJ01000023.1	28585	30135	+	Type I restriction-modification system, DNA-methyltransferase subunit M (EC 2.1.1.72)
		ASYJ01000023.1	30183	30908	+	Type I restriction-modification system, specificity subunit S (EC 3.1.21.3)
		ASYJ01000009.1	1755	4565	+	Type I restriction-modification system, restriction subunit R (EC 3.1.21.3)
		ASYJ01000006.1	120479	117456	-	Restriction modification enzyme
		ASYJ01000003.1	39764	40369	+	putative type IIS restriction/modification enzyme
		ASYJ01000003.1	44129	40353	-	putative type IIS restriction/modification enzyme
NUHP1	10	CP007547.1	1697211	1698740	+	Type I restriction-modification system, DNA-methyltransferase subunit M (EC 2.1.1.72)
		CP007547.1	1698788	1699987	+	Type I restriction-modification system, specificity subunit S (EC 3.1.21.3)
		CP007547.1	1700504	1699980	-	Type I restriction-modification system, specificity subunit S (EC 3.1.21.3)
		CP007547.1	1701729	1702163	+	Type I restriction-modification system, specificity subunit S (EC 3.1.21.3)
		CP007547.1	1703358	1702156	-	Type I restriction-modification system, specificity subunit S (EC 3.1.21.3)
		CP007547.1	1704443	1707598	+	Type I restriction-modification system, restriction subunit R (EC 3.1.21.3)
		CP007547.1	1707598	1708290	+	Putative predicted metal-dependent hydrolase
		CP007547.1	2452848	2456432	+	Putative type IIS restriction /modification enzyme, N-terminal half
		CP007547.1	4002771	4005794	+	Restriction modification enzyme
		CP007547.1	4327929	4324180	-	Restriction modification enzyme
NUHP2	10	ASYF01000017.1	11792	13321	+	Type I restriction-modification system, DNA-methyltransferase subunit M (EC 2.1.1.72)
		ASYF01000017.1	13369	14640	+	Type I restriction-modification system, specificity subunit S (EC 3.1.21.3)
		ASYF01000017.1	15133	14633	-	Type I restriction-modification system, specificity subunit S (EC 3.1.21.3)
		ASYF01000017.1	16310	16744	+	Type I restriction-modification system, specificity subunit S (EC 3.1.21.3)
		ASYF01000017.1	17939	16737	-	Type I restriction-modification system, specificity subunit S (EC 3.1.21.3)
		ASYF01000017.1	19024	22179	+	Type I restriction-modification system, restriction subunit R (EC 3.1.21.3)
		ASYF01000017.1	22179	22871	+	Putative predicted metal-dependent hydrolase
		ASYF01000008.1	478515	475492	-	Restriction modification enzyme
		ASYF01000008.1	153356	157105	+	Restriction modification enzyme
		ASYF01000002.1	305986	309570	+	Putative type IIS restriction /modification enzyme, N-terminal half
NUHP3	10	ASYG01000037.1	7321	8850	+	Type I restriction-modification system, DNA-methyltransferase subunit M (EC 2.1.1.72)
		ASYG01000037.1	8898	10139	+	Type I restriction-modification system, specificity subunit S (EC 3.1.21.3)
		ASYG01000037.1	10566	10132	-	Type I restriction-modification system, specificity subunit S (EC 3.1.21.3)
		ASYG01000037.1	11743	12243	+	Type I restriction-modification system, specificity subunit S (EC 3.1.21.3)
		ASYG01000037.1	13468	12236	-	Type I restriction-modification system, specificity subunit S (EC 3.1.21.3)
		ASYG01000037.1	14553	17708	+	Type I restriction-modification system, restriction subunit R (EC 3.1.21.3)
		ASYG01000037.1	17708	18400	+	Putative predicted metal-dependent hydrolase
		ASYG01000006.1	332534	328785	-	Restriction modification enzyme
		ASYG01000006.1	7375	10398	+	Restriction modification enzyme
		ASYG01000003.1	157868	154284	-	Putative type IIS restriction /modification enzyme, N-terminal half
Po0527107	3	CCAC010000051.1	11132	5904	-	Helicase, C-terminal:Type III restriction enzyme, res subunit:DEAD/DEAH box helicase, N-terminal
		CCAC010000022.1	93666	90643	-	Restriction modification enzyme
		CCAC010000005.1	6331	7095	+	Type II restriction enzyme Eco47II (EC 3.1.21.4)
PW2809	7	CBYE010000026.1	244315	243608	-	Putative predicted metal-dependent hydrolase
		CBYE010000026.1	247527	244312	-	Type I restriction-modification system, restriction subunit R (EC 3.1.21.3)
		CBYE010000026.1	252271	251102	-	Type I restriction-modification system, specificity subunit S (EC 3.1.21.3)
		CBYE010000026.1	253812	252289	-	Type I restriction-modification system, DNA-methyltransferase subunit M (EC 2.1.1.72)
		CBYE010000021.1	54986	53562	-	DNA METHYLASE-TYPE I RESTRICTION-MODIFICATION SYSTEM
		CBYE010000021.1	57082	55022	-	Type I restriction-modification enzyme M subunit
		CBYE010000015.1	40543	39899	-	Type I restriction enzyme, M subunit
PW2806	7	CBYD010000038.1	233845	233138	-	Putative predicted metal-dependent hydrolase
		CBYD010000038.1	237057	233842	-	Type I restriction-modification system, restriction subunit R (EC 3.1.21.3)
		CBYD010000038.1	241801	240632	-	Type I restriction-modification system, specificity subunit S (EC 3.1.21.3)
		CBYD010000038.1	243342	241819	-	Type I restriction-modification system, DNA-methyltransferase subunit M (EC 2.1.1.72)
		CBYD010000018.1	128769	129413	+	Type I restriction enzyme, M subunit
		CBYD010000009.1	43859	42432	-	DNA METHYLASE-TYPE I RESTRICTION-MODIFICATION SYSTEM
		CBYD010000009.1	45952	43892	-	Type I restriction-modification enzyme M subunit
R26	3	ANIW01000056.1	93679	92000	-	Type II restriction-modification system restriction subunit
		ANIW01000039.1	7689	8081	+	Type I restriction-modification system, restriction subunit R (EC 3.1.21.3)
		ANIW01000039.1	7477	7644	+	Probable type I restriction-modification system, restriction subunit R (EC 3.1.21.3)
V0378064	3	CCAB010000192.1	30509	35737	+	Helicase, C-terminal:Type III restriction enzyme, res subunit:DEAD/DEAH box helicase, N-terminal
		CCAB010000159.1	6333	7097	+	Type II restriction enzyme Eco47II (EC 3.1.21.4)
		CCAB010000139.1	45025	42002	-	Restriction modification enzyme
