# Supplementary material for: Comparative genomic analysis of a naturally competent Elizabethkingia anophelis isolated from an eye infection
Source: Sci Rep. 2018 May 31;8:8447. doi: 10.1038/s41598-018-26874-8 (PMC5981450; doi:10.1038/s41598-018-26874-8)
Supplement: Supplementary file 10 — Putative CRISPRs found in the 26 E. anophelis genomes [file 41598_2018_26874_MOESM10_ESM.xlsx]

## Sheet: Sheet1
Strain Name	Number	Status	Number of spacers	Spacer Length	CRISPR start position	CRISPR end position	CRISPR_length	Direct Repeat Consensus	Direct Repeat Length
0422	1	questionable	2	44	314288	314450		CAGAATTAAGATAAGCTCTTGCCTT	25
502	1	questionable	1	46	157852	157943		TCCATTATCTGCTTATATTCCGG	23
12012-PRCM	NIL	NIL	NIL	NIL	NIL	NIL
Ag1	I	questionable	1	29	134885	134961		GCTTATAATTGAGGTGTAACGACA	24
As1	NIL	NIL	NIL	NIL	NIL	NIL
B2D	NIL	NIL	NIL	NIL	NIL	NIL
CSID_3000521207	NIL	NIL	NIL	NIL	NIL	NIL
CSID_3015183678	NIL	NIL	NIL	NIL	NIL	NIL
CSID_3015183681	NIL	NIL	NIL	NIL	NIL	NIL
CSID_3015183684	NIL	NIL	NIL	NIL	NIL	NIL
EM361-97	I	questionable	2	44	1527000	1527162	162	CAGAATTAAGATAAGCTCTTGCCTT	25
Endophthalmitis	I	questionable	1	55	51010	51146	136	GTGAATGGGTGAATTTGTGCAATCGTAAATTCGTTTATAGG	41
FMS007	I	confirmed	15	30	1343620	1344820	1200	GTTGTGTTATATCACAAAGATATCCAAAATTGAAAGCAATTCACAAC	47
LDVH-AR107	I	confirmed	21	30	1414	3077	1663	GTTGTGTTATATCACAAAGATATCCAAAATTGAAAGCAATTCACAAC	47
	II	confirmed	21	30	354	2017	1663	GTTGTGTTATATCACAAAGATATCCAAAATTGAAAGCAATTCACAAC	47
NUH1	nil	NIL	NIL	NIL	NIL	NIL
NUH4	nil	NIL	NIL	NIL	NIL	NIL
NUH6	nil	NIL	NIL	NIL	NIL	NIL
NUH11	nil	NIL	NIL	NIL	NIL	NIL
NUHP1	nil	NIL	NIL	NIL	NIL	NIL
NUHP2	nil	NIL	NIL	NIL	NIL	NIL
NUHP3	nil	NIL	NIL	NIL	NIL	NIL
Po0527107	I	confirmed	15	30	50	1251	1201	GTTGTGAATTGCTTTCAATTTTGGATATCTTTGTGATATAACACAAC	47
	II	confirmed	4	30	50	404	354	GTTGTGAATTGCTTTCAATTTTGGATATCTTTGTGATATAACACAAC	47
PW2806	I	questionable	1	45	530393	530525	132	CATGAAGATTTTTCTTCCTTCGCAGGGACCTCTTCAATAGGAGC	44
PW2809	I	questionable	2	44	320506	320668	162	CAGAATTAAGATAAGCTCTTGCCTT	25
V0378064	I	confirmed	23	53	152691	154485	1794	GTTGTGTTATATCACAAAGATATC	24
