# Supplementary material for: Comparative genomic analysis of a naturally competent Elizabethkingia anophelis isolated from an eye infection
Source: Sci Rep. 2018 May 31;8:8447. doi: 10.1038/s41598-018-26874-8 (PMC5981450; doi:10.1038/s41598-018-26874-8)
Supplement: Supplementary file 11 — Predicted Anti-restriction proteins in the 26 E. anophelis genomes [file 41598_2018_26874_MOESM11_ESM.xlsx]

## Sheet: Sheet1
Strain Name	Number of Anti-RMs	Contig id	Feature id	Type	Start	Stop	Strand	Function	Figfam	Evidence Codes	Nucleotide Sequence	Aminoacid Sequence
0422	0
502	4	AVCQ01000001.1	fig|6666666.241784.peg.999	peg	1098209	1097682	-	Antirestriction protein ArdA	FIG00732172	ff	atgaatggtcttgatactatctgtatctatgtaggaacttacaaaaagtataacgaaggaagtttatttggtaaatggcttaatttatccgattattcagattatgatgagctattagaagcaatgaaagaactacatcaggacgaaactgatccagaatttatgtttcaggattacgaatgtccttcttttatcagttctttcggattaataagcgaatcttatatctctaatgacatttatgatataataggtaaaataagcgattctggctataatatagaagtaattgaatcttttattgattgctttggcataaacgatttagatgaggttttaaaccgaattaacgagtgttatgtaggtgaatactcggatgatgaaagttttgttcagttg…	MNGLDTICIYVGTYKKYNEGSLFGKWLNLSDYSDYDELLEAMKELHQDETDPEFMFQDYECPSFISSFGLISESYISNDIYDIIGKISDSGYNIEVIESFIDCFGINDLDEVLNRINECYVGEYSDDESFVQLLLEDTGDITQNIPSYICIDWESTARNVMYDYSTSNNHYFRSF
		AVCQ01000005.1	fig|6666666.241784.peg.1381	peg	34045	34584	+	Antirestriction protein ArdA	FIG00732172	ff	atgacaaagttattaaattgtcttgatactatctgtatctatgtaggaacttacaaaaagtataacgaaggaagtttatttggtaaatggctgaatttatctgattattcagattatgatgagcttctggaagcaatgaaagaactacatcaggacgaagctgatccagagtttatgtttcaggattacgaatgtccttcttttataagttctctcggattaatcagtgaatcttatatatctaataatatttatgatacaataggtcaaataagcgattctggttatgatatagaagtaattgaatcttttattgattgctttagcataagtgatttagatgaggttttaaaccgaattaacgagtgttacgtaggtgagtactcagatgatgaaact…	MTKLLNCLDTICIYVGTYKKYNEGSLFGKWLNLSDYSDYDELLEAMKELHQDEADPEFMFQDYECPSFISSLGLISESYISNNIYDTIGQISDSGYDIEVIESFIDCFSISDLDEVLNRINECYVGEYSDDETFVQSLLEETGDIPQNIPSYICIDWESTARNVMYDYSTSNNHYFRSF
		AVCQ01000017.1	fig|6666666.241784.peg.2759	peg	115856	116395	+	Antirestriction protein ArdA			atgacaaatttacaaaattgtttagatacattcagtatctatgtgggaacttacaaaaagtataatgagggaagcctatttggcgactggttaaatctgtctgactattcagattatgacgaattactggatgctatgaaagaacttcacaatgatgaggatgatccagaatttatgtttcaagattacgaatgccattcttttattcagtctctaggattaatcggtgaatctcatatctcacatactatctatgatataataggtcaaataaacgattctggctacgatatagaggttattgagtcttttgtcaattgtttcgggataagtgatttaaacgaggttatagaccgaattagcgagtgttatgtaggtgaatactcagatgacgagact…	MTNLQNCLDTFSIYVGTYKKYNEGSLFGDWLNLSDYSDYDELLDAMKELHNDEDDPEFMFQDYECHSFIQSLGLIGESHISHTIYDIIGQINDSGYDIEVIESFVNCFGISDLNEVIDRISECYVGEYSDDETFVQLLLEETGDIPQNMPSYICIDWESTARNIMYDYCTSNNNYFRNF
		AVCQ01000021.1	fig|6666666.241784.peg.3622	peg	134295	133756	-	Antirestriction protein ArdA	FIG00732172	ff	atgacaaatttacaaaattgtctagatactatctgtatctatgtaggaacttacaaaaagtataacgaaggaagtttatttggcgaatggcttaatttatccgattattcagattataatgagctactggaagcaatgaaaagactacatcaggacgaaactgatccagagtttatgtttcaggattacgaatgtccttcttttatcagttctctcggattaatcagtgaatcttatatatctaatgacatttatgatataatagatcaaataagcgattctggctatgatatcaaagtaattgaatcttttattgattgcttcggaataagtgatttaaacgaggttattgaccgaattaacgagtgttatgtaggtgagtattcagatgatgaaact…	MTNLQNCLDTICIYVGTYKKYNEGSLFGEWLNLSDYSDYNELLEAMKRLHQDETDPEFMFQDYECPSFISSLGLISESYISNDIYDIIDQISDSGYDIKVIESFIDCFGISDLNEVIDRINECYVGEYSDDETFVQSLLEETGDIPQNIPSYICIDWESTARNVMYDYSTSNNHYFRSY
12012-2PRCM	2	LPXG01000049.1	fig|6666666.241786.peg.2809	peg	25650	25111	-	Antirestriction protein ArdA			atgacaaatttacaaaattgtttagatacattcagtatctatgtgggaacttacaaaaagtataatgagggaagcctatttggtgactggttaaatctatctgattattcagactatgacgaattactggatgctatgaaagaacttcacaatgacgaggatgatccagaatttatgtttcaggattatgaatgcccttcttttattgagtctctaggattaatcagtgaatctcatatctcaagtactatctatgatgtaataagtcaaataaacgattctggctataatatagaagttattgaatcctttatcaattgcttcgggataagtgatttaaacaagattatagaccgaattaacgactgttatgtaggtgaatattcagatgacgagact…	MTNLQNCLDTFSIYVGTYKKYNEGSLFGDWLNLSDYSDYDELLDAMKELHNDEDDPEFMFQDYECPSFIESLGLISESHISSTIYDVISQINDSGYNIEVIESFINCFGISDLNKIIDRINDCYVGEYSDDETFVQLLLEETGDIPQDMPSYICIDWESTARNIMYDYCTSNNNYFRNF
		LPXG01000035.1	fig|6666666.241786.peg.2252	peg	50763	50224	-	Antirestriction protein ArdA	FIG00732172	ff	atgacaaatttacaaaattgtcttgatactatctgtatctatgtaggaacttacaaaaagtacaacgacggaagtttatttggtaaatggcttaatttatccgattattcggattatgatgagctactggaagcaatgaaagaactgcatcaggaggaagctgatccagaatttatgtttcaggattacgaatgtccttcttttattggttcattcggattaatcagtgaatcttatatctctaactacatttatgatgtaataggtcaaataagcgattctggctatgatatggaagtcattgaatcttttattgattgcttcggaataagtgatttaaatgaagctattgaccgaattaacgattgttatatgggtgagtattcggatgatgaaacc…	MTNLQNCLDTICIYVGTYKKYNDGSLFGKWLNLSDYSDYDELLEAMKELHQEEADPEFMFQDYECPSFIGSFGLISESYISNYIYDVIGQISDSGYDMEVIESFIDCFGISDLNEAIDRINDCYMGEYSDDETFVQSLLEETGDIPQNIPSYICIDWESTARNVMYDYSTSNNHYFRSF
Ag1	4	AHHG01000007.1	fig|6666666.241787.peg.1104	peg	32559	32774	+	Antirestriction protein ArdA			atgacaaatttacaaaattgtttagatacattcagtatctacgtgggaacttacaaaaagtataacgagggaagcctatttggtgactggttaaatctgtctgactattcagattatgacgaattactgtatgctatgaaagaacttcacaatgacgaagatgatccagaatttatgtttcaggattatgaatgcccttctttattgagtctttag	MTNLQNCLDTFSIYVGTYKKYNEGSLFGDWLNLSDYSDYDELLYAMKELHNDEDDPEFMFQDYECPSLLSL
		AHHG01000027.1	fig|6666666.241787.peg.2444	peg	114012	114551	+	Antirestriction protein ArdA			atgacaaatttacaaaattgtctagatactatctgtatctatgtgggaacttacaaaaagtacaacgaaggaagtttatttggcaaatggcttaatttatctgactattcggactatgataagctacttgaagcaatgaaagaactgcatcaggatgaagaagatccagaatttatgtttcaggattatgaatgcccttcttttatcagttctctcggattaatcagtgaatcctatatctctaatgacatttatgatataataggtcaaataagcgattctggctacgacatagaagtaattgaatcttttattgattgcttcggaacaagtgatttaaacgaggttcttgaccgaattaacgagtgttatgtaggtgagtactcggatgatgaaact…	MTNLQNCLDTICIYVGTYKKYNEGSLFGKWLNLSDYSDYDKLLEAMKELHQDEEDPEFMFQDYECPSFISSLGLISESYISNDIYDIIGQISDSGYDIEVIESFIDCFGTSDLNEVLDRINECYVGEYSDDETFVQSLLEQTGDIPQNIPSYICIDWESTARNVMYDYSTSNNHYFRSY
		AHHG01000051.1	fig|6666666.241787.peg.3725	peg	18552	18010	-	Antirestriction protein ArdA	FIG00732172	ff	atggcaaatttattaaattgtcttgacactgtcagtatctatgtcggaacttatcgaaaatacaacgaaggaagcctgttcggcaagtggcttaatctttctgattattcggattataatgagctaatggaagctatgaaagacctgcacaaagatgaggaagatccagagtttatgtttcaagattatgaatgcagtcctttttttgtcaatttaaaattgatcagcgaaagctacctgtctagggacatatatgagattgctgaccaaattaacacttccggtctagaagttgaggttgtcgaagcttatttagactgtataggctattatagcaaagaccttgatgagcttttagaacgaatttcagattcttattacggtgaatacgattcagat…	MANLLNCLDTVSIYVGTYRKYNEGSLFGKWLNLSDYSDYNELMEAMKDLHKDEEDPEFMFQDYECSPFFVNLKLISESYLSRDIYEIADQINTSGLEVEVVEAYLDCIGYYSKDLDELLERISDSYYGEYDSDEDFAQHILEEDGTIPENLPSVLYIDWEMTAKHIMYDYSASNGYYFRN
		AHHG01000039.1	fig|6666666.241787.peg.3294	peg	2136	2675	+	Antirestriction protein ArdA			atgacaaatttacaaaattgtctagatactatctgtatctatgtgggaacttacaaaaagtacaacgaaggaagtttatttggtaaatggcttaatttatccgattattcggattacgatgagctattagaagcaatgaaagaactgcatcaggatgaagaagatccagaatttatgtttcaggattacgaatgcccttcttttatcggttctttcgggttaatcggtgaatcttatatctctaatgtcatttatgatataataggtcaaataagcgattctggctacgatgtaggagtaattgaatcatttattgattgctttggcataaacgatttagatgaggttttaaaccgaattaatgagtgttacgtaggtgaatactcggatgatgaaacg…	MTNLQNCLDTICIYVGTYKKYNEGSLFGKWLNLSDYSDYDELLEAMKELHQDEEDPEFMFQDYECPSFIGSFGLIGESYISNVIYDIIGQISDSGYDVGVIESFIDCFGINDLDEVLNRINECYVGEYSDDETFVQSLLEETGDIPQNIPSYICIDWESTARNVMYDYSTSNNHYFRSY
As1	4	LFKT01000006.1	fig|6666666.241789.peg.1989	peg	784995	785534	+	Antirestriction protein ArdA			atgacaaatttacaaaattgtttagatacattcagtatctacgtgggaacttacaaaaagtataacgagggaagcctatttggtgactggttaaatctgtctgactattcagattatgacgaattactgtatgctatgaaagaacttcacaatgacgaagatgatccagaatttatgtttcaggattatgaatgcccttcttttattgagtctttaggattgatcagtgaatctcatatttcaaatactatctatgatataataggtcaaatagaagattctggctatgatatagaagttattgaatcttttataaattgcttcgggataagtgatttaaacgaggttatagaccgaattaacgactgttatgtgggtgaatattcagatgacgagact…	MTNLQNCLDTFSIYVGTYKKYNEGSLFGDWLNLSDYSDYDELLYAMKELHNDEDDPEFMFQDYECPSFIESLGLISESHISNTIYDIIGQIEDSGYDIEVIESFINCFGISDLNEVIDRINDCYVGEYSDDETFVQLLLEETGDIPQDMPSYICIDWESTARNIMYDYCTSNNNYFRNF
		LFKT01000006.1	fig|6666666.241789.peg.1989	peg	784995	785534	+	Antirestriction protein ArdA			atgacaaatttacaaaattgtttagatacattcagtatctacgtgggaacttacaaaaagtataacgagggaagcctatttggtgactggttaaatctgtctgactattcagattatgacgaattactgtatgctatgaaagaacttcacaatgacgaagatgatccagaatttatgtttcaggattatgaatgcccttcttttattgagtctttaggattgatcagtgaatctcatatttcaaatactatctatgatataataggtcaaatagaagattctggctatgatatagaagttattgaatcttttataaattgcttcgggataagtgatttaaacgaggttatagaccgaattaacgactgttatgtgggtgaatattcagatgacgagact…	MTNLQNCLDTFSIYVGTYKKYNEGSLFGDWLNLSDYSDYDELLYAMKELHNDEDDPEFMFQDYECPSFIESLGLISESHISNTIYDIIGQIEDSGYDIEVIESFINCFGISDLNEVIDRINDCYVGEYSDDETFVQLLLEETGDIPQDMPSYICIDWESTARNIMYDYCTSNNNYFRNF
		LFKT01000009.1	fig|6666666.241789.peg.2240	peg	9176	9715	+	Antirestriction protein ArdA			atgacaaatttacaaaattgtctagatactatctgtatctatgtgggaacttacaaaaagtacaacgaaggaagtttatttggcaaatggcttaatttatctgactattcggactatgataagctacttgaagcaatgaaagaactgcatcaggatgaagaagatccagaatttatgtttcaggattatgaatgcccttcttttatcagttctctcggattaatcagtgaatcctatatctctaatgacatttatgatataataggtcaaataagcgattctggctacgacatagaagtaattgaatcttttattgattgcttcggaacaagtgatttaaacgaggttcttgaccgaattaacgagtgttatgtaggtgagtactcggatgatgaaact…	MTNLQNCLDTICIYVGTYKKYNEGSLFGKWLNLSDYSDYDKLLEAMKELHQDEEDPEFMFQDYECPSFISSLGLISESYISNDIYDIIGQISDSGYDIEVIESFIDCFGTSDLNEVLDRINECYVGEYSDDETFVQSLLEQTGDIPQNIPSYICIDWESTARNVMYDYSTSNNHYFRSY
		LFKT01000010.1	fig|6666666.241789.peg.2587	peg	55709	55170	-	Antirestriction protein ArdA			atgacaaatttacaaaattgtctagatactatctgtatctatgtgggaacttacaaaaagtacaacgaaggaagtttatttggtaaatggcttaatttatccgattattcggattacgatgagctattagaagcaatgaaagaactgcatcaggatgaagaagatccagaatttatgtttcaggattacgaatgcccttcttttatcggttctttcgggttaatcggtgaatcttatatctctaatgtcatttatgatataataggtcaaataagcgattctggctacgatgtaggagtaattgaatcatttattgattgctttggcataaacgatttagatgaggttttaaaccgaattaatgagtgttacgtaggtgaatactcggatgatgaaacg…	MTNLQNCLDTICIYVGTYKKYNEGSLFGKWLNLSDYSDYDELLEAMKELHQDEEDPEFMFQDYECPSFIGSFGLIGESYISNVIYDIIGQISDSGYDVGVIESFIDCFGINDLDEVLNRINECYVGEYSDDETFVQSLLEETGDIPQNIPSYICIDWESTARNVMYDYSTSNNHYFRSY
B2D	1	JNCG01000026.1	fig|6666666.241791.peg.2955	peg	78789	78250	-	Antirestriction protein ArdA			atgacaaatttacaaaattgtctagatactatctgtatctatgtgggaacttacaaaaaatacaacgaaggaagtgtatttggcaaatggcttaatttatctaactattcggattatgatgagctaatagaagcgatgaaagaactgcatcgggacgaagaagatccagaatttatgtttcaggattatgaatgcccttcttttatcagttctctcgggttaatcagtgaatcttatatatctaatgacatctatgatacaataggtcaaataagcgattctggctacgatgtaggagtaattgaatcttttattgactgcttcggaataagtgattttgatgaggttttaaaccgagttaacgagtgttatgcaggtgagtattcggatgatgaaact…	MTNLQNCLDTICIYVGTYKKYNEGSVFGKWLNLSNYSDYDELIEAMKELHRDEEDPEFMFQDYECPSFISSLGLISESYISNDIYDTIGQISDSGYDVGVIESFIDCFGISDFDEVLNRVNECYAGEYSDDETFVQSLLEETGDIPQNMPSYICIEWKSTAKNVMYDYSTSNNHYFRSF
CSID_3000521207	0
CSID_3015183678	0
CSID_3015183681	0
CSID_3015183684	0
EM361-97	2	KV757122.1	fig|6666666.241822.peg.52	peg	73297	72758	-	Antirestriction protein ArdA			atgacaaagttattaaattgtcttgatactatctgtatctatgtaggaacttacaaaaagtacaacgaaggaagtttatttggtaaatggcttaatttatctgattattcggactatgataagctacttgaagcaatgaaagaactgcatcaggatgaagaagatccagagtttatgtttcaggattacgaatgttcttcttttattagttctttcggattaataagcgaatcttatatctctaatgacatttatgatataatagctcaaataagcgattctagctatgatatagaaataattgaatcttttatcgattgcttcggaataagcgatttaaacgaggttcttgaccgaattaacgagtgttatgtgggtgaatattcggatgatgaaact…	MTKLLNCLDTICIYVGTYKKYNEGSLFGKWLNLSDYSDYDKLLEAMKELHQDEEDPEFMFQDYECSSFISSFGLISESYISNDIYDIIAQISDSSYDIEIIESFIDCFGISDLNEVLDRINECYVGEYSDDETFVQSLLEETGDIPQNIPSYICIDWESTARNVMYDYSTSNNHYFRSY
		KV757122.1	fig|6666666.241822.peg.65	peg	89794	89255	-	Antirestriction protein ArdA			gtgacaaatttacaaaattgtttagatacattcagtatctatgtgggaacttacaaaaagtataatgagggaagtctatttggtgactggttaaatctgtctgactattcagattatgacgaattactggatgctatgaaagaacttcacaatgacgaggatgatccagaatttatgtttcaggattatgaatgcccttcttttattgagtctttaggattaatcagtgaatctcatatctcaaatactatctatgatataataggtcaaatagaagattctggcaatgatatagaagttattgaatcctttatcaattgcttcgggataagtgatttaaacgaggttatagaccgaattaacgactgttatgtaggtgaatactcagatgacgagact…	MTNLQNCLDTFSIYVGTYKKYNEGSLFGDWLNLSDYSDYDELLDAMKELHNDEDDPEFMFQDYECPSFIESLGLISESHISNTIYDIIGQIEDSGNDIEVIESFINCFGISDLNEVIDRINDCYVGEYSDDETFVQLLLEETGDIPQDMPSYICIDWESTARNIMYDYCTSNNNYFRNF
Endophthalmitis	1	JSAA01000051.1	fig|6666666.241730.peg.2010	peg	21853	21314	-	Antirestriction protein ArdA	FIG00732172	ff	atgacaaagttattaaattgtcttgatactatctgtatctatgtgggaacttacaaaaagtacaacgaaggaagtttatttggtaaatggcttaatttatctgactattctgattatgatgagctatttgaagcaatgaaagaactgcatcaggatgaagctgatccagaatttatgtatcaggattacgaatgtccttgttttatcagttctctcggattaatcagtgaatcttatatctctaatgacatttatgatataataggtcaaataagcgattctggctatgatatagaagtaattgaatcttttattgattgctttggaataagtgatttaaacgaggttattgaccgaattaacgattgttatgtaggtgaatattcggatgatgaaact…	MTKLLNCLDTICIYVGTYKKYNEGSLFGKWLNLSDYSDYDELFEAMKELHQDEADPEFMYQDYECPCFISSLGLISESYISNDIYDIIGQISDSGYDIEVIESFIDCFGISDLNEVIDRINDCYVGEYSDDETFVQLLLEETGDIPQNIPSYISIDWESTARNIMYDYSTSNNHYFRSF
FMS007	3	CP006576.1	fig|6666666.241824.peg.2286	peg	2487415	2486873	-	Antirestriction protein ArdA	FIG00732172	ff	atggcactagcgacagatataatgattgatgaggcagctatctacgttggcacttatcgtaagtacaatgaaggatcattgtacggaaaatggttatctctttccgattatgcggataaggaggagttttataaagcatgtgctgaattgcataaagatgaacgtgatcctgaatttatgtttcaggactacgaaaatattcccgattcgcttgtcggagaatgttggataagtgaaaggttttttgaaatccgtgacgaacttgtcaagatgacagaggacgaagccagagctttttacatatggtgtagcaatggtcatcatgatttgtccagtgaacgtatagacggcctgataagccagtttcaggatgactacgtaggccagtatgccagtgaa…	MALATDIMIDEAAIYVGTYRKYNEGSLYGKWLSLSDYADKEEFYKACAELHKDERDPEFMFQDYENIPDSLVGECWISERFFEIRDELVKMTEDEARAFYIWCSNGHHDLSSERIDGLISQFQDDYVGQYASEVDFAWELVAERTDINAFVHTYFDYEAYARDIFRGDYWFEDGYVFNNS
		CP006576.1	fig|6666666.241824.peg.2874	peg	3128419	3128958	+	Antirestriction protein ArdA	FIG00732172	ff	atgacaaatttacaaaattgtctagatactatctgtatctatgtgggaacttacaaaaagtataacgaaggaagtttatttggcaaatggcttaatttatccgattattcggattacgatgagctattagaagcaatgaaagaactgcatcaggatgaagaagatccagaatttatgtttcaggattacgaatgcccttcttttatcggttctctcgggttaatcagtgaatcttatatttctaatgacatttatgatataataggtcaaataagcgattctggatacgatgtaggagtaattgaatcttttattgattgcttcggagtaagtgattttgatgaggttataaaccgagttaacgagtgttatgcaggtgagtactcggatgatgaaact…	MTNLQNCLDTICIYVGTYKKYNEGSLFGKWLNLSDYSDYDELLEAMKELHQDEEDPEFMFQDYECPSFIGSLGLISESYISNDIYDIIGQISDSGYDVGVIESFIDCFGVSDFDEVINRVNECYAGEYSDDETFVQSLLEETGDIPQNMPSYICIDWKSTARNVMYDYSTSNNHYFRSY
		CP006576.1	fig|6666666.241824.peg.3506	peg	3845134	3845673	+	Antirestriction protein ArdA			atgacaaatttacaaaattgtttagatacattcagtatctatgtgggaacttacaaaaagtataatgagggaagcctatttggtgactggttaaatctgtctgactattcagattatgatgaattactggatgctatgaaagaacttcataatgacgaagatgatccagaatttatgtttcaggattacgaatgcccttcatttattaagtctttaggattaatcagtgaatctcatgtctcacatactatctatgatataatagatcaaatagaagattctggctatgatatagaagttattgaatcctttatcaattgcttcgggataagtgatttaaacgaggttatagaccgaattaacgactgttatgtgggtgaatactcagatgatgagact…	MTNLQNCLDTFSIYVGTYKKYNEGSLFGDWLNLSDYSDYDELLDAMKELHNDEDDPEFMFQDYECPSFIKSLGLISESHVSHTIYDIIDQIEDSGYDIEVIESFINCFGISDLNEVIDRINDCYVGEYSDDETFVQLLLEETGDIPQDMPSYICIDWESTARNIMYDYCTSNNNYFRNF
LDVH-AR107	1	FTPG01000001.1	fig|6666666.241826.peg.266	peg	269142	268603	-	Antirestriction protein ArdA	FIG00732172	ff	atgacaaatttacaaaattgtctagatactatctgtatctatgtgggaacttacaaaaagtacaacgaaggaagtttatttggcaaatggttgaatttatcagattattctgactatgacgaactaatggaagcgatgaaagaactgcatcaggatgaaactgatccagaatttatgtttcaggattacgaatgcccttcttttatcagttctttcggattaatcagtgaatcatatatttccaataacatttatgatacaataagtcaaataagcgattctggctgcgatgtaggagtaattgaatcttttattgattgcttcggaataagtgattttgatgaggttcttgaccgaattaacgagtgttatgtaggtgagtattcagatgatgaaact…	MTNLQNCLDTICIYVGTYKKYNEGSLFGKWLNLSDYSDYDELMEAMKELHQDETDPEFMFQDYECPSFISSFGLISESYISNNIYDTISQISDSGCDVGVIESFIDCFGISDFDEVLDRINECYVGEYSDDETFVQSLLEETGDIPQNMLSYICIDWKSTARNVMYDYSTSNNHYFRSY
NUH1	1	ASYH01000002.1	fig|6666666.241863.peg.733	peg	92253	91714	-	Antirestriction protein ArdA	FIG00732172	ff	atgacaaagttattaaattgtcttgatactatctgtatctatgtaggaacttacaaaaagtacaacgacggaagtttatttggtaaatggctaaatttatccgattattcggattacgatgagctacttgaagcaatgaaagaactacaacaggacgaaaccgatccagaatttatgtttcaggattacgaatgtccttcttttatcagttctctcgggttaatcagtgaatcttatatatctaatgacatttatgatataatagatcaaataagcgattgtggctatgatatcaaagtaattgaatcttttattgattgcttcggagtaagtgatttaaacgagattattgaccgaattaccgagtgttacgtaggtgagtactcagatgatgaaacg…	MTKLLNCLDTICIYVGTYKKYNDGSLFGKWLNLSDYSDYDELLEAMKELQQDETDPEFMFQDYECPSFISSLGLISESYISNDIYDIIDQISDCGYDIKVIESFIDCFGVSDLNEIIDRITECYVGEYSDDETFVQSLLEETGDIPQNIPSYISIDWESTARNVMYNYSTSNNHYFRSF
NUH4	1	ASYI01000001.1	fig|6666666.241864.peg.416	peg	443750	443211	-	Antirestriction protein ArdA	FIG00732172	ff	atgacaaagttattaaattgtcttgatactatctgtatctatgtaggaacttacaaaaagtacaacgacggaagtttatttggtaaatggctaaatttatccgattattcggattacgatgagctacttgaagcaatgaaagaactacaacaggacgaaaccgatccagaatttatgtttcaggattacgaatgtccttcttttatcagttctctcgggttaatcagtgaatcttatatatctaatgacatttatgatataatagatcaaataagcgattgtggctatgatatcaaagtaattgaatcttttattgattgcttcggagtaagtgatttaaacgagattattgaccgaattaccgagtgttacgtaggtgagtactcagatgatgaaacg…	MTKLLNCLDTICIYVGTYKKYNDGSLFGKWLNLSDYSDYDELLEAMKELQQDETDPEFMFQDYECPSFISSLGLISESYISNDIYDIIDQISDCGYDIKVIESFIDCFGVSDLNEIIDRITECYVGEYSDDETFVQSLLEETGDIPQNIPSYISIDWESTARNVMYNYSTSNNHYFRSF
NUH11	1	ASYK01000016.1	fig|6666666.241867.peg.2524	peg	7321	7860	+	Antirestriction protein ArdA	FIG00732172	ff	atgacaaagttattaaattgtcttgatactatctgtatctatgtaggaacttacaaaaagtataatgaaggaagtttatttggtaaatggctaaatttatccgattattcggattacgatgagctacttgaagcaatgaaagaactacataaggacgaaaccgatccagaatttatgtttcaggattacgaatgtccgtcttttatcagttctttcggattaataagcgaatcttatatctctaatgacatttatgatataatagctcaaataagcgattctggctatgatgtagaagtaattgaatcttttattgattgcttcggaacaagtgatttaaacgaggttattgaccgaattaacgagtgttatgtaggtgaatattcggatgatgaaact…	MTKLLNCLDTICIYVGTYKKYNEGSLFGKWLNLSDYSDYDELLEAMKELHKDETDPEFMFQDYECPSFISSFGLISESYISNDIYDIIAQISDSGYDVEVIESFIDCFGTSDLNEVIDRINECYVGEYSDDETFVQLLLEETGDIPQNIPSYISIDWESTARNVMYDYSTSNNHYFRSF
NUH6	1	ASYJ01000017.1	fig|6666666.241866.peg.2321	peg	134509	133970	-	Antirestriction protein ArdA	FIG00732172	ff	atgacaaagttattaaattgtcttgatactatctgtatctatgtaggaacttacaaaaagtataatgaaggaagtttatttggtaaatggctaaatttatccgattattcggattacgatgagctacttgaagcaatgaaagaactacataaggacgaaaccgatccagaatttatgtttcaggattacgaatgtccgtcttttatcagttctttcggattaataagcgaatcttatatctctaatgacatttatgatataatagctcaaataagcgattctggctatgatgtagaagtaattgaatcttttattgattgcttcggaacaagtgatttaaacgaggttattgaccgaattaacgagtgttatgtaggtgaatattcggatgatgaaact…	MTKLLNCLDTICIYVGTYKKYNEGSLFGKWLNLSDYSDYDELLEAMKELHKDETDPEFMFQDYECPSFISSFGLISESYISNDIYDIIAQISDSGYDVEVIESFIDCFGTSDLNEVIDRINECYVGEYSDDETFVQLLLEETGDIPQNIPSYISIDWESTARNVMYDYSTSNNHYFRSF
NUHP1	1	CP007547.1	fig|6666666.241869.peg.2106	peg	2239114	2238575	-	Antirestriction protein ArdA	FIG00732172	ff	atgacaaagttattaaattgtcttgatactatctgtatctatgtaggaacttacaaaaagtacaacgacggaagtttatttggtaaatggctaaatttatccgattattcggattacgatgagctacttgaagcaatgaaagaactacaacaggacgaaaccgatccagaatttatgtttcaggattacgaatgtccttcttttatcagttctctcgggttaatcagtgaatcttatatatctaatgacatttatgatataatagatcaaataagcgattgtggctatgatatcaaagtaattgaatcttttattgattgcttcggagtaagtgatttaaacgagattattgaccgaattaccgagtgttacgtaggtgagtactcagatgatgaaacg…	MTKLLNCLDTICIYVGTYKKYNDGSLFGKWLNLSDYSDYDELLEAMKELQQDETDPEFMFQDYECPSFISSLGLISESYISNDIYDIIDQISDCGYDIKVIESFIDCFGVSDLNEIIDRITECYVGEYSDDETFVQSLLEETGDIPQNIPSYISIDWESTARNVMYNYSTSNNHYFRSF
NUHP2	1	ASYF01000002.1	fig|6666666.241870.peg.467	peg	92252	91713	-	Antirestriction protein ArdA	FIG00732172	ff	atgacaaagttattaaattgtcttgatactatctgtatctatgtaggaacttacaaaaagtacaacgacggaagtttatttggtaaatggctaaatttatccgattattcggattacgatgagctacttgaagcaatgaaagaactacaacaggacgaaaccgatccagaatttatgtttcaggattacgaatgtccttcttttatcagttctctcgggttaatcagtgaatcttatatatctaatgacatttatgatataatagatcaaataagcgattgtggctatgatatcaaagtaattgaatcttttattgattgcttcggagtaagtgatttaaacgagattattgaccgaattaccgagtgttacgtaggtgagtactcagatgatgaaacg…	MTKLLNCLDTICIYVGTYKKYNDGSLFGKWLNLSDYSDYDELLEAMKELQQDETDPEFMFQDYECPSFISSLGLISESYISNDIYDIIDQISDCGYDIKVIESFIDCFGVSDLNEIIDRITECYVGEYSDDETFVQSLLEETGDIPQNIPSYISIDWESTARNVMYNYSTSNNHYFRSF
NUHP3	1	ASYG01000003.1	fig|6666666.241872.peg.720	peg	371602	372141	+	Antirestriction protein ArdA	FIG00732172	ff	atgacaaagttattaaattgtcttgatactatctgtatctatgtaggaacttacaaaaagtacaacgacggaagtttatttggtaaatggctaaatttatccgattattcggattacgatgagctacttgaagcaatgaaagaactacaacaggacgaaaccgatccagaatttatgtttcaggattacgaatgtccttcttttatcagttctctcgggttaatcagtgaatcttatatatctaatgacatttatgatataatagatcaaataagcgattgtggctatgatatcaaagtaattgaatcttttattgattgcttcggagtaagtgatttaaacgagattattgaccgaattaccgagtgttacgtaggtgagtactcagatgatgaaacg…	MTKLLNCLDTICIYVGTYKKYNDGSLFGKWLNLSDYSDYDELLEAMKELQQDETDPEFMFQDYECPSFISSLGLISESYISNDIYDIIDQISDCGYDIKVIESFIDCFGVSDLNEIIDRITECYVGEYSDDETFVQSLLEETGDIPQNIPSYISIDWESTARNVMYNYSTSNNHYFRSF
Po0527107	2	CCAC010000034.1	fig|6666666.241873.peg.2432	peg	9628	10167	+	Antirestriction protein ArdA	FIG00732172	ff	atgacaaagttattaaattgtcttgatactatctgtatctatgtaggaacttacaaaaagtacaacgaaggaagtttatttggtaaatggcttaatttatccgattattcagattataatgagctatttgaagcaatgaaaagactacatcaggacgaaactgatccagagtttatgtttcaggattacgaatgtccttcttttatcagttctctcggattaatcagtgaatcttatatatctaatgacatttatgatataatagatcaaataagcgattctggctatgatatcgaagtgattgaatcttttatcgattgcttcggaataagtgatttaaacaagattattgaccgaattaacgagtgttatgtaggtgaatattcggatgatgaaact…	MTKLLNCLDTICIYVGTYKKYNEGSLFGKWLNLSDYSDYNELFEAMKRLHQDETDPEFMFQDYECPSFISSLGLISESYISNDIYDIIDQISDSGYDIEVIESFIDCFGISDLNKIIDRINECYVGEYSDDETFVQLLLEETGDIPQNIPSYISIDWESTARNIMYDYSTSNNHYFRSY
		CCAC010000013.1	fig|6666666.241873.peg.1056	peg	328805	328266	-	Antirestriction protein ArdA	FIG00732172	ff	atgacaaatttacaaaattgtctagatactatctgtatctatgtgggaacttacaaaaagtacaacgaaggaagtttatttggcaaatggttgaatttatcagattattctgactatgacgaactaatggaagcgatgaaagaactgcatcaggatgaaactgatccagaatttatgtttcaggattacgaatgcccttcttttatcagttctttcggattaatcagtgaatcatatatttccaataacatttatgatacaataagtcaaataagcgattctggctgcgatgtaggagtaattgaatcttttattgattgcttcggaataagtgattttgatgaggttcttgaccgaattaacgagtgttatgtaggtgagtattcagatgatgaaact…	MTNLQNCLDTICIYVGTYKKYNEGSLFGKWLNLSDYSDYDELMEAMKELHQDETDPEFMFQDYECPSFISSFGLISESYISNNIYDTISQISDSGCDVGVIESFIDCFGISDFDEVLDRINECYVGEYSDDETFVQSLLEETGDIPQNMLSYICIDWKSTARNVMYDYSTSNNHYFRSY
PW2809	0
PW2806	0
R26	4	ANIW01000056.1	fig|6666666.241877.peg.1238	peg	88199	87660	-	Antirestriction protein ArdA			atgacaaatttacaaaattgtttagatacattcagtatctacgtgggaacttacaaaaagtataacgagggaagcctatttggtgactggttaaatctgtctgactattcagattatgacgaattactgtatgctatgaaagaacttcacaatgacgaagatgatccagaatttatgtttcaggattatgaatgcccttcttttattgagtctttaggattgatcagtgaatctcatatttcaaatactatctatgatataataggtcaaatagaagattctggctatgatatagaagttattgaatcttttataaattgcttcgggataagtgatttaaacgaggttatagaccgaattaacgactgttatgtgggtgaatattcagatgacgagact…	MTNLQNCLDTFSIYVGTYKKYNEGSLFGDWLNLSDYSDYDELLYAMKELHNDEDDPEFMFQDYECPSFIESLGLISESHISNTIYDIIGQIEDSGYDIEVIESFINCFGISDLNEVIDRINDCYVGEYSDDETFVQLLLEETGDIPQDMPSYICIDWESTARNIMYDYCTSNNNYFRNF
		ANIW01000051.1	fig|6666666.241877.peg.689	peg	2204	2743	+	Antirestriction protein ArdA			atgacaaatttacaaaattgtctagatactatctgtatctatgtgggaacttacaaaaagtacaacgaaggaagtttatttggcaaatggcttaatttatctgactattcggactatgataagctacttgaagcaatgaaagaactgcatcaggatgaagaagatccagaatttatgtttcaggattatgaatgcccttcttttatcagttctctcggattaatcagtgaatcctatatctctaatgacatttatgatataataggtcaaataagcgattctggctacgacatagaagtaattgaatcttttattgattgcttcggaacaagtgatttaaacgaggttcttgaccgaattaacgagtgttatgtaggtgagtactcggatgatgaaact…	MTNLQNCLDTICIYVGTYKKYNEGSLFGKWLNLSDYSDYDKLLEAMKELHQDEEDPEFMFQDYECPSFISSLGLISESYISNDIYDIIGQISDSGYDIEVIESFIDCFGTSDLNEVLDRINECYVGEYSDDETFVQSLLEQTGDIPQNIXSYICIDWESXXRNVMYDYSTSNNHYFRSY
		ANIW01000048.1	fig|6666666.241877.peg.496	peg	21764	21222	-	Antirestriction protein ArdA	FIG00732172	ff	atggcaaatttattaaattgtcttgacactgtcagtatctatgtcggaacttatcgaaaatacaacgaaggaagcctgttcggcaagtggcttaatctttctgattattcggattataatgagctaatggaagctatgaaagacctgcacaaagatgaggaagatccagagtttatgtttcaagattatgaatgcagtcctttttttgtcaatttaaaattgatcagcgaaagctacctgtctagggacatatatgagattgctgaccaaattaacacttccggtctagaagttgaggttgtcgaagcttatttagactgtataggctattatagcaaagaccttgatgagcttttagaacgaatttcagattcttattacggtgaatacgattcagat…	MANLLNCLDTVSIYVGTYRKYNEGSLFGKWLNLSDYSDYNELMEAMKDLHKDEEDPEFMFQDYECSPFFVNLKLISESYLSRDIYEIADQINTSGLEVEVVEAYLDCIGYYSKDLDELLERISDSYYGEYDSDEDFAQHILEEDGTIPENLPSVLYIDWEMTAKHIMYDYSASNGYYFRN
		ANIW01000044.1	fig|6666666.241877.peg.258	peg	3	542	+	Antirestriction protein ArdA			atgacaaatttacaaaattgtctagatactatctgtatctatgtgggaacttacaaaaagtacaacgaaggaagtttatttggtaaatggcttaatttatccgattattcggattacgatgagctattagaagcaatgaaagaactgcatcaggatgaagaagatccagaatttatgtttcaggattacgaatgcccttcttttatcggttctttcgggttaatcggtgaatcttatatctctaatgtcatttatgatataataggtcaaataagcgattctggctacgatgtaggagtaattgaatcatttattgattgctttggcataaacgatttagatgaggttttaaaccgaattaatgagtgttacgtaggtgaatactcggatgatgaaacg…	MTNLQNCLDTICIYVGTYKKYNEGSLFGKWLNLSDYSDYDELLEAMKELHQDEEDPEFMFQDYECPSFIGSFGLIGESYISNVIYDIIGQISDSGYDVGVIESFIDCFGINDLDEVLNRINECYVGEYSDDETFVQSLLEETGDIPQNIPSYICIDWESTARNVMYDYSTSNNHYFRSY
V0378064	3	CCAB010000144.1	fig|6666666.241878.peg.2100	peg	328807	328268	-	Antirestriction protein ArdA	FIG00732172	ff	atgacaaatttacaaaattgtctagatactatctgtatctatgtgggaacttacaaaaagtacaacgaaggaagtttatttggcaaatggttgaatttatcagattattctgactatgacgaactaatggaagcgatgaaagaactgcatcaggatgaaactgatccagaatttatgtttcaggattacgaatgcccttcttttatcagttctttcggattaatcagtgaatcatatatttccaataacatttatgatacaataagtcaaataagcgattctggctgcgatgtaggagtaattgaatcttttattgattgcttcggaataagtgattttgatgaggttcttgaccgaattaacgagtgttatgtaggtgagtattcagatgatgaaact…	MTNLQNCLDTICIYVGTYKKYNEGSLFGKWLNLSDYSDYDELMEAMKELHQDETDPEFMFQDYECPSFISSFGLISESYISNNIYDTISQISDSGCDVGVIESFIDCFGISDFDEVLDRINECYVGEYSDDETFVQSLLEETGDIPQNMLSYICIDWKSTARNVMYDYSTSNNHYFRSY
		CCAB010000143.1	fig|6666666.241878.peg.1734	peg	9630	10169	+	Antirestriction protein ArdA	FIG00732172	ff	atgacaaagttattaaattgtcttgatactatctgtatctatgtaggaacttacaaaaagtacaacgaaggaagtttatttggtaaatggcttaatttatccgattattcagattataatgagctatttgaagcaatgaaaagactacatcaggacgaaactgatccagagtttatgtttcaggattacgaatgtccttcttttatcagttctctcggattaatcagtgaatcttatatatctaatgacatttatgatataatagatcaaataagcgattctggctatgatatcgaagtgattgaatcttttatcgattgcttcggaataagtgatttaaacaagattattgaccgaattaacgagtgttatgtaggtgaatattcggatgatgaaact…	MTKLLNCLDTICIYVGTYKKYNEGSLFGKWLNLSDYSDYNELFEAMKRLHQDETDPEFMFQDYECPSFISSLGLISESYISNDIYDIIDQISDSGYDIEVIESFIDCFGISDLNKIIDRINECYVGEYSDDETFVQLLLEETGDIPQNIPSYISIDWESTARNIMYDYSTSNNHYFRSY
		CCAB010000003.1	fig|6666666.241878.peg.4	peg	656	534	-	antirestriction protein	FIG01337361	ff	atggttaagcctgaagaaatgtttcctgtaatggaagatgggaaatatgtcgataaatgggcaatacgaacgacggcaatgattgccagagaacttggtaaacagaacaacaaagctgcctga	MVKPEEMFPVMEDGKYVDKWAIRTTAMIARELGKQNNKAA
