# Supplementary material for: Comparative genomic analysis of a naturally competent Elizabethkingia anophelis isolated from an eye infection
Source: Sci Rep. 2018 May 31;8:8447. doi: 10.1038/s41598-018-26874-8 (PMC5981450; doi:10.1038/s41598-018-26874-8)
Supplement: Supplementary file 12 — Putative competence related genes [file 41598_2018_26874_MOESM12_ESM.xlsx]

## Sheet: Sheet1
Competence Related protein	422	502	12012-2PRCM	Ag1	As1	B2D	CSID_3000521207	CSID_3015183678	CSID_3015183681	CSID_3015183684	EM361-97	Endophthalmitis	FMS-007	LDVH-AR107	NUH1	NUH11	NUH4	NUH6	NUHP1	NUHP2	NUHP3	Po0527107	PW2806	PW2809	R26	V0378064
DNA internalization-related competence protein ComEC/Rec2	1	1	1	1	1	1	1	1	1	1	1	1	1	1	1	1	1	1	1	1	1	1	0	1	1	1
Competence protein F homolog%2C phosphoribosyltransferase domain%3B protein YhgH required for utilization of DNA as sole source of carbon and energy	1	1	1	1	1	1	1	1	1	1	1	1	1	1	1	1	1	1	1	1	1	1	1	1	1	1
Competence/damage-inducible protein CinA	1	1	1	1	0	1	1	1	1	1	1	1	0	1	1	1	1	1	1	1	1	1	1	1	1	1
1 – Present
0 – Absent
