# Supplementary material for: Comparative genomic analysis of a naturally competent Elizabethkingia anophelis isolated from an eye infection
Source: Sci Rep. 2018 May 31;8:8447. doi: 10.1038/s41598-018-26874-8 (PMC5981450; doi:10.1038/s41598-018-26874-8)
Supplement: Supplementary file 13 — Overview of the Bacterial defence systems (Restriction-Modification systems, CRISPRs) and Anti-RM proteins in the study genomes [file 41598_2018_26874_MOESM13_ESM.xlsx]

## Sheet: Sheet1
Strain	RM System proteins	Confirmed CRISPR	Anti-RM System proteins
422	2	0	0
502	0	0	4
12012-PRCM	8	0	2
Ag1	3	0	4
As1	3	0	4
B2D	0	0	1
CSID_3000521207	3	0	0
CSID_3015183678	3	0	0
CSID_3015183681	3	0	0
CSID_3015183684	2	0	0
EM361-97	3	0	2
Endophthalmitis	12	0	1
FMS007	3	1	3
LDVH-AR107	10	2	1
NUH1	10	0	1
NUH4	10	0	1
NUH11	10	0	1
NUH6	11	0	1
NUHP1	10	0	1
NUHP2	10	0	1
NUHP3	10	0	1
Po0527107	3	2	2
PW2809	7	0	0
PW2806	7	0	0
R26	3	0	4
V0378064	3	1	3
